# Supplementary material for: Flavin dependency undermines proteome stability, lipid metabolism and cellular proliferation during vitamin B2 deficiency
Source: Cell Death Dis. 2020 Sep 7;11(9):725. doi: 10.1038/s41419-020-02929-5 (PMC7477094; doi:10.1038/s41419-020-02929-5)
Supplement: Supplementary file 9 — Dataset S1 [file 41419_2020_2929_MOESM9_ESM.xlsx]

## Sheet: a. Max Quant proteinGroups
Protein IDs	Majority protein IDs	Peptide counts (all)	Peptide counts (razor+unique)	Peptide counts (unique)	Protein names	Gene names	Number of proteins	Peptides	Razor + unique peptides	Unique peptides	Peptides BG_Ribo_1	Peptides BG_Ribo_2	Peptides BG_Ribo_3	Peptides BG_Ribo_4	Peptides BG_Starv_1	Peptides BG_Starv_2	Peptides BG_Starv_3	Peptides BG_Starv_4	Peptides WT_Ribo_1	Peptides WT_Ribo_2	Peptides WT_Ribo_3	Peptides WT_Ribo_4	Peptides WT_Starv_1	Peptides WT_Starv_2	Peptides WT_Starv_3	Peptides WT_Starv_4	Razor + unique peptides BG_Ribo_1	Razor + unique peptides BG_Ribo_2	Razor + unique peptides BG_Ribo_3	Razor + unique peptides BG_Ribo_4	Razor + unique peptides BG_Starv_1	Razor + unique peptides BG_Starv_2	Razor + unique peptides BG_Starv_3	Razor + unique peptides BG_Starv_4	Razor + unique peptides WT_Ribo_1	Razor + unique peptides WT_Ribo_2	Razor + unique peptides WT_Ribo_3	Razor + unique peptides WT_Ribo_4	Razor + unique peptides WT_Starv_1	Razor + unique peptides WT_Starv_2	Razor + unique peptides WT_Starv_3	Razor + unique peptides WT_Starv_4	Unique peptides BG_Ribo_1	Unique peptides BG_Ribo_2	Unique peptides BG_Ribo_3	Unique peptides BG_Ribo_4	Unique peptides BG_Starv_1	Unique peptides BG_Starv_2	Unique peptides BG_Starv_3
A0A023T778;Q9CQL1;P61327;G3UZW7	A0A023T778;Q9CQL1;P61327;G3UZW7	9;9;9;7	9;9;9;7	9;9;9;7	Protein mago nashi homolog 2;Protein mago nashi homolog	Magohb;Magoh	4	9	9	9	7	6	5	7	7	5	6	7	7	5	6	8	5	5	7	7	7	6	5	7	7	5	6	7	7	5	6	8	5	5	7	7	7	6	5	7	7	5	6
A0A067XG47;A0A023T672;Q9CWZ3;A0A0G2JEA9;A0A0G2JFX7;A0A0N4SUH6	A0A067XG47;A0A023T672;Q9CWZ3;A0A0G2JEA9;A0A0G2JFX7;A0A0N4SUH6	6;5;5;4;4;4	6;5;5;4;4;4	6;5;5;4;4;4	RNA-binding protein 8A	RBM8;Rbm8a	6	6	6	6	4	3	4	3	4	4	4	5	4	2	5	3	4	3	4	4	4	3	4	3	4	4	4	5	4	2	5	3	4	3	4	4	4	3	4	3	4	4	4
A0A068BIT0;Q31125	A0A068BIT0;Q31125	2;2	2;2	2;2	Zinc transporter SLC39A7	Slc39a7	2	2	2	2	1	2	2	1	2	2	2	2	1	2	2	1	1	2	2	2	1	2	2	1	2	2	2	2	1	2	2	1	1	2	2	2	1	2	2	1	2	2	2
A0A075B5J9;A0A075B5K3;A0A0G2JFA8;A0A0G2JDN5	A0A075B5J9;A0A075B5K3;A0A0G2JFA8;A0A0G2JDN5	2;2;2;2	2;2;2;2	2;2;2;2		Igkv17-127;Igkv17-121	4	2	2	2	1	1	1	1	1	2	0	2	0	0	1	1	0	2	0	1	1	1	1	1	1	2	0	2	0	0	1	1	0	2	0	1	1	1	1	1	1	2	0
A0A075B5K2;A0A0G2JDR3	A0A075B5K2;A0A0G2JDR3	2;1	2;1	2;1		Igkv9-124	2	2	2	2	1	1	2	1	0	1	2	1	1	0	1	1	1	1	1	2	1	1	2	1	0	1	2	1	1	0	1	1	1	1	1	2	1	1	2	1	0	1	2
A0A075B5K7;A0A0G2JG36	A0A075B5K7;A0A0G2JG36	1;1	1;1	1;1		Igkv14-100	2	1	1	1	1	1	0	1	1	1	1	1	1	0	1	1	1	1	1	0	1	1	0	1	1	1	1	1	1	0	1	1	1	1	1	0	1	1	0	1	1	1	1
A0A075B5L1	A0A075B5L1	1	1	1		Igkv10-94	1	1	1	1	0	0	1	1	0	1	1	1	0	1	1	0	0	0	1	1	0	0	1	1	0	1	1	1	0	1	1	0	0	0	1	1	0	0	1	1	0	1	1
A0A075B5L5;A0A0G2JGE7;P01679;P01678;P01677;P01676;P01675;A0A0B4J1I5;A0A0B4J1I8;P04944;P04941;P04940	A0A075B5L5;A0A0G2JGE7;P01679;P01678;P01677;P01676;P01675;A0A0B4J1I5;A0A0B4J1I8;P04944;P04941;P04940	2;2;2;2;2;2;2;1;1;1;1;1	2;2;2;2;2;2;2;1;1;1;1;1	2;2;2;2;2;2;2;1;1;1;1;1	Ig kappa chain V-VI region J539;Ig kappa chain V-VI region SAPC 10;Ig kappa chain V-VI region TEPC 601/TEPC 191;Ig kappa chain V-VI region XRPC 24;Ig kappa chain V-VI region XRPC 44;Ig kappa chain V-VI region NQ5-78.2.6;Ig kappa chain V-VI region NQ2-48.2.2;Ig kappa chain V-VI region NQ2-17.4.1	Igkv4-86;Igkv4-70;Igkv4-59	12	2	2	2	2	2	1	2	2	2	0	1	1	1	2	2	2	1	1	2	2	2	1	2	2	2	0	1	1	1	2	2	2	1	1	2	2	2	1	2	2	2	0
A0A075B5M1	A0A075B5M1	1	1	1		Igkv4-63	1	1	1	1	0	0	0	0	0	0	1	0	0	0	0	0	0	0	0	1	0	0	0	0	0	0	1	0	0	0	0	0	0	0	0	1	0	0	0	0	0	0	1
A0A075B5M2;L7N239;J3QNZ9;A0A075B5M3;A0A0G2JH00;A0A0G2JGI6;A0A075B5L2;P01680	A0A075B5M2;L7N239;J3QNZ9;A0A075B5M3;A0A0G2JH00;A0A0G2JGI6;A0A075B5L2;P01680	2;1;1;1;1;1;1;1	2;1;1;1;1;1;1;1	2;1;1;1;1;1;1;1	Ig kappa chain V-IV region S107B	Igkv4-61;Igkv4-71;Igkv4-62;Igkv4-58;Igkv4-91	8	2	2	2	1	1	2	1	2	2	1	1	2	0	2	2	2	2	2	1	1	1	2	1	2	2	1	1	2	0	2	2	2	2	2	1	1	1	2	1	2	2	1
A0A075B5M7;A0A0G2JDV4;A0A0B4J1J1	A0A075B5M7;A0A0G2JDV4	3;2;1	3;2;1	2;1;0		Igkv5-39	3	3	3	2	2	2	3	3	2	3	3	3	3	2	2	3	3	2	3	2	2	2	3	3	2	3	3	3	3	2	2	3	3	2	3	2	1	1	2	2	1	2	2
A0A075B5M8;A0A0G2JEI7	A0A075B5M8;A0A0G2JEI7	1;1	1;1	1;1		Igkv12-38	2	1	1	1	0	0	0	0	0	0	0	0	1	0	0	0	1	0	0	0	0	0	0	0	0	0	0	0	1	0	0	0	1	0	0	0	0	0	0	0	0	0	0
A0A075B5N2;A0A0G2JEI6	A0A075B5N2;A0A0G2JEI6	1;1	1;1	1;1		Igkv6-29	2	1	1	1	1	0	0	0	0	1	1	1	0	0	0	1	0	0	1	1	1	0	0	0	0	1	1	1	0	0	0	1	0	0	1	1	1	0	0	0	0	1	1
A0A075B5N3;A0A0G2JE47;A0A0G2JFN8	A0A075B5N3;A0A0G2JE47	3;2;1	3;2;1	3;2;1		Igkv8-28	3	3	3	3	2	1	1	1	2	1	1	2	1	1	1	2	2	2	2	1	2	1	1	1	2	1	1	2	1	1	1	2	2	2	2	1	2	1	1	1	2	1	1
A0A075B5N4;A0A0G2JF28	A0A075B5N4;A0A0G2JF28	2;1	2;1	2;1		Igkv8-27	2	2	2	2	0	2	2	1	2	2	1	1	2	1	2	1	2	0	1	1	0	2	2	1	2	2	1	1	2	1	2	1	2	0	1	1	0	2	2	1	2	2	1
A0A075B5N9;A0A0G2JE31;P01674	A0A075B5N9;A0A0G2JE31;P01674	2;1;1	1;1;1	1;1;1	Ig kappa chain V-III region PC 2154	Igkv3-7	3	2	1	1	1	2	2	2	1	2	2	1	1	1	2	1	1	1	2	2	0	1	1	1	0	1	1	0	0	0	1	0	0	0	1	1	0	1	1	1	0	1	1
A0A075B5P4;A0A0A6YWR2	A0A075B5P4;A0A0A6YWR2	26;25	5;5	5;5		Ighg1	2	26	5	5	20	21	22	20	22	22	20	23	21	21	22	24	21	21	21	20	3	3	2	2	4	4	2	2	2	2	2	3	3	2	2	2	3	3	2	2	4	4	2
A0A075B5P5;P03987	A0A075B5P5;P03987	8;8	8;8	8;8	Ig gamma-3 chain C region	Ighg3	2	8	8	8	4	2	6	5	5	5	7	4	3	5	5	5	4	4	6	6	4	2	6	5	5	5	7	4	3	5	5	5	4	4	6	6	4	2	6	5	5	5	7
A0A075B5P6;A0A075B6A0;P01872	A0A075B5P6;A0A075B6A0;P01872	6;6;6	6;6;6	6;6;6	Ig mu chain C region	Ighm	3	6	6	6	1	5	5	5	5	4	6	5	5	3	6	6	4	4	5	6	1	5	5	5	5	4	6	5	5	3	6	6	4	4	5	6	1	5	5	5	5	4	6
A0A075B5P8	A0A075B5P8	2	1	1		Ighv2-2	1	2	1	1	0	0	0	1	0	0	0	1	0	1	0	1	1	1	1	1	0	0	0	0	0	0	0	0	0	0	0	0	1	0	0	0	0	0	0	0	0	0	0
A0A075B5Q0;P18526	A0A075B5Q0;P18526	2;2	1;1	0;0	Ig heavy chain V region 345	Ighv5-6	2	2	1	0	2	2	2	2	2	2	2	2	2	2	2	2	2	2	2	2	1	1	1	1	1	1	1	1	1	1	1	1	1	1	1	1	0	0	0	0	0	0	0
A0A075B5Q2	A0A075B5Q2	2	1	1		Ighv5-9	1	2	1	1	1	1	2	2	2	1	2	1	1	1	2	1	1	2	1	1	0	0	1	1	1	0	1	0	1	1	1	1	0	1	1	1	0	0	1	1	1	0	1
A0A075B5Q3;A0A0A6YY69	A0A075B5Q3;A0A0A6YY69	1;1	1;1	1;1		Ighv2-5	2	1	1	1	0	0	1	1	0	1	1	1	0	0	0	0	1	0	0	0	0	0	1	1	0	1	1	1	0	0	0	0	1	0	0	0	0	0	1	1	0	1	1
A0A075B5Q4	A0A075B5Q4	3	1	1		Ighv5-12	1	3	1	1	3	2	3	1	3	2	3	2	2	3	2	3	3	2	2	3	1	1	1	0	1	1	1	1	0	1	1	1	1	1	1	1	1	1	1	0	1	1	1
A0A075B5Q9;A0A0A6YWC7	A0A075B5Q9;A0A0A6YWC7	3;3	2;2	1;1		Ighv5-15	2	3	2	1	2	1	3	1	2	1	2	1	2	2	2	3	2	1	1	2	1	0	2	0	1	0	1	0	1	1	1	2	1	0	0	1	0	0	1	0	0	0	0
A0A075B5R1;P01783	A0A075B5R1;P01783	2;2	1;1	1;1	Ig heavy chain V region MOPC 21	Ighv5-17	2	2	1	1	1	1	2	1	1	1	2	1	1	1	2	2	1	1	2	2	0	0	1	0	0	0	1	0	0	0	1	1	0	0	1	1	0	0	1	0	0	0	1
A0A075B5R9	A0A075B5R9	3	3	1		Ighv14-3	1	3	3	1	2	2	2	2	2	2	1	3	2	2	2	2	2	1	2	3	2	2	2	2	2	2	1	3	2	2	2	2	2	1	2	3	0	0	0	1	0	0	0
A0A075B5S6;P18531	A0A075B5S6;P18531	1;1	1;1	1;1	Ig heavy chain V region 3-6	Ighv3-1;Ighv3-6	2	1	1	1	0	0	0	1	0	1	1	1	0	0	1	1	0	1	1	1	0	0	0	1	0	1	1	1	0	0	1	1	0	1	1	1	0	0	0	1	0	1	1
A0A075B5S9;A0A0B4J1J5;A0A0B4J1J4;A0A0A6YWH6	A0A075B5S9;A0A0B4J1J5;A0A0B4J1J4;A0A0A6YWH6	1;1;1;1	1;1;1;1	1;1;1;1		Ighv9-4;Ighv9-3;Ighv9-2	4	1	1	1	1	1	1	1	1	1	1	1	1	1	1	1	1	0	1	1	1	1	1	1	1	1	1	1	1	1	1	1	1	0	1	1	1	1	1	1	1	1	1
A0A075B5T5	A0A075B5T5	1	1	1		Ighv1-5	1	1	1	1	1	1	1	1	1	1	1	1	1	1	1	1	1	1	1	1	1	1	1	1	1	1	1	1	1	1	1	1	1	1	1	1	1	1	1	1	1	1	1
A0A075B5T9;A0A0A6YW37	A0A075B5T9;A0A0A6YW37	1;1	1;1	1;1		Ighv1-9	2	1	1	1	0	1	1	1	0	0	1	1	0	1	1	1	1	1	1	1	0	1	1	1	0	0	1	1	0	1	1	1	1	1	1	1	0	1	1	1	0	0	1
A0A075B5U6;A0A0A6YX66;A0A075B5V4;A0A0A6YW32;A0A075B665;A0A075B5U0;A0A075B5Y1;A0A075B5W2;A0A075B5U5;A0A0G2JGK2;A0A0A6YXJ9;A0A0A6YXC3;A0A0A6YWX0;A0A075B5Y2;A0A075B5X3;A0A075B5W3;P06328;P01750;P01749;P06329;P03980	A0A075B5U6;A0A0A6YX66;A0A075B5V4;A0A0A6YW32	4;4;3;3;1;1;1;1;1;1;1;1;1;1;1;1;1;1;1;1;1	2;2;2;2;0;0;0;0;0;0;0;0;0;0;0;0;0;0;0;0;0	2;2;2;2;0;0;0;0;0;0;0;0;0;0;0;0;0;0;0;0;0		Ighv1-20;Ighv1-37	21	4	2	2	1	2	3	3	3	1	3	3	2	3	2	3	4	2	3	4	0	0	1	1	1	0	1	1	1	2	0	1	2	0	1	2	0	0	1	1	1	0	1
A0A075B5V1;A0A0A6YWK5;A0A075B5V2;A0A075B5V0;A0A075B5U7;A0A0A6YXA5;A0A0A6YVW3;A0A075B5Y4	A0A075B5V1;A0A0A6YWK5;A0A075B5V2;A0A075B5V0	5;3;3;3;2;1;1;1	5;3;3;3;2;1;1;1	0;0;0;0;0;0;0;0		Ighv1-31;Ighv1-34;Ighv1-26	8	5	5	0	4	5	5	5	5	4	5	5	4	4	5	5	5	5	4	5	4	5	5	5	5	4	5	5	4	4	5	5	5	5	4	5	0	0	0	0	0	0	0
A0A075B5W5	A0A075B5W5	1	1	1		Ighv1-54	1	1	1	1	1	1	1	1	1	1	1	1	1	1	1	1	1	1	1	1	1	1	1	1	1	1	1	1	1	1	1	1	1	1	1	1	1	1	1	1	1	1	1
A0A075B5X4	A0A075B5X4	1	1	1		Ighv8-11	1	1	1	1	1	1	1	1	1	1	1	1	1	1	1	1	1	1	1	1	1	1	1	1	1	1	1	1	1	1	1	1	1	1	1	1	1	1	1	1	1	1	1
A0A075B5X6;A0A0G2JFN9;P01759	A0A075B5X6;A0A0G2JFN9	3;3;1	3;3;1	3;3;1		Ighv1-67	3	3	3	3	2	3	3	3	3	3	3	3	3	2	3	3	3	3	3	3	2	3	3	3	3	3	3	3	3	2	3	3	3	3	3	3	2	3	3	3	3	3	3
A0A075B663;P01723;P01727;A0A075B664;P01728;P01729;P01726	A0A075B663;P01723;P01727;A0A075B664;P01728;P01729;P01726	2;2;2;1;1;1;1	2;2;2;1;1;1;1	2;2;2;1;1;1;1	Ig lambda-1 chain V region;Ig lambda-1 chain V region S43;Ig lambda-2 chain V region;Ig lambda-2 chain V region MOPC 315;Ig lambda-1 chain V region H2020	Iglv1;Iglv2	7	2	2	2	0	0	2	2	1	1	2	2	1	1	2	2	2	1	2	2	0	0	2	2	1	1	2	2	1	1	2	2	2	1	2	2	0	0	2	2	1	1	2
A0A075B666	A0A075B666	1	1	1		Igkv12-47	1	1	1	1	1	1	1	1	1	1	1	0	0	1	1	1	0	1	1	1	1	1	1	1	1	1	1	0	0	1	1	1	0	1	1	1	1	1	1	1	1	1	1
A0A075B677;A0A0G2JFC6	A0A075B677;A0A0G2JFC6	1;1	1;1	1;1		Igkv4-53	2	1	1	1	0	1	1	1	0	0	1	1	0	0	0	0	0	0	1	1	0	1	1	1	0	0	1	1	0	0	0	0	0	0	1	1	0	1	1	1	0	0	1
A0A075B680;A0A0G2JFL3;A0A0A6YXZ4	A0A075B680;A0A0G2JFL3;A0A0A6YXZ4	1;1;1	1;1;1	1;1;1		Ighv1-62-2	3	1	1	1	0	0	0	1	0	1	1	1	1	0	0	1	0	0	1	0	0	0	0	1	0	1	1	1	1	0	0	1	0	0	1	0	0	0	0	1	0	1	1
A0A075B697;P01820;P01819	A0A075B697;P01820;P01819	2;2;1	1;1;1	1;1;1	Ig heavy chain V region PJ14;Ig heavy chain V region MOPC 141	Ighv2-9-1	3	2	1	1	0	1	1	2	1	1	1	2	1	2	1	2	1	2	2	2	0	1	1	1	1	1	1	1	1	1	1	1	1	1	1	1	0	1	1	1	1	1	1
A0A075B6A7;A0A075B5Q7;A0A075B696;A0A0A6YWY9;A0A075B5Q5;A0A075B5Q1;P01821	A0A075B6A7;A0A075B5Q7;A0A075B696;A0A0A6YWY9;A0A075B5Q5;A0A075B5Q1;P01821	2;1;1;1;1;1;1	2;1;1;1;1;1;1	1;0;0;0;0;0;0	Ig heavy chain V region MC101	Ighv2-6;Ighv2-6-8;Ighv2-3;Ighv2-9;Ighv2-4	7	2	2	1	1	1	1	2	1	1	1	2	1	2	1	2	1	2	2	2	1	1	1	2	1	1	1	2	1	2	1	2	1	2	2	2	1	1	1	1	1	1	1
A0A077S9N1;P17897	A0A077S9N1;P17897	1;1	1;1	1;1	Lysozyme;Lysozyme C-1	Lyz1	2	1	1	1	1	1	1	0	0	1	0	1	0	0	0	1	1	0	1	1	1	1	1	0	0	1	0	1	0	0	0	1	1	0	1	1	1	1	1	0	0	1	0
A0A087WNP6;Q4VAA2	A0A087WNP6;Q4VAA2	1;1	1;1	1;1	Protein CDV3	Cdv3	2	1	1	1	1	1	1	1	1	1	1	1	1	1	1	1	1	1	1	1	1	1	1	1	1	1	1	1	1	1	1	1	1	1	1	1	1	1	1	1	1	1	1
A0A087WSR1;A0A087WNR1;E9Q917;G3UWF0;Q80XQ8	A0A087WSR1;A0A087WNR1;E9Q917;G3UWF0;Q80XQ8	1;1;1;1;1	1;1;1;1;1	1;1;1;1;1	Myelin-associated neurite-outgrowth inhibitor	Fam168b	5	1	1	1	0	1	0	0	0	1	0	1	0	1	0	0	0	1	0	0	0	1	0	0	0	1	0	1	0	1	0	0	0	1	0	0	0	1	0	0	0	1	0
A0A087WNZ7	A0A087WNZ7	68	1	1		Trip12	1	68	1	1	52	58	53	51	57	58	50	42	53	54	55	44	46	52	48	44	1	0	0	0	1	0	0	0	0	1	0	0	0	0	0	0	1	0	0	0	1	0	0
Q3ZAQ4;A0A087WP33;A0A087WPL8;Q68FE2;A0A087WQ26	Q3ZAQ4;A0A087WP33	14;14;6;3;1	14;14;6;3;1	14;14;6;3;1		Atg9a	5	14	14	14	8	9	10	9	7	9	10	7	10	11	9	9	8	10	11	9	8	9	10	9	7	9	10	7	10	11	9	9	8	10	11	9	8	9	10	9	7	9	10
A0A087WP47;A0A087WP74;Q5DTW7	A0A087WP47;A0A087WP74;Q5DTW7	2;2;2	2;2;2	2;2;2	Uncharacterized protein KIAA1551	2810474O19Rik;Kiaa1551	3	2	2	2	1	2	1	1	1	1	1	0	1	1	1	2	0	2	2	0	1	2	1	1	1	1	1	0	1	1	1	2	0	2	2	0	1	2	1	1	1	1	1
A0A087WQH5;A0A087WP54;A0A087WRT5;Q6NS59;A0A087WS93	A0A087WQH5;A0A087WP54;A0A087WRT5;Q6NS59	4;4;4;4;1	4;4;4;4;1	4;4;4;4;1	Protein FAM135A	Fam135a	5	4	4	4	2	0	1	0	0	1	0	0	0	0	0	0	0	0	0	0	2	0	1	0	0	1	0	0	0	0	0	0	0	0	0	0	2	0	1	0	0	1	0
A0A087WP92;A0A087WQ02	A0A087WP92;A0A087WQ02	10;9	1;1	1;1		Trip12	2	10	1	1	3	9	7	8	5	8	6	4	4	4	8	5	4	7	7	6	0	1	1	1	0	0	0	0	0	0	0	0	0	0	0	0	0	1	1	1	0	0	0
E0CY18;A0A087WPF5;Q91X58	E0CY18;A0A087WPF5;Q91X58	3;3;3	3;3;3	3;3;3	AN1-type zinc finger protein 2B	Zfand2b	3	3	3	3	2	1	1	1	1	0	1	1	0	1	1	0	0	0	0	0	2	1	1	1	1	0	1	1	0	1	1	0	0	0	0	0	2	1	1	1	1	0	1
A0A087WST3;A0A087WPG3;Q99JW1;Q8VCV1	A0A087WST3;A0A087WPG3;Q99JW1;Q8VCV1	1;1;1;1	1;1;1;1	1;1;1;1	Alpha/beta hydrolase domain-containing protein 17A;Alpha/beta hydrolase domain-containing protein 17C	Abhd17a;Abhd17c	4	1	1	1	1	0	0	0	1	0	0	0	0	1	0	0	0	0	0	0	1	0	0	0	1	0	0	0	0	1	0	0	0	0	0	0	1	0	0	0	1	0	0
A0A087WPH7;F6Q2E3	A0A087WPH7;F6Q2E3	24;15	1;0	1;0		Psmc3	2	24	1	1	22	22	21	23	21	21	22	20	19	18	23	19	18	21	21	20	1	1	1	1	1	1	1	1	1	1	1	1	1	1	1	1	1	1	1	1	1	1	1
A0A087WPK1;A0A087WSE1;E9QM14;Q9JIY2	A0A087WPK1;A0A087WSE1;E9QM14;Q9JIY2	2;2;2;2	2;2;2;2	2;2;2;2	E3 ubiquitin-protein ligase Hakai	Cbll1	4	2	2	2	1	1	1	1	1	2	1	1	1	1	1	1	0	2	1	1	1	1	1	1	1	2	1	1	1	1	1	1	0	2	1	1	1	1	1	1	1	2	1
A0A087WRS3;A0A087WPP8;Q6AXH6;Q6AXD2;P62484;A0A087WR90;A0A087WNT3;A0A087WP64;A0A087WPE6;A0A087WNU9	A0A087WRS3;A0A087WPP8;Q6AXH6;Q6AXD2;P62484;A0A087WR90;A0A087WNT3	9;9;9;9;9;5;5;1;1;1	5;5;5;5;5;3;3;1;1;1	5;5;5;5;5;3;3;1;1;1	Abl interactor 2	Abi2	10	9	5	5	8	7	7	6	9	9	4	2	7	8	7	6	6	8	5	3	4	3	3	3	5	5	1	0	3	4	3	2	3	4	2	0	4	3	3	3	5	5	1
A0A087WPR7	A0A087WPR7	64	2	2		Dst	1	64	2	2	50	53	40	43	46	52	36	36	44	48	51	41	39	55	33	34	1	1	1	2	2	2	2	1	1	2	1	2	1	2	1	1	1	1	1	2	2	2	2
A0A087WPR9;Q6NS82	A0A087WPR9;Q6NS82	1;1	1;1	1;1	Protein FAM134A	Fam134a	2	1	1	1	0	0	0	0	0	0	0	0	0	0	0	1	0	0	0	1	0	0	0	0	0	0	0	0	0	0	0	1	0	0	0	1	0	0	0	0	0	0	0
A0A087WPS8;Q3TPW2;P35761	A0A087WPS8;Q3TPW2;P35761	3;3;3	3;3;3	3;3;3	Dual specificity protein kinase TTK	Ttk	3	3	3	3	3	1	1	1	1	1	0	1	1	1	0	0	0	1	1	0	3	1	1	1	1	1	0	1	1	1	0	0	0	1	1	0	3	1	1	1	1	1	0
A0A087WPT0	A0A087WPT0	5	2	2		Lrrfip1	1	5	2	2	4	4	4	5	4	4	4	5	1	4	4	3	2	4	4	4	1	1	1	2	1	1	1	2	0	2	1	1	0	1	1	1	1	1	1	2	1	1	1
E9QPY6;A0A087WQ16;P13705	E9QPY6;A0A087WQ16;P13705	1;1;1	1;1;1	1;1;1	DNA mismatch repair protein Msh3	Msh3	3	1	1	1	1	0	1	0	0	0	0	1	0	1	1	1	1	0	1	0	1	0	1	0	0	0	0	1	0	1	1	1	1	0	1	0	1	0	1	0	0	0	0
A0A087WS03;A0A087WQ32;G3X9F1;Q9R1S3;A0A087WNT9	A0A087WS03;A0A087WQ32;G3X9F1;Q9R1S3	7;7;7;6;1	7;7;7;6;1	7;7;7;6;1	GPI ethanolamine phosphate transferase 1	Pign	5	7	7	7	6	6	5	2	2	4	2	2	1	3	5	2	1	3	3	3	6	6	5	2	2	4	2	2	1	3	5	2	1	3	3	3	6	6	5	2	2	4	2
A0A087WQB0;P60762;A0A087WQ34	A0A087WQB0;P60762	6;5;2	6;5;2	6;5;2	Mortality factor 4-like protein 1	Morf4l1	3	6	6	6	4	4	3	2	3	2	3	1	2	4	2	2	2	4	3	2	4	4	3	2	3	2	3	1	2	4	2	2	2	4	3	2	4	4	3	2	3	2	3
A0A087WQC2;Q3V0J1;A0A087WR42	A0A087WQC2;Q3V0J1;A0A087WR42	7;7;5	7;7;5	7;7;5	Transmembrane protein 237	Tmem237	3	7	7	7	6	5	6	6	6	7	5	4	3	7	5	6	5	5	4	5	6	5	6	6	6	7	5	4	3	7	5	6	5	5	4	5	6	5	6	6	6	7	5
A0A087WQC4;H3BJR2;K3W4L1;H3BK01;Q8R2K4	A0A087WQC4;H3BJR2;K3W4L1;H3BK01;Q8R2K4	1;1;1;1;1	1;1;1;1;1	1;1;1;1;1	TAF6-like RNA polymerase II p300/CBP-associated factor-associated factor 65 kDa subunit 6L	Taf6l	5	1	1	1	1	1	1	1	1	1	0	0	0	1	0	1	1	0	1	1	1	1	1	1	1	1	0	0	0	1	0	1	1	0	1	1	1	1	1	1	1	1	0
E9Q6L0;A0A087WQF1;E9QKH0;Q80TV8;J3QP81;A0A087WS18;A0A087WQ95;A0A087WNW8;A0A087WRK0;A0A087WP42;E9QNY9;A0A087WRE8;A0A087WQ31;A0A0A6YXZ1;A0A0N4SVH2;A0A0N4SUT7;A0A0A6YWK1;A0A087WRU7	E9Q6L0;A0A087WQF1;E9QKH0;Q80TV8;J3QP81;A0A087WS18;A0A087WQ95;A0A087WNW8;A0A087WRK0;A0A087WP42;E9QNY9;A0A087WRE8;A0A087WQ31;A0A0A6YXZ1	45;45;45;44;43;43;43;43;43;43;43;43;43;33;6;6;6;2	42;42;42;41;40;40;40;40;40;40;40;40;40;30;6;5;6;2	42;42;42;41;40;40;40;40;40;40;40;40;40;30;6;5;6;2	CLIP-associating protein 1	Clasp1	18	45	42	42	28	34	31	30	27	35	29	31	28	28	30	25	25	31	29	29	25	31	28	27	24	32	26	28	25	25	27	22	23	28	26	26	25	31	28	27	24	32	26
M0QWJ2;A0A087WQM3;M0QWQ0;B2KGF0;Q8VEE0	M0QWJ2;A0A087WQM3;M0QWQ0;B2KGF0;Q8VEE0	1;1;1;1;1	1;1;1;1;1	1;1;1;1;1	Ribulose-phosphate 3-epimerase	Rpe	5	1	1	1	1	1	1	1	1	1	0	1	1	1	1	1	1	1	1	1	1	1	1	1	1	1	0	1	1	1	1	1	1	1	1	1	1	1	1	1	1	1	0
A0A087WQN7;F8VQ87;P97789;A0A087WNV6	A0A087WQN7;F8VQ87;P97789;A0A087WNV6	27;27;26;14	27;27;26;14	27;27;26;14	5-3 exoribonuclease 1	Xrn1	4	27	27	27	18	15	12	13	20	12	13	9	12	14	15	6	8	17	12	7	18	15	12	13	20	12	13	9	12	14	15	6	8	17	12	7	18	15	12	13	20	12	13
A0A087WQQ5;A0A087WS29;A0A087WP85	A0A087WQQ5;A0A087WS29;A0A087WP85	72;69;68	72;69;68	0;0;0		Ktn1	3	72	72	0	45	54	55	57	49	56	57	49	41	52	55	52	43	54	54	49	45	54	55	57	49	56	57	49	41	52	55	52	43	54	54	49	0	0	0	0	0	0	0
A0A087WQS2;Q9CQC6;A0A087WPF9;A0A087WS48	A0A087WQS2;Q9CQC6;A0A087WPF9	26;26;17;4	26;26;17;4	25;25;17;4	Basic leucine zipper and W2 domain-containing protein 1	Bzw1	4	26	26	25	17	19	19	20	17	18	18	17	15	16	19	14	15	18	17	17	17	19	19	20	17	18	18	17	15	16	19	14	15	18	17	17	16	18	18	19	16	17	17
A0A087WQS5;P56383	A0A087WQS5;P56383	2;2	2;2	2;2	ATP synthase F(0) complex subunit C2, mitochondrial	Atp5g2	2	2	2	2	2	2	1	1	2	2	1	0	2	2	2	0	2	2	2	0	2	2	1	1	2	2	1	0	2	2	2	0	2	2	2	0	2	2	1	1	2	2	1
Q3U607;A0A087WQT6;O89110	Q3U607;A0A087WQT6;O89110	3;3;3	3;3;3	3;3;3	Caspase-8;Caspase-8 subunit p18;Caspase-8 subunit p10	Casp8	3	3	3	3	1	2	1	2	1	1	0	1	2	2	3	1	3	3	2	0	1	2	1	2	1	1	0	1	2	2	3	1	3	3	2	0	1	2	1	2	1	1	0
A0A087WR24;Q2HXL6;B7ZNP0;A0A087WQK5	A0A087WR24;Q2HXL6;B7ZNP0;A0A087WQK5	3;3;2;2	3;3;2;2	3;3;2;2	alpha-1,2-Mannosidase;ER degradation-enhancing alpha-mannosidase-like protein 3	Edem3	4	3	3	3	1	2	2	0	0	1	0	1	0	0	1	0	0	1	2	1	1	2	2	0	0	1	0	1	0	0	1	0	0	1	2	1	1	2	2	0	0	1	0
B7ZNJ1;A0A087WS56;B9EHT6;A0A087WSN6;Q3UHL6;A0A087WR50;P11276;Q4KL80;A0A087WQW8	B7ZNJ1;A0A087WS56;B9EHT6;A0A087WSN6;Q3UHL6;A0A087WR50;P11276	7;7;7;7;7;7;7;3;1	7;7;7;7;7;7;7;3;1	7;7;7;7;7;7;7;3;1	Fibronectin;Anastellin	Fn1	9	7	7	7	2	4	3	0	0	3	1	0	1	2	3	2	2	0	3	2	2	4	3	0	0	3	1	0	1	2	3	2	2	0	3	2	2	4	3	0	0	3	1
A0A0N4SVP5;A0A087WR75;Q7TT18;A0A087WR39;A0A087WQB3	A0A0N4SVP5;A0A087WR75;Q7TT18;A0A087WR39	3;3;3;2;1	3;3;3;2;1	3;3;3;2;1	Activating transcription factor 7-interacting protein 1	Atf7ip	5	3	3	3	1	1	3	2	1	1	2	2	1	1	1	1	1	0	1	1	1	1	3	2	1	1	2	2	1	1	1	1	1	0	1	1	1	1	3	2	1	1	2
A0A087WRE5;Q6P3D0	A0A087WRE5;Q6P3D0	3;3	2;2	2;2	U8 snoRNA-decapping enzyme	Nudt16	2	3	2	2	2	1	1	1	2	2	2	1	1	2	1	2	2	1	2	2	1	0	1	1	1	1	2	1	0	1	0	2	1	1	1	2	1	0	1	1	1	1	2
A0A087WRE7;Q8R0N6	A0A087WRE7;Q8R0N6	4;4	4;4	4;4	Hydroxyacid-oxoacid transhydrogenase, mitochondrial	Adhfe1	2	4	4	4	3	3	0	0	3	1	0	0	2	2	1	0	0	1	1	0	3	3	0	0	3	1	0	0	2	2	1	0	0	1	1	0	3	3	0	0	3	1	0
A0A087WRH2;Q9WUD8	A0A087WRH2;Q9WUD8	1;1	1;1	1;1	Fas apoptotic inhibitory molecule 1	Faim	2	1	1	1	0	1	0	0	1	1	0	0	1	1	0	0	1	0	0	0	0	1	0	0	1	1	0	0	1	1	0	0	1	0	0	0	0	1	0	0	1	1	0
A0A087WRL4;E9Q1M1	A0A087WRL4;E9Q1M1	1;1	1;1	1;1		Pdzd2	2	1	1	1	1	0	0	0	0	0	0	0	0	1	0	0	0	0	0	0	1	0	0	0	0	0	0	0	0	1	0	0	0	0	0	0	1	0	0	0	0	0	0
A0A087WRY3;Q80XU3	A0A087WRY3;Q80XU3	6;6	6;6	6;6	Nuclear ubiquitous casein and cyclin-dependent kinase substrate 1	Nucks1	2	6	6	6	4	5	6	3	3	4	3	5	2	3	6	6	4	6	4	4	4	5	6	3	3	4	3	5	2	3	6	6	4	6	4	4	4	5	6	3	3	4	3
A0A087WRZ7;A0A0G2JDM3;E9PWG4;A0A0G2JDW2;P05977;P09542	A0A087WRZ7;A0A0G2JDM3;E9PWG4;A0A0G2JDW2;P05977;P09542	2;2;2;2;2;2	2;2;2;2;2;2	2;2;2;2;2;2	Myosin light chain 1/3, skeletal muscle isoform;Myosin light chain 3	Myl1;Myl3	6	2	2	2	2	1	1	1	1	2	2	1	2	1	2	1	1	1	2	1	2	1	1	1	1	2	2	1	2	1	2	1	1	1	2	1	2	1	1	1	1	2	2
A0A087WS27;D3Z5S8;Q8C152	A0A087WS27;D3Z5S8	6;6;1	6;6;1	6;6;1		Fam46a	3	6	6	6	4	1	2	3	2	1	0	2	3	3	2	2	0	2	2	1	4	1	2	3	2	1	0	2	3	3	2	2	0	2	2	1	4	1	2	3	2	1	0
A0A087WSE3;E9QQ25;Q62407;D3Z7T0;A0A0R4J1J0	A0A087WSE3;E9QQ25;Q62407	22;22;21;2;1	22;22;21;2;1	22;22;21;2;1	Striated muscle-specific serine/threonine-protein kinase	Speg	5	22	22	22	15	17	13	14	11	17	6	8	13	17	14	12	8	16	11	7	15	17	13	14	11	17	6	8	13	17	14	12	8	16	11	7	15	17	13	14	11	17	6
A0A087WSF5	A0A087WSF5	27	1	0		Lrrfip1	1	27	1	0	20	23	25	24	24	26	24	25	17	19	20	19	17	21	22	21	1	1	1	1	1	1	1	1	0	1	1	0	1	1	1	1	0	0	0	0	0	0	0
A0A087WSK7;Q921I0	A0A087WSK7;Q921I0	2;2	1;1	1;1	ORM1-like protein 1	Gm28778;Ormdl1	2	2	1	1	2	0	2	2	1	1	2	2	1	2	2	2	2	2	2	1	1	0	1	1	0	1	1	1	0	1	1	1	1	1	1	0	1	0	1	1	0	1	1
F6YX19;A0A087WSN5;F7DFD7;Q99LV7;F6RUP6;F6QPF7;F6XTT6	F6YX19;A0A087WSN5;F7DFD7;Q99LV7;F6RUP6	5;5;5;5;3;1;1	5;5;5;5;3;1;1	5;5;5;5;3;1;1	Phosphatidylinositol-glycan biosynthesis class X protein	Pigx	7	5	5	5	4	4	4	3	3	3	3	2	2	4	3	3	3	4	3	3	4	4	4	3	3	3	3	2	2	4	3	3	3	4	3	3	4	4	4	3	3	3	3
Q8C3V4;A0A087WSP5;Q99K94;P42225;A0A087WSQ5;Q8CFQ1;A0A087WRI1	Q8C3V4;A0A087WSP5;Q99K94;P42225	54;54;51;49;15;13;10	54;54;51;49;15;13;10	54;54;51;49;15;13;10	Signal transducer and activator of transcription;Signal transducer and activator of transcription 1	Stat1	7	54	54	54	47	43	40	40	47	39	38	35	43	46	40	44	35	43	41	41	47	43	40	40	47	39	38	35	43	46	40	44	35	43	41	41	47	43	40	40	47	39	38
A0A087WST9;V9GXS5	A0A087WST9;V9GXS5	2;2	2;2	2;2		Pax5	2	2	2	2	1	1	1	1	1	1	2	1	1	1	1	1	1	1	1	1	1	1	1	1	1	1	2	1	1	1	1	1	1	1	1	1	1	1	1	1	1	1	2
A0A087WSU3	A0A087WSU3	3	1	1		Ndufs1	1	3	1	1	1	1	3	3	2	1	2	0	2	3	2	1	1	1	1	2	0	1	1	1	1	1	1	0	0	1	1	1	0	1	1	1	0	1	1	1	1	1	1
A0A0A0MQ68;Q60759	A0A0A0MQ68;Q60759	2;2	2;2	2;2	Glutaryl-CoA dehydrogenase, mitochondrial	Gcdh	2	2	2	2	2	0	1	2	1	2	1	0	1	1	1	2	0	1	2	0	2	0	1	2	1	2	1	0	1	1	1	2	0	1	2	0	2	0	1	2	1	2	1
A0A0A0MQ70;Q5SWT3	A0A0A0MQ70;Q5SWT3	4;4	4;4	4;4	Solute carrier family 25 member 35	Slc25a35	2	4	4	4	4	4	1	1	4	2	2	2	3	1	1	1	2	2	0	0	4	4	1	1	4	2	2	2	3	1	1	1	2	2	0	0	4	4	1	1	4	2	2
A0A0A0MQ79;Q3TLH4;S4R2J9;S4R294;S4R209;S4R2L9;S4R2E2;S4R298	A0A0A0MQ79;Q3TLH4;S4R2J9;S4R294	67;67;66;63;27;26;14;4	67;67;66;63;27;26;14;4	66;66;65;62;27;26;13;3	Protein PRRC2C	Prrc2c	8	67	67	66	53	53	50	43	45	55	46	44	42	41	50	40	42	47	49	41	53	53	50	43	45	55	46	44	42	41	50	40	42	47	49	41	52	52	49	42	44	54	45
A0A0A0MQ80;Q3UMC0;A0A0G2JFY0	A0A0A0MQ80;Q3UMC0;A0A0G2JFY0	27;27;26	27;27;26	26;26;25	Spermatogenesis-associated protein 5	Spata5	3	27	27	26	20	18	18	16	17	16	20	17	14	18	17	13	14	16	16	18	20	18	18	16	17	16	20	17	14	18	17	13	14	16	16	18	19	17	17	15	16	15	19
A0A0A0MQ82;Q9WTR2	A0A0A0MQ82;Q9WTR2	2;2	2;2	2;2	Mitogen-activated protein kinase kinase kinase 6	Map3k6	2	2	2	2	2	2	0	0	1	1	0	0	1	0	1	0	0	1	1	0	2	2	0	0	1	1	0	0	1	0	1	0	0	1	1	0	2	2	0	0	1	1	0
V9GXE4;A0A0A0MQ89;Q80US4	V9GXE4;A0A0A0MQ89;Q80US4	7;7;7	7;7;7	7;7;7	Actin-related protein 5	Actr5	3	7	7	7	4	5	4	5	4	5	4	6	5	4	5	4	5	6	5	3	4	5	4	5	4	5	4	6	5	4	5	4	5	6	5	3	4	5	4	5	4	5	4
S4R203;S4R248;A0A0A0MQ95;B2RUJ8;S4R221;Q8C0D4	S4R203;S4R248;A0A0A0MQ95;B2RUJ8;S4R221;Q8C0D4	2;2;2;2;2;2	2;2;2;2;2;2	2;2;2;2;2;2	Rho GTPase-activating protein 12	Arhgap12	6	2	2	2	2	1	1	1	2	0	2	0	1	0	1	0	1	1	0	0	2	1	1	1	2	0	2	0	1	0	1	0	1	1	0	0	2	1	1	1	2	0	2
A0A0A0MQ97;G3X9C2	A0A0A0MQ97;G3X9C2	1;1	1;1	1;1	F-box only protein 50	Nccrp1	2	1	1	1	0	0	1	1	0	1	0	1	0	0	0	1	0	1	0	1	0	0	1	1	0	1	0	1	0	0	0	1	0	1	0	1	0	0	1	1	0	1	0
A0A0A0MQ99;Q8K3D3;V9GXX7	A0A0A0MQ99;Q8K3D3;V9GXX7	3;3;2	3;3;2	3;3;2	DNA repair protein SWI5 homolog	Swi5	3	3	3	3	2	3	1	1	3	3	1	2	0	1	3	2	1	1	3	1	2	3	1	1	3	3	1	2	0	1	3	2	1	1	3	1	2	3	1	1	3	3	1
A0A0R4J0X5;A0A0A0MQA3;Q00896;P07758;Q00897	A0A0R4J0X5;A0A0A0MQA3;Q00896;P07758;Q00897	7;7;7;7;6	7;7;7;7;6	2;2;2;2;1	Alpha-1-antitrypsin 1-3;Alpha-1-antitrypsin 1-1;Alpha-1-antitrypsin 1-4	Serpina1a;Serpina1c;Serpina1d	5	7	7	2	2	4	6	6	3	4	5	6	4	4	6	5	5	3	6	4	2	4	6	6	3	4	5	6	4	4	6	5	5	3	6	4	1	2	2	2	2	2	1
A0A0A0MQA5;P68368;A0A087WQS4;A0A087WRB4;A0A087WSB0;A0A087WSL5;A0A087WS35	A0A0A0MQA5;P68368	28;28;9;7;4;4;1	6;6;5;3;3;3;1	6;6;5;3;3;3;1	Tubulin alpha-4A chain	Tuba4a	7	28	6	6	24	26	25	23	22	26	25	24	19	23	26	24	23	25	24	26	5	6	6	6	6	6	6	6	4	5	6	6	4	5	6	6	5	6	6	6	6	6	6
A0A0A0MQB8;H3BLB6;Q3TYM2;B1AWK4;Q60954;P97367;V9GXB5;P97368	A0A0A0MQB8;H3BLB6;Q3TYM2;B1AWK4;Q60954;P97367	3;3;3;3;3;3;1;1	3;3;3;3;3;3;1;1	3;3;3;3;3;3;1;1	Homeobox protein Meis1;Homeobox protein Meis2	Meis1;Meis2	8	3	3	3	3	3	1	1	2	2	0	1	3	2	2	1	2	2	2	1	3	3	1	1	2	2	0	1	3	2	2	1	2	2	2	1	3	3	1	1	2	2	0
A0A0A0MQC2;B1AS67;Q66T02	A0A0A0MQC2;B1AS67;Q66T02	9;9;9	9;9;9	9;9;9	Pleckstrin homology domain-containing family G member 5	Plekhg5	3	9	9	9	7	4	0	4	5	3	0	3	4	5	3	1	2	4	3	0	7	4	0	4	5	3	0	3	4	5	3	1	2	4	3	0	7	4	0	4	5	3	0
A0A0A0MQD1;Q8K1H1	A0A0A0MQD1;Q8K1H1	8;8	8;8	8;8	Tudor domain-containing protein 7	Tdrd7	2	8	8	8	8	2	3	2	4	1	2	3	7	3	4	5	3	0	4	4	8	2	3	2	4	1	2	3	7	3	4	5	3	0	4	4	8	2	3	2	4	1	2
A0A0A0MQD4;Q3U339;Q8K201	A0A0A0MQD4;Q3U339;Q8K201	3;3;3	3;3;3	3;3;3	Keratinocyte-associated transmembrane protein 2	9530068E07Rik;Kct2	3	3	3	3	3	2	0	1	1	1	0	0	0	3	1	0	1	1	1	0	3	2	0	1	1	1	0	0	0	3	1	0	1	1	1	0	3	2	0	1	1	1	0
A0A0A0MQE2;Q8CHX6	A0A0A0MQE2;Q8CHX6	1;1	1;1	1;1	Membrane-bound transcription factor site-2 protease	Mbtps2	2	1	1	1	1	0	1	1	1	1	0	0	0	1	1	0	1	1	0	0	1	0	1	1	1	1	0	0	0	1	1	0	1	1	0	0	1	0	1	1	1	1	0
A2AHC4;A0A0A0MQE5;A2AHC3;F6Q2D3	A2AHC4;A0A0A0MQE5;A2AHC3	4;4;4;1	4;4;4;1	4;4;4;1	Calmodulin-regulated spectrin-associated protein 1	Camsap1	4	4	4	4	0	1	4	2	2	1	3	1	1	1	0	3	1	0	2	2	0	1	4	2	2	1	3	1	1	1	0	3	1	0	2	2	0	1	4	2	2	1	3
D2KHZ9;A0A0A0MQF6;P16858;S4R257;V9GX06;S4R1N5;Q64467;V9GXA7;V9GXK0	D2KHZ9;A0A0A0MQF6;P16858;S4R257	18;18;18;14;3;2;2;1;1	18;18;18;14;3;2;2;1;1	1;1;1;1;0;0;0;0;0	Glyceraldehyde-3-phosphate dehydrogenase	GAPDH;Gapdh	9	18	18	1	17	17	16	18	15	18	16	17	16	17	16	16	15	17	16	16	17	17	16	18	15	18	16	17	16	17	16	16	15	17	16	16	1	1	1	1	1	1	1
A0A0A0MQH5	A0A0A0MQH5	12	1	1		Macf1	1	12	1	1	6	5	5	6	7	7	5	6	4	6	6	8	3	6	6	2	0	0	0	0	0	0	0	1	0	0	0	1	0	0	0	0	0	0	0	0	0	0	0
A0A0A0MQP0;A0A0A0MQI6;F6W8I0	A0A0A0MQP0;A0A0A0MQI6;F6W8I0	1;1;1	1;1;1	1;1;1	YjeF N-terminal domain-containing protein 3	Yjefn3	3	1	1	1	1	1	1	1	1	1	0	0	1	1	1	1	1	1	0	0	1	1	1	1	1	1	0	0	1	1	1	1	1	1	0	0	1	1	1	1	1	1	0
A0A0A0MQN1;Q5RL79	A0A0A0MQN1;Q5RL79	1;1	1;1	1;1	Keratinocyte-associated protein 2	Krtcap2	2	1	1	1	1	1	0	0	0	1	0	0	1	0	0	1	0	0	1	0	1	1	0	0	0	1	0	0	1	0	0	1	0	0	1	0	1	1	0	0	0	1	0
S4R2D5;A0A0A0MQN4;Q9D906;S4R2T5;S4R2P7;S4R1T0;S4R1N8;S4R1U3;S4R1W9;S4R1K1	S4R2D5;A0A0A0MQN4;Q9D906;S4R2T5	11;11;11;10;5;4;3;2;2;1	11;11;11;10;5;4;3;2;2;1	11;11;11;10;5;4;3;2;2;1	Ubiquitin-like modifier-activating enzyme ATG7	Atg7	10	11	11	11	7	4	3	3	7	5	3	2	8	6	6	3	4	5	5	2	7	4	3	3	7	5	3	2	8	6	6	3	4	5	5	2	7	4	3	3	7	5	3
A0A0A0MQN9;Q80XJ3	A0A0A0MQN9;Q80XJ3	5;5	5;5	5;5	Tetratricopeptide repeat protein 28	Ttc28	2	5	5	5	3	2	3	5	3	4	3	2	2	2	3	3	1	0	1	3	3	2	3	5	3	4	3	2	2	2	3	3	1	0	1	3	3	2	3	5	3	4	3
A0A0A6YVP7;Q3V042;Q8JZS2;Q9QWV4	A0A0A6YVP7;Q3V042;Q8JZS2;Q9QWV4	1;1;1;1	1;1;1;1	1;1;1;1	Myeloid leukemia factor 1	Mlf1	4	1	1	1	1	0	0	0	0	0	0	0	0	1	0	0	0	0	0	0	1	0	0	0	0	0	0	0	0	1	0	0	0	0	0	0	1	0	0	0	0	0	0
A0A0A6YVR9;V9GXE6;P09925;A0A0A6YVY3	A0A0A6YVR9;V9GXE6;P09925	6;6;6;1	6;6;6;1	6;6;6;1	Surfeit locus protein 1	Surf1	4	6	6	6	5	3	2	4	5	3	3	3	5	5	3	3	5	4	5	2	5	3	2	4	5	3	3	3	5	5	3	3	5	4	5	2	5	3	2	4	5	3	3
A0A0A6YVS2;Q921L3	A0A0A6YVS2;Q921L3	4;4	4;4	4;4	Transmembrane and coiled-coil domain-containing protein 1	Tmco1	2	4	4	4	3	3	3	3	3	3	2	4	2	2	3	4	2	3	3	3	3	3	3	3	3	3	2	4	2	2	3	4	2	3	3	3	3	3	3	3	3	3	2
A0A0A6YVT1	A0A0A6YVT1	9	1	1		Cr1l	1	9	1	1	4	5	5	6	5	5	4	4	5	6	4	5	4	5	5	6	0	0	0	0	0	0	0	0	0	0	0	0	0	0	0	0	0	0	0	0	0	0	0
A0A0A6YVU8;Q9JKV1;D3YUD8	A0A0A6YVU8;Q9JKV1;D3YUD8	10;10;7	10;10;7	10;10;7	Proteasomal ubiquitin receptor ADRM1	Gm9774;Adrm1	3	10	10	10	7	8	7	7	6	7	7	7	7	6	8	6	7	7	7	7	7	8	7	7	6	7	7	7	7	6	8	6	7	7	7	7	7	8	7	7	6	7	7
A0A0A6YWB0;A0A0A6YVV8;G3X9Q0;Q9JKP5;A0A0A6YXE3;A0A0A6YXP3;A0A0A6YWG1;A0A0A6YXQ4;A0A0A6YWJ5;Q3U570;Q3U581;A0A0A6YXL7;S4R267;Q542D8;Q8R003;Q3TJQ3	A0A0A6YWB0;A0A0A6YVV8;G3X9Q0;Q9JKP5;A0A0A6YXE3;A0A0A6YXP3;A0A0A6YWG1;A0A0A6YXQ4	8;8;7;7;6;4;4;4;3;3;3;2;2;2;2;1	8;8;7;7;6;4;4;4;3;3;3;2;2;2;2;1	3;3;2;2;1;1;2;2;1;1;1;1;1;1;1;1	Muscleblind-like protein 1	Mbnl1	16	8	8	3	8	7	8	6	6	8	7	5	7	8	8	7	7	8	7	7	8	7	8	6	6	8	7	5	7	8	8	7	7	8	7	7	3	3	3	2	2	3	2
A0A0A6YWD3;A0A0A6YVZ7;Q8C735	A0A0A6YWD3;A0A0A6YVZ7;Q8C735	1;1;1	1;1;1	1;1;1	Protein lin-9 homolog	Lin9	3	1	1	1	0	0	0	0	1	0	0	0	0	0	0	0	0	0	0	0	0	0	0	0	1	0	0	0	0	0	0	0	0	0	0	0	0	0	0	0	1	0	0
E9QKR1;A0A0A6YW06;A0A0A6YXC8;J3QNM3;E9QKQ9;E9QLZ9;Q03173;A0A0A6YVZ6;P70429	E9QKR1;A0A0A6YW06;A0A0A6YXC8;J3QNM3;E9QKQ9;E9QLZ9;Q03173	14;14;13;13;13;13;13;2;1	14;14;13;13;13;13;13;2;1	14;14;13;13;13;13;13;2;1	Protein enabled homolog	Enah	9	14	14	14	10	7	4	5	11	8	5	2	10	9	6	5	8	7	5	8	10	7	4	5	11	8	5	2	10	9	6	5	8	7	5	8	10	7	4	5	11	8	5
A0A0A6YW87;Q9CX13	A0A0A6YW87;Q9CX13	1;1	1;1	1;1	Protein cornichon homolog 4	Cnih4	2	1	1	1	1	1	1	1	1	1	1	0	1	1	1	0	1	1	1	1	1	1	1	1	1	1	1	0	1	1	1	0	1	1	1	1	1	1	1	1	1	1	1
A0A0A6YWB3;Q3TFK5	A0A0A6YWB3;Q3TFK5	3;3	3;3	3;3	G patch domain-containing protein 4	Gpatch4	2	3	3	3	2	2	2	2	2	2	2	2	0	1	1	1	2	1	2	2	2	2	2	2	2	2	2	2	0	1	1	1	2	1	2	2	2	2	2	2	2	2	2
E9QNQ4;A0A0A6YWG7;Q8CHG7	E9QNQ4;A0A0A6YWG7;Q8CHG7	13;13;13	13;13;13	11;11;11	Rap guanine nucleotide exchange factor 2	Rapgef2	3	13	13	11	11	9	8	8	8	10	6	5	9	10	8	6	9	9	9	4	11	9	8	8	8	10	6	5	9	10	8	6	9	9	9	4	9	7	6	6	6	8	4
A0A0A6YWH2;Q9EQX4	A0A0A6YWH2;Q9EQX4	5;5	5;5	5;5	Allograft inflammatory factor 1-like	Aif1l	2	5	5	5	4	3	0	3	4	3	1	3	4	5	2	3	2	2	2	2	4	3	0	3	4	3	1	3	4	5	2	3	2	2	2	2	4	3	0	3	4	3	1
A0A0A6YWM3;Q80V72;A0A0A6YVS3;A0A0A6YWA1;A0A0A6YXT7;A0A0A6YY18;A0A0A6YX46	A0A0A6YWM3;Q80V72	9;9;3;3;3;3;3	9;9;3;3;3;3;3	6;6;0;0;0;0;0	Inositol hexakisphosphate kinase 2	Ip6k2	7	9	9	6	9	5	5	3	9	6	1	4	6	7	5	3	4	4	4	2	9	5	5	3	9	6	1	4	6	7	5	3	4	4	4	2	6	4	4	3	6	4	0
A0A0A6YWM5;E9QKE4;Q8BMG7	A0A0A6YWM5;E9QKE4;Q8BMG7	36;36;31	36;36;31	36;36;31	Rab3 GTPase-activating protein non-catalytic subunit	Rab3gap2	3	36	36	36	23	18	22	23	19	22	26	18	16	17	18	18	17	17	22	24	23	18	22	23	19	22	26	18	16	17	18	18	17	17	22	24	23	18	22	23	19	22	26
B2RUE8;A0A0A6YWM8;B7ZNR9;A0A0A6YWR8;E9PVG7;A0A0A6YW53;P97820;A0A0A6YVZ8;A0A0A6YWJ2;A0A0A6YVR7;A0A0A6YXE5	B2RUE8;A0A0A6YWM8;B7ZNR9;A0A0A6YWR8;E9PVG7;A0A0A6YW53;P97820	26;26;24;24;24;24;24;9;5;2;2	26;26;24;24;24;24;24;9;5;2;2	2;2;0;0;0;0;0;0;0;0;0	Mitogen-activated protein kinase kinase kinase kinase 4	Map4k4	11	26	26	2	19	16	15	15	16	19	11	11	18	15	14	12	12	16	10	10	19	16	15	15	16	19	11	11	18	15	14	12	12	16	10	10	2	2	1	1	2	2	1
A0A0A6YWY4;A0A0A6YWP7;A0A0A6YXM5;Q6PGA0;A0A0A6YXI3;A0A0A6YX54;K3W4P9;Q8CFE3	A0A0A6YWY4;A0A0A6YWP7;A0A0A6YXM5;Q6PGA0;A0A0A6YXI3;A0A0A6YX54;K3W4P9;Q8CFE3	2;2;2;2;1;1;1;1	2;2;2;2;1;1;1;1	2;2;2;2;1;1;1;1	REST corepressor 3;REST corepressor 1	Rcor3;Rcor1	8	2	2	2	1	1	2	1	2	1	1	2	1	1	2	1	0	0	2	1	1	1	2	1	2	1	1	2	1	1	2	1	0	0	2	1	1	1	2	1	2	1	1
A0A0A6YWP9;A0A0A6YXY0;Q9CQ79;A0A0A6YVV3	A0A0A6YWP9;A0A0A6YXY0;Q9CQ79;A0A0A6YVV3	4;4;4;3	4;4;4;3	4;4;4;3	Thioredoxin domain-containing protein 9	Txndc9	4	4	4	4	2	2	3	3	2	2	3	2	2	2	2	2	1	1	1	2	2	2	3	3	2	2	3	2	2	2	2	2	1	1	1	2	2	2	3	3	2	2	3
A0A0A6YWT3;D6RGL4;A2AS55	A0A0A6YWT3;D6RGL4;A2AS55	2;2;2	2;2;2	2;2;2	Ankyrin repeat domain-containing protein 16	Ankrd16	3	2	2	2	1	1	0	0	1	0	1	0	1	1	0	1	1	0	0	1	1	1	0	0	1	0	1	0	1	1	0	1	1	0	0	1	1	1	0	0	1	0	1
A0A0A6YWV1;Q14A32;Q9D2X0	A0A0A6YWV1;Q14A32;Q9D2X0	1;1;1	1;1;1	1;1;1	Ankyrin repeat domain-containing protein 39	Ankrd39	3	1	1	1	1	0	0	0	0	0	0	0	0	0	0	0	0	1	0	0	1	0	0	0	0	0	0	0	0	0	0	0	0	1	0	0	1	0	0	0	0	0	0
A0A0A6YX18;Q8BVE3;A0A0A6YWP6;A0A0A6YVU0;A0A0A6YW86	A0A0A6YX18;Q8BVE3;A0A0A6YWP6	25;25;23;7;5	25;25;23;7;5	25;25;23;7;5	V-type proton ATPase subunit H	Atp6v1h	5	25	25	25	22	23	20	18	20	22	17	17	19	24	19	18	20	20	19	18	22	23	20	18	20	22	17	17	19	24	19	18	20	20	19	18	22	23	20	18	20	22	17
A0A0A6YX40;Q6ZQA6	A0A0A6YX40;Q6ZQA6	5;5	5;5	5;5	Immunoglobulin superfamily member 3	Igsf3	2	5	5	5	4	2	2	2	3	3	1	2	2	2	0	2	1	4	3	2	4	2	2	2	3	3	1	2	2	2	0	2	1	4	3	2	4	2	2	2	3	3	1
A0A0A6YX67;Q8BFX3	A0A0A6YX67;Q8BFX3	3;3	3;3	3;3	BTB/POZ domain-containing protein KCTD3	Kctd3	2	3	3	3	3	1	1	2	1	2	1	2	3	0	1	0	1	2	3	0	3	1	1	2	1	2	1	2	3	0	1	0	1	2	3	0	3	1	1	2	1	2	1
A0A0A6YX73;Q8K1M3;P12367;A0A0A6YY28	A0A0A6YX73;Q8K1M3;P12367;A0A0A6YY28	18;18;15;9	18;18;15;9	15;15;12;7	cAMP-dependent protein kinase type II-alpha regulatory subunit	Prkar2a	4	18	18	15	14	16	12	13	14	15	10	12	16	15	16	12	11	12	13	11	14	16	12	13	14	15	10	12	16	15	16	12	11	12	13	11	11	14	10	12	11	12	9
A0A0A6YX94;Q8C341	A0A0A6YX94;Q8C341	1;1	1;1	1;1	SUN domain-containing ossification factor	Suco	2	1	1	1	1	1	1	1	1	1	1	1	1	1	0	1	1	1	1	1	1	1	1	1	1	1	1	1	1	1	0	1	1	1	1	1	1	1	1	1	1	1	1
E9Q6C1;F6UHR6;E9PXZ2;A0A0A6YXH3;A2A8Z1	E9Q6C1;F6UHR6;E9PXZ2;A0A0A6YXH3;A2A8Z1	10;10;10;10;10	10;10;10;10;10	2;2;2;2;2	Oxysterol-binding protein;Oxysterol-binding protein-related protein 9	Osbpl9	5	10	10	2	6	8	7	5	8	7	7	5	6	5	6	4	5	6	6	5	6	8	7	5	8	7	7	5	6	5	6	4	5	6	6	5	1	1	2	2	2	1	1
A0A0A6YXX3;A0A0A6YXL6;E9Q3Y4;Q9ESE1;Q8BSM6	A0A0A6YXX3;A0A0A6YXL6;E9Q3Y4;Q9ESE1	4;4;4;3;1	4;4;4;3;1	4;4;4;3;1	Lipopolysaccharide-responsive and beige-like anchor protein	Lrba	5	4	4	4	1	1	1	0	1	0	1	0	1	2	1	1	1	0	0	1	1	1	1	0	1	0	1	0	1	2	1	1	1	0	0	1	1	1	1	0	1	0	1
A0A0A6YXN4;A0A075B5U4	A0A0A6YXN4;A0A075B5U4	4;3	2;1	2;1		Ighv1-18	2	4	2	2	2	3	3	3	3	2	3	2	3	2	4	4	3	3	2	3	1	1	1	1	1	1	1	0	2	1	2	2	1	1	1	1	1	1	1	1	1	1	1
A0A0A6YXR0;Q8BGS7;D3Z5Y5;D3YX12	A0A0A6YXR0;Q8BGS7;D3Z5Y5;D3YX12	2;2;1;1	2;2;1;1	2;2;1;1	Choline/ethanolaminephosphotransferase 1	Cept1	4	2	2	2	1	2	2	1	1	2	1	1	1	1	2	1	1	1	1	1	1	2	2	1	1	2	1	1	1	1	2	1	1	1	1	1	1	2	2	1	1	2	1
A0A0A6YXY1;A2APZ3;Q8R2U4;A0A0A6YVQ9;A2APZ2;A0A0A6YX97	A0A0A6YXY1;A2APZ3;Q8R2U4;A0A0A6YVQ9;A2APZ2;A0A0A6YX97	2;2;2;1;1;1	2;2;2;1;1;1	2;2;2;1;1;1	N-terminal Xaa-Pro-Lys N-methyltransferase 1;N-terminal Xaa-Pro-Lys N-methyltransferase 1, N-terminally processed	Ntmt1	6	2	2	2	2	2	1	1	2	2	1	0	2	2	1	1	2	2	2	1	2	2	1	1	2	2	1	0	2	2	1	1	2	2	2	1	2	2	1	1	2	2	1
A0A0A6YY22;Q9WUE3	A0A0A6YY22;Q9WUE3	1;1	1;1	1;1	Cytochrome b561 domain-containing protein 2	Cyb561d2	2	1	1	1	1	1	1	0	1	0	0	1	1	1	1	1	0	0	1	1	1	1	1	0	1	0	0	1	1	1	1	1	0	0	1	1	1	1	1	0	1	0	0
A0A0A6YY47;A0A0A6YY91;P13595;E9QB01;E9Q589;A0A0A6YWU2	A0A0A6YY47;A0A0A6YY91;P13595;E9QB01;E9Q589	4;4;4;3;2;1	4;4;4;3;2;1	4;4;4;3;2;1	Neural cell adhesion molecule 1	Ncam1	6	4	4	4	2	1	1	2	1	1	1	1	1	4	1	1	1	1	1	1	2	1	1	2	1	1	1	1	1	4	1	1	1	1	1	1	2	1	1	2	1	1	1
A0A0A6YY67;H7BX08;Q8C1B1;A0A0A6YXV8	A0A0A6YY67;H7BX08;Q8C1B1	9;9;9;3	9;9;9;3	9;9;9;3	Calmodulin-regulated spectrin-associated protein 2	Camsap2	4	9	9	9	5	6	6	5	5	5	4	4	5	6	4	5	2	5	4	4	5	6	6	5	5	5	4	4	5	6	4	5	2	5	4	4	5	6	6	5	5	5	4
A0A0A6YYE7	A0A0A6YYE7	2	2	1		Igkv4-57	1	2	2	1	2	2	2	2	2	2	1	1	2	1	2	2	2	2	2	1	2	2	2	2	2	2	1	1	2	1	2	2	2	2	2	1	1	1	1	1	1	1	0
A0A0B4J1E2;Q9CSN1	A0A0B4J1E2;Q9CSN1	20;19	20;19	20;19	SNW domain-containing protein 1	Snw1	2	20	20	20	18	16	16	17	14	15	19	14	17	15	17	15	19	15	18	15	18	16	16	17	14	15	19	14	17	15	17	15	19	15	18	15	18	16	16	17	14	15	19
A0A0B4J1E3;D3Z5P5;P40694;D6RFT3	A0A0B4J1E3;D3Z5P5;P40694	10;9;8;1	10;9;8;1	10;9;8;1	DNA-binding protein SMUBP-2	Ighmbp2	4	10	10	10	5	5	6	5	6	5	5	6	5	5	4	4	4	4	5	5	5	5	6	5	6	5	5	6	5	5	4	4	4	4	5	5	5	5	6	5	6	5	5
A0A0B4J1E5;Q543C2;Q99PM9;A0A0A6YXW7;A0A0A6YXG9;A0A0A6YVQ3	A0A0B4J1E5;Q543C2;Q99PM9;A0A0A6YXW7;A0A0A6YXG9	5;5;5;4;3;2	5;5;5;4;3;2	4;4;4;4;2;2	Uridine-cytidine kinase;Uridine-cytidine kinase 2	Uck2	6	5	5	4	4	4	2	3	4	3	2	2	5	4	3	1	3	4	3	2	4	4	2	3	4	3	2	2	5	4	3	1	3	4	3	2	3	3	2	3	4	2	2
A0A0B4J1F2;A0A0B4J1M9;P27546;E9PZ43;A0A0G2JG35;A0A0G2JFH2;A0A0G2JDN7;A0A0G2JFT4;Q78TF3;A0A0G2JFK3;A0A0G2JDY5;A0A0G2JE57;A0A0G2JDU1	A0A0B4J1F2;A0A0B4J1M9;P27546	19;19;19;8;7;7;6;5;4;4;4;2;2	19;19;19;8;7;7;6;5;4;4;4;2;2	19;19;19;8;7;7;6;5;4;4;4;2;2	Microtubule-associated protein;Microtubule-associated protein 4	Map4	13	19	19	19	8	12	10	10	9	14	13	10	6	9	9	10	8	11	11	8	8	12	10	10	9	14	13	10	6	9	9	10	8	11	11	8	8	12	10	10	9	14	13
A0A0B4J1H6;P01630	A0A0B4J1H6;P01630	3;3	3;3	3;3	Ig kappa chain V-II region 7S34.1	Igkv2-137	2	3	3	3	2	1	3	3	3	2	3	2	2	1	3	3	2	0	3	3	2	1	3	3	3	2	3	2	2	1	3	3	2	0	3	3	2	1	3	3	3	2	3
A0A0B4J1H7;A0A0B4J1H8	A0A0B4J1H7;A0A0B4J1H8	3;2	3;2	3;2		Igkv1-135;Igkv1-133	2	3	3	3	2	1	3	2	3	2	3	3	3	2	3	3	2	1	3	3	2	1	3	2	3	2	3	3	3	2	3	3	2	1	3	3	2	1	3	2	3	2	3
A0A0B4J1I1	A0A0B4J1I1	2	2	2		Igkv16-104	1	2	2	2	1	0	0	1	1	1	2	2	0	0	1	1	1	1	0	0	1	0	0	1	1	1	2	2	0	0	1	1	1	1	0	0	1	0	0	1	1	1	2
A0A0B4J1I9;A0A0B4J1I4;P04945	A0A0B4J1I9;A0A0B4J1I4;P04945	2;1;1	1;0;1	1;0;1	Ig kappa chain V-VI region NQ2-6.1	Igkv4-55;Igkv4-72	3	2	1	1	2	2	2	2	2	2	2	2	2	2	2	2	2	2	2	2	1	1	1	1	1	1	1	1	1	1	1	1	1	1	1	1	1	1	1	1	1	1	1
A0A0B4J1J2	A0A0B4J1J2	2	1	1		Igkv5-43	1	2	1	1	2	2	2	2	2	2	2	2	2	2	2	2	2	2	2	2	1	1	1	1	1	1	1	1	1	1	1	1	1	1	1	1	1	1	1	1	1	1	1
A0A0B4J1J6;A0A075B5T6	A0A0B4J1J6;A0A075B5T6	2;1	2;1	2;1		Ighv10-1;Ighv10-3	2	2	2	2	0	1	1	1	1	0	2	1	1	1	1	1	1	0	1	1	0	1	1	1	1	0	2	1	1	1	1	1	1	0	1	1	0	1	1	1	1	0	2
A0A0B4J1J7;A0A0G2JEU7;P01753;P01755	A0A0B4J1J7;A0A0G2JEU7;P01753;P01755	2;2;1;1	2;2;1;1	1;1;0;0	Ig heavy chain V region 186-1;Ig heavy chain V region S43	Ighv1-82	4	2	2	1	0	2	2	2	2	2	1	2	1	2	2	0	2	1	2	1	0	2	2	2	2	2	1	2	1	2	2	0	2	1	2	1	0	1	1	1	1	1	0
A0A0B4J1K5	A0A0B4J1K5	1	1	1		Iglv3	1	1	1	1	0	0	1	1	0	0	1	0	1	0	1	1	1	0	1	0	0	0	1	1	0	0	1	0	1	0	1	1	1	0	1	0	0	0	1	1	0	0	1
A0A0G2JGV7;Q3UT23;A0A0B4J1K8;Q9QZ73;A0A0G2JEA2;A0A0G2JDN9;A0A0G2JDI7;A0A0G2JDM0	A0A0G2JGV7;Q3UT23;A0A0B4J1K8;Q9QZ73;A0A0G2JEA2;A0A0G2JDN9;A0A0G2JDI7;A0A0G2JDM0	2;2;2;2;1;1;1;1	2;2;2;2;1;1;1;1	2;2;2;2;1;1;1;1	DCN1-like protein;DCN1-like protein 1	Dcun1d1	8	2	2	2	2	1	2	2	2	2	0	2	2	2	2	2	1	2	2	2	2	1	2	2	2	2	0	2	2	2	2	2	1	2	2	2	2	1	2	2	2	2	0
A0A0B4J1M7	A0A0B4J1M7	1	1	1		Plec	1	1	1	1	1	1	1	1	1	1	1	1	1	1	1	1	1	1	1	1	1	1	1	1	1	1	1	1	1	1	1	1	1	1	1	1	1	1	1	1	1	1	1
Q9DC42;A0A0D9SEG8;E9QMJ5;E9QJS7	Q9DC42;A0A0D9SEG8;E9QMJ5;E9QJS7	8;8;8;8	8;8;8;8	2;2;2;2		Adgre5	4	8	8	2	7	7	4	5	6	6	3	2	4	5	5	3	4	6	5	1	7	7	4	5	6	6	3	2	4	5	5	3	4	6	5	1	2	1	0	0	1	0	0
A0A0F6AIX5;Q8BVA5;A0A0F6AIX6	A0A0F6AIX5;Q8BVA5;A0A0F6AIX6	6;6;5	6;6;5	6;6;5	UPF0554 protein C2orf43 homolog		3	6	6	6	3	4	4	2	4	4	4	4	5	4	5	5	4	6	4	4	3	4	4	2	4	4	4	4	5	4	5	5	4	6	4	4	3	4	4	2	4	4	4
A0A0G2JDC3;E9Q2V5;Q3UTZ3	A0A0G2JDC3;E9Q2V5;Q3UTZ3	2;2;2	2;2;2	2;2;2	Uncharacterized protein C7orf43 homolog	BC037034	3	2	2	2	2	2	2	2	2	1	0	1	1	1	2	2	1	0	2	0	2	2	2	2	2	1	0	1	1	1	2	2	1	0	2	0	2	2	2	2	2	1	0
A0A0G2JDE1;A0A075B678;A0A075B5Y0;A0A075B5X8	A0A0G2JDE1;A0A075B678;A0A075B5Y0;A0A075B5X8	2;1;1;1	2;1;1;1	2;1;1;1		Ighv8-14;Ighv8-13;Ighv8-12	4	2	2	2	1	2	2	2	2	2	2	2	2	2	2	2	2	2	2	2	1	2	2	2	2	2	2	2	2	2	2	2	2	2	2	2	1	2	2	2	2	2	2
A0A0G2JFV3;A0A0G2JDE3;A0A0G2JG66;A0A0G2JDF4;A0A0G2JFF5;A0A0G2JDK6;A0A0G2JGM8;Q8JZZ7;A0A0G2JEQ8;A0A0G2JH16;Q0P6A0;A0A0G2JGC2;F6YP92;A0A0G2JGZ4;H7BX15;E9Q9Q9;E9Q3V9;Q80TR1	A0A0G2JFV3;A0A0G2JDE3;A0A0G2JG66;A0A0G2JDF4;A0A0G2JFF5;A0A0G2JDK6;A0A0G2JGM8;Q8JZZ7;A0A0G2JEQ8;A0A0G2JH16	7;7;7;7;7;7;7;7;4;4;3;3;1;1;1;1;1;1	7;7;7;7;7;7;7;7;4;4;3;3;1;1;1;1;1;1	7;7;7;7;7;7;7;7;4;4;3;3;1;1;1;1;1;1	Latrophilin-2	Lphn2	18	7	7	7	6	5	4	3	5	6	1	2	4	4	1	3	4	3	4	3	6	5	4	3	5	6	1	2	4	4	1	3	4	3	4	3	6	5	4	3	5	6	1
A0A0G2JE03;Q3UFC2;Q3TWF7;A0A0G2JDM7;Q8BTZ4;A0A0G2JFH0;A0A0G2JDE8;A0A0G2JG78;A0A0G2JF12	A0A0G2JE03;Q3UFC2;Q3TWF7;A0A0G2JDM7;Q8BTZ4;A0A0G2JFH0;A0A0G2JDE8	9;9;9;9;9;7;7;2;1	9;9;9;9;9;7;7;2;1	9;9;9;9;9;7;7;2;1	Anaphase-promoting complex subunit 5	Anapc5	9	9	9	9	6	5	4	6	4	6	5	2	4	3	4	3	3	5	5	5	6	5	4	6	4	6	5	2	4	3	4	3	3	5	5	5	6	5	4	6	4	6	5
Q3UV25;A0A0G2JDU2;O54992;A0A0G2JDF3	Q3UV25;A0A0G2JDU2;O54992;A0A0G2JDF3	2;2;2;1	2;2;2;1	2;2;2;1	MAP kinase-activated protein kinase 5	Mapkapk5	4	2	2	2	2	0	0	0	0	0	0	0	0	0	0	0	0	0	0	0	2	0	0	0	0	0	0	0	0	0	0	0	0	0	0	0	2	0	0	0	0	0	0
L7N1X8;A0A0G2JDV3;Q000W5;Q2V6D6;Q8BTS3;A4UUI3;A0A0G2JGT4;A0A0G2JEJ5	L7N1X8;A0A0G2JDV3;Q000W5	6;6;3;2;2;2;1;1	5;5;2;2;1;2;1;1	4;4;2;1;0;1;0;0		Gbp6;Gbp10	8	6	5	4	3	1	0	0	3	0	0	0	5	3	2	1	2	0	0	0	3	1	0	0	2	0	0	0	4	2	2	1	2	0	0	0	2	1	0	0	1	0	0
A0A0G2JDW7;Q6ZWU9;A0A0G2JG29;A0A0G2JEX7	A0A0G2JDW7;Q6ZWU9;A0A0G2JG29	8;8;5;3	3;3;3;0	3;3;3;0	40S ribosomal protein S27	Rps27	4	8	3	3	7	6	8	7	7	8	7	7	7	8	7	7	7	6	8	7	2	3	3	3	2	3	3	3	3	3	3	3	3	3	3	3	2	3	3	3	2	3	3
A0A0G2JE02;Q6NZQ4	A0A0G2JE02;Q6NZQ4	1;1	1;1	1;1	PAX-interacting protein 1	Paxip1	2	1	1	1	1	1	0	0	1	0	0	0	1	0	0	0	0	0	0	0	1	1	0	0	1	0	0	0	1	0	0	0	0	0	0	0	1	1	0	0	1	0	0
Q3TCL6;A0A0G2JE26;Q6DFX2	Q3TCL6;A0A0G2JE26;Q6DFX2	4;4;4	4;4;4	4;4;4	Anthrax toxin receptor 2	Antxr2	3	4	4	4	4	2	3	2	2	2	1	2	3	1	4	1	1	3	2	1	4	2	3	2	2	2	1	2	3	1	4	1	1	3	2	1	4	2	3	2	2	2	1
A0A0G2JE32;Q4QQL2;Q3UT95;A0A0G2JGL0;P62838;P61079;Q3UFQ4;P61080;Q6ZWY6	A0A0G2JE32;Q4QQL2;Q3UT95;A0A0G2JGL0;P62838;P61079	3;3;3;3;3;3;1;1;1	3;3;3;3;3;3;1;1;1	3;3;3;3;3;3;1;1;1	Ubiquitin-conjugating enzyme E2 D2;Ubiquitin-conjugating enzyme E2 D3	Ube2d3;Ube2d2a;Ube2d2	9	3	3	3	3	3	3	3	3	3	2	3	3	3	3	3	3	3	3	3	3	3	3	3	3	3	2	3	3	3	3	3	3	3	3	3	3	3	3	3	3	3	2
A0A0G2JE41;A0A0G2JGQ9	A0A0G2JE41;A0A0G2JGQ9	1;1	1;1	1;1			2	1	1	1	0	0	0	0	1	0	0	0	0	0	0	1	0	0	0	1	0	0	0	0	1	0	0	0	0	0	0	1	0	0	0	1	0	0	0	0	1	0	0
A0A0G2JE99;P01843	A0A0G2JE99;P01843	4;4	4;4	4;4	Ig lambda-1 chain C region		2	4	4	4	3	3	4	3	3	4	4	3	4	4	4	4	4	4	4	3	3	3	4	3	3	4	4	3	4	4	4	4	4	4	4	3	3	3	4	3	3	4	4
A0A0G2JEA5;Q8BG26	A0A0G2JEA5	21;2	2;2	2;2			2	21	2	2	16	15	15	17	15	15	16	16	14	15	16	17	13	18	17	16	2	0	0	1	0	0	0	0	0	1	0	0	0	0	0	1	2	0	0	1	0	0	0
A0A0G2JFV1;A0A0G2JGU2;A0A0G2JEF0;D3YU42;Q9CQ04	A0A0G2JFV1;A0A0G2JGU2;A0A0G2JEF0;D3YU42;Q9CQ04	1;1;1;1;1	1;1;1;1;1	1;1;1;1;1	2-oxoglutarate and iron-dependent oxygenase domain-containing protein 2	Ogfod2	5	1	1	1	1	1	0	0	0	1	1	0	0	0	0	1	1	1	0	1	1	1	0	0	0	1	1	0	0	0	0	1	1	1	0	1	1	1	0	0	0	1	1
A0A0G2JEG3;Q8VE96	A0A0G2JEG3;Q8VE96	2;2	2;2	2;2	Solute carrier family 35 member F6	Slc35f6	2	2	2	2	2	2	2	1	2	2	2	1	2	2	2	1	2	2	2	2	2	2	2	1	2	2	2	1	2	2	2	1	2	2	2	2	2	2	2	1	2	2	2
A0A0G2JEP4;A0A0R4J169;A0A0G2JDR6;A0A0G2JGZ1;A0A0G2JEF6	A0A0G2JEP4;A0A0R4J169	42;36;17;14;6	40;34;15;12;6	6;0;6;0;3			5	42	40	6	36	37	39	36	39	40	39	35	32	34	35	33	34	38	38	35	34	35	37	34	37	38	37	33	30	32	33	32	32	36	36	34	6	6	6	6	6	6	6
A0A0G2JEX1;Q7TPW1;A0A0G2JFI0;A0A0G2JFT2;A0A0G2JDZ3	A0A0G2JEX1;Q7TPW1	33;31;7;7;6	33;31;7;7;6	1;1;1;1;1	Nexilin	Nexn	5	33	33	1	27	25	23	23	26	24	19	21	22	25	23	24	21	26	24	20	27	25	23	23	26	24	19	21	22	25	23	24	21	26	24	20	0	0	1	1	0	0	1
A0A0G2JFK6;A0A0G2JF16;Q8R344	A0A0G2JFK6;A0A0G2JF16;Q8R344	2;2;2	2;2;2	2;2;2	Coiled-coil domain-containing protein 12	Ccdc12	3	2	2	2	0	2	2	1	1	2	2	2	1	0	2	2	1	2	1	2	0	2	2	1	1	2	2	2	1	0	2	2	1	2	1	2	0	2	2	1	1	2	2
A0A0G2JF44;Q9DAI2;A0A0G2JDJ1	A0A0G2JF44;Q9DAI2;A0A0G2JDJ1	2;2;1	2;2;1	2;2;1	Intraflagellar transport protein 22 homolog	Ift22	3	2	2	2	0	1	0	1	0	1	1	1	1	0	1	1	1	1	1	1	0	1	0	1	0	1	1	1	1	0	1	1	1	1	1	1	0	1	0	1	0	1	1
A0A0G2JF67;Q8CG03	A0A0G2JF67;Q8CG03	1;1	1;1	1;1	cGMP-specific 3,5-cyclic phosphodiesterase	Pde5a	2	1	1	1	1	1	0	0	1	1	0	0	1	1	0	0	1	0	0	0	1	1	0	0	1	1	0	0	1	1	0	0	1	0	0	0	1	1	0	0	1	1	0
A0A0G2JFB2;Q80VL1;A0A0G2JFE0;A0A0G2JE08;A0A0G2JFP5;A0A0G2JEH9	A0A0G2JFB2;Q80VL1;A0A0G2JFE0;A0A0G2JE08	14;14;13;8;2;1	14;14;13;8;2;1	14;14;13;8;2;1	Tudor and KH domain-containing protein	Tdrkh	6	14	14	14	10	9	9	12	8	10	7	6	6	10	8	8	9	11	9	6	10	9	9	12	8	10	7	6	6	10	8	8	9	11	9	6	10	9	9	12	8	10	7
A0A0G2JFC5;Q8BSX5;Q3USD9;P15975	A0A0G2JFC5;Q8BSX5;Q3USD9;P15975	1;1;1;1	1;1;1;1	1;1;1;1	Inactive ubiquitin carboxyl-terminal hydrolase 53	Usp53	4	1	1	1	0	0	0	0	1	0	0	0	1	0	0	0	0	0	0	0	0	0	0	0	1	0	0	0	1	0	0	0	0	0	0	0	0	0	0	0	1	0	0
A0A0G2JFF1	A0A0G2JFF1	20	2	2			1	20	2	2	17	17	16	15	13	18	12	13	13	16	18	14	14	18	16	14	1	1	1	1	0	1	0	0	1	1	2	0	1	1	1	0	1	1	1	1	0	1	0
A0A0G2JFJ6;Q7TPD0	A0A0G2JFJ6;Q7TPD0	15;15	15;15	15;15	Integrator complex subunit 3	Ints3	2	15	15	15	10	11	8	7	8	10	9	6	9	9	7	4	6	9	9	4	10	11	8	7	8	10	9	6	9	9	7	4	6	9	9	4	10	11	8	7	8	10	9
A0A0G2JFK4;Q8K0C8	A0A0G2JFK4;Q8K0C8	1;1	1;1	1;1	Cytochrome c oxidase assembly protein COX19	Cox19	2	1	1	1	0	0	0	0	0	0	1	0	0	0	1	1	0	0	0	0	0	0	0	0	0	0	1	0	0	0	1	1	0	0	0	0	0	0	0	0	0	0	1
A0A0G2JFK5;E9QNB8;D3YXI6;Q2YDW7	A0A0G2JFK5;E9QNB8;D3YXI6;Q2YDW7	1;1;1;1	1;1;1;1	1;1;1;1	N-lysine methyltransferase SETD8	Setd8	4	1	1	1	1	1	0	0	0	1	0	0	0	0	1	0	0	0	0	0	1	1	0	0	0	1	0	0	0	0	1	0	0	0	0	0	1	1	0	0	0	1	0
A0A0G2JFP4;Q8K385	A0A0G2JFP4;Q8K385	4;3	4;3	4;3	Ferric-chelate reductase 1	FRRS1	2	4	4	4	2	3	2	2	2	2	0	1	2	3	3	2	1	2	2	1	2	3	2	2	2	2	0	1	2	3	3	2	1	2	2	1	2	3	2	2	2	2	0
Q5EBK1;A0A0G2JFS9;Q8C9S8	Q5EBK1;A0A0G2JFS9;Q8C9S8	1;1;1	1;1;1	1;1;1	Cysteine protease ATG4A	Atg4a	3	1	1	1	1	0	1	1	0	0	0	1	1	1	1	0	0	1	0	0	1	0	1	1	0	0	0	1	1	1	1	0	0	1	0	0	1	0	1	1	0	0	0
A0A0G2JFT8;Q9D394	A0A0G2JFT8;Q9D394	3;3	3;3	3;3	Protein RUFY3	Rufy3	2	3	3	3	2	0	0	0	1	1	0	0	0	1	1	0	1	2	0	1	2	0	0	0	1	1	0	0	0	1	1	0	1	2	0	1	2	0	0	0	1	1	0
A0A0G2JFV5	A0A0G2JFV5	37	1	1			1	37	1	1	30	31	33	30	33	34	33	29	27	28	29	28	28	32	32	29	0	0	0	0	0	0	0	0	0	0	0	0	0	0	0	0	0	0	0	0	0	0	0
A0A0G2JFW6;Q6NXI6;A0A0G2JFN1	A0A0G2JFW6;Q6NXI6	10;10;3	10;10;3	10;10;3	Regulation of nuclear pre-mRNA domain-containing protein 2	Rprd2	3	10	10	10	3	6	6	6	5	6	5	6	2	3	3	2	3	5	4	5	3	6	6	6	5	6	5	6	2	3	3	2	3	5	4	5	3	6	6	6	5	6	5
Q3TUE1;A0A0G2JGW9;A0A0G2JFY5;Q3UUU2;Q91WJ8;A0A0G2JG00;A0A0G2JFK2;A0A0G2JG96;A0A0G2JGV9	Q3TUE1;A0A0G2JGW9;A0A0G2JFY5;Q3UUU2;Q91WJ8;A0A0G2JG00;A0A0G2JFK2	17;17;17;17;17;15;10;2;1	15;15;15;15;15;15;10;2;1	15;15;15;15;15;15;10;2;1	Far upstream element-binding protein 1	Fubp1	9	17	15	15	13	13	13	13	12	14	15	12	12	12	11	13	12	14	12	9	11	11	11	11	10	12	13	10	10	10	9	11	10	12	10	7	11	11	11	11	10	12	13
A0A0G2JFY6;B0V3P3;B0V3P4;Q9WV76;A0A0G2JDQ2	A0A0G2JFY6;B0V3P3;B0V3P4;Q9WV76	5;5;5;5;1	5;5;5;5;1	5;5;5;5;1	AP complex subunit beta;AP-4 complex subunit beta-1	Ap4b1	5	5	5	5	5	4	2	2	4	4	1	1	4	4	3	3	1	4	2	2	5	4	2	2	4	4	1	1	4	4	3	3	1	4	2	2	5	4	2	2	4	4	1
A0A0G2JGI1	A0A0G2JGI1	29	2	0			1	29	2	0	25	23	20	20	24	24	16	20	20	25	22	21	19	24	20	18	2	2	1	1	2	2	0	2	1	2	2	2	1	2	0	1	0	0	0	0	0	0	0
A0A0G2JGL8;Q99PU8;A0A0G2JE53;A0A0G2JGY7;A0A0G2JGL1;A0A0G2JEY7;A0A0G2JGD9	A0A0G2JGL8;Q99PU8	35;35;5;3;3;1;1	35;35;5;3;3;1;1	35;35;5;3;3;1;1	Putative ATP-dependent RNA helicase DHX30	Dhx30	7	35	35	35	22	22	26	25	21	23	27	21	18	20	17	22	17	26	21	24	22	22	26	25	21	23	27	21	18	20	17	22	17	26	21	24	22	22	26	25	21	23	27
E9Q4F2;A0A0G2JGN5	E9Q4F2;A0A0G2JGN5	1;1	1;1	1;1		Klhl18	2	1	1	1	1	1	0	0	1	1	0	0	1	1	0	0	1	0	0	0	1	1	0	0	1	1	0	0	1	1	0	0	1	0	0	0	1	1	0	0	1	1	0
A0A0G2JGP4;Q9D091;P08556;A0A0G2JE25;A0A0G2JGM2;B2KGV5;E9Q8V2;E9PVD5;A0A0N4SVY1	A0A0G2JGP4;Q9D091;P08556;A0A0G2JE25	15;15;15;13;7;1;1;1;1	2;2;2;2;0;0;0;0;0	2;2;2;2;0;0;0;0;0	GTPase NRas	Nras	9	15	2	2	14	12	11	11	12	12	8	8	11	13	11	10	10	13	9	9	2	1	1	2	2	1	1	1	1	2	2	1	2	1	1	2	2	1	1	2	2	1	1
Q3UYM1;A0A0G2JGQ4;P54729	Q3UYM1;A0A0G2JGQ4;P54729	26;26;26	26;26;26	26;26;26	NEDD8 ultimate buster 1	Nub1	3	26	26	26	22	19	18	18	23	18	18	13	20	18	18	17	16	19	20	14	22	19	18	18	23	18	18	13	20	18	18	17	16	19	20	14	22	19	18	18	23	18	18
A0A0G2JGQ8;P01845;Q99JC1;P01844	A0A0G2JGQ8;P01845;Q99JC1;P01844	3;3;2;2	3;3;2;2	3;3;2;2	Ig lambda-3 chain C region;Ig lambda-2 chain C region	Iglc3;Iglc2	4	3	3	3	0	1	3	2	1	2	3	2	2	2	2	2	1	2	3	2	0	1	3	2	1	2	3	2	2	2	2	2	1	2	3	2	0	1	3	2	1	2	3
E9Q1V9;A0A0G2JGS4;Q6PHZ2;E9Q1W0;E9Q1T1;Q8CCM0;E9QAJ4;D6RDQ8;E9PXV3;F6RWZ9;F6WHR9;F8WIS9;P11798;D3Z7K9	E9Q1V9;A0A0G2JGS4;Q6PHZ2;E9Q1W0;E9Q1T1;Q8CCM0	12;12;12;11;11;8;5;5;4;4;2;2;2;1	12;12;12;11;11;8;5;5;4;4;2;2;2;1	8;8;8;7;7;4;3;3;4;4;0;0;0;0	Calcium/calmodulin-dependent protein kinase type II subunit delta	Camk2d	14	12	12	8	12	9	10	8	8	7	10	6	8	10	9	6	7	9	9	6	12	9	10	8	8	7	10	6	8	10	9	6	7	9	9	6	8	6	7	6	4	4	7
A0A0G2JH03;Q9EPR2	A0A0G2JH03;Q9EPR2	1;1	1;1	1;1	Group XIIA secretory phospholipase A2	Pla2g12a	2	1	1	1	1	0	1	0	0	0	0	0	0	1	0	0	1	1	0	0	1	0	1	0	0	0	0	0	0	1	0	0	1	1	0	0	1	0	1	0	0	0	0
K3W4P2;A0A0G2JH17;Q6P4S8;A0A0G2JFR3;A0A0G2JDG8	K3W4P2;A0A0G2JH17;Q6P4S8	46;46;46;4;2	46;46;46;4;2	46;46;46;4;2	Integrator complex subunit 1	Ints1	5	46	46	46	26	26	28	18	23	19	21	18	22	18	20	19	21	21	19	18	26	26	28	18	23	19	21	18	22	18	20	19	21	21	19	18	26	26	28	18	23	19	21
A0A0H2UH13;Q8BK75;A0A0G2JGK0;A0A0G2JGM4	A0A0H2UH13;Q8BK75;A0A0G2JGK0;A0A0G2JGM4	3;3;2;2	3;3;2;2	3;3;2;2	Elongator complex protein 6	Elp6	4	3	3	3	2	1	2	1	3	1	1	1	2	2	0	0	2	1	0	0	2	1	2	1	3	1	1	1	2	2	0	0	2	1	0	0	2	1	2	1	3	1	1
A0A0H2UH17	A0A0H2UH17	22	1	1			1	22	1	1	18	19	16	15	17	16	19	13	18	13	16	13	20	18	15	14	1	1	1	0	1	1	0	0	0	0	0	0	1	1	0	0	1	1	1	0	1	1	0
A0A0H2UKB8;Q8R5K2	A0A0H2UKB8;Q8R5K2	7;7	7;7	7;7	Ubiquitin carboxyl-terminal hydrolase 33	Usp33	2	7	7	7	4	6	6	6	5	6	4	3	6	5	5	6	6	6	7	6	4	6	6	6	5	6	4	3	6	5	5	6	6	6	7	6	4	6	6	6	5	6	4
A0A0H2UKC2;Q9CZL2	A0A0H2UKC2;Q9CZL2	1;1	1;1	1;1	Uncharacterized protein C4orf32 homolog		2	1	1	1	1	1	1	1	0	1	1	1	0	0	1	1	0	1	1	1	1	1	1	1	0	1	1	1	0	0	1	1	0	1	1	1	1	1	1	1	0	1	1
Q91YV0;A0A0J9YTR9;A0A0J9YUG4;A0A0J9YTU7;A0A0J9YTW1;A0A0J9YU37;A0A0J9YVI1;A0A0J9YVG2;A0A0J9YUK1;A0A0J9YUP9;A0A0J9YUZ0;E9Q8G4;Q60722;A0A0J9YV50;A0A0J9YUT7;E9PWE5;A0A0R4J014;E9PWE2;P15806;A0A0J9YUX6	Q91YV0;A0A0J9YTR9;A0A0J9YUG4;A0A0J9YTU7;A0A0J9YTW1;A0A0J9YU37;A0A0J9YVI1;A0A0J9YVG2;A0A0J9YUK1;A0A0J9YUP9;A0A0J9YUZ0;E9Q8G4;Q60722	5;5;5;5;5;5;5;5;5;5;5;5;5;2;2;2;2;2;2;1	2;2;2;2;2;2;2;2;2;2;2;2;2;1;1;0;0;0;0;0	2;2;2;2;2;2;2;2;2;2;2;2;2;1;1;0;0;0;0;0	Transcription factor 4	Tcf4	20	5	2	2	3	3	2	3	3	2	2	3	4	3	3	3	5	3	2	1	1	0	0	1	1	0	1	1	1	1	1	1	2	1	1	0	1	0	0	1	1	0	1
A0A0J9YTS4;D3YXN7;Q8BJU2	A0A0J9YTS4;D3YXN7;Q8BJU2	2;2;2	2;2;2	2;2;2	Tetraspanin;Tetraspanin-9	Tspan9	3	2	2	2	1	1	1	0	0	2	0	0	1	2	2	1	1	1	0	1	1	1	1	0	0	2	0	0	1	2	2	1	1	1	0	1	1	1	1	0	0	2	0
A0A0J9YTU3;Q5SXY1;A0A0J9YUG8	A0A0J9YTU3;Q5SXY1	68;66;24	1;1;0	0;0;0	Cytospin-B	Specc1	3	68	1	0	52	57	53	50	54	57	50	51	48	56	59	47	39	60	52	51	0	0	0	0	0	1	0	0	0	0	0	0	0	0	0	0	0	0	0	0	0	0	0
Q3U6F1;E9Q7W0;A0A0J9YTV5;P31266;A0A0J9YVE0	Q3U6F1;E9Q7W0;A0A0J9YTV5;P31266	3;3;3;3;1	3;3;3;3;1	3;3;3;3;1	Recombining binding protein suppressor of hairless	Rbpj	5	3	3	3	2	1	1	1	1	2	0	2	0	1	0	0	0	0	0	1	2	1	1	1	1	2	0	2	0	1	0	0	0	0	0	1	2	1	1	1	1	2	0
A0A0J9YTW3;A0A0J9YUM4;A0A0J9YU62;O88712;E9PWQ9	A0A0J9YTW3;A0A0J9YUM4;A0A0J9YU62;O88712;E9PWQ9	2;2;2;2;1	2;2;2;2;1	1;1;1;1;0	C-terminal-binding protein 1	Ctbp1;Ctbp2	5	2	2	1	1	1	1	1	1	1	2	1	2	1	1	1	1	1	1	2	1	1	1	1	1	1	2	1	2	1	1	1	1	1	1	2	1	0	1	0	0	1	1
A0A0J9YTX7;Q6PD35;Q9JI57;A0A0J9YUX8;A0A0J9YV00;A0A0J9YUK2;A0A0J9YUW7;A0A0J9YV21	A0A0J9YTX7;Q6PD35;Q9JI57	3;3;3;1;1;1;1;1	3;3;3;1;1;1;1;1	3;3;3;1;1;1;1;1	General transcription factor II-I repeat domain-containing protein 1	Gtf2ird1	8	3	3	3	1	0	0	0	1	0	1	0	1	1	1	0	0	0	0	0	1	0	0	0	1	0	1	0	1	1	1	0	0	0	0	0	1	0	0	0	1	0	1
A0A0J9YTY0;A0A0J9YUL3;Q8C1B7;Q9R1T4;A0A0J9YUV6;A0A0J9YVA6;A2A3W1	A0A0J9YTY0;A0A0J9YUL3;Q8C1B7;Q9R1T4	6;6;6;3;2;2;1	3;3;3;1;2;1;1	3;3;3;1;2;1;1	Septin-11;Septin-6	Sept11;Sept6	7	6	3	3	3	4	2	2	3	6	3	2	3	4	2	3	2	3	3	1	1	2	0	0	1	3	1	0	1	2	0	0	0	0	1	1	1	2	0	0	1	3	1
A0A0J9YU83;F7BJB9	A0A0J9YU83;F7BJB9	6;6	6;6	6;6		Morc3	2	6	6	6	4	2	4	4	1	4	5	4	1	2	1	3	2	1	3	2	4	2	4	4	1	4	5	4	1	2	1	3	2	1	3	2	4	2	4	4	1	4	5
A0A0J9YU92;Q8VDH1	A0A0J9YU92;Q8VDH1	4;4	4;4	4;4	F-box only protein 21	Fbxo21	2	4	4	4	4	3	3	3	4	3	2	2	4	4	2	2	2	2	3	2	4	3	3	3	4	3	2	2	4	4	2	2	2	2	3	2	4	3	3	3	4	3	2
A0A0J9YUB2;Q3UUG6	A0A0J9YUB2;Q3UUG6	2;2	2;2	2;2	TBC1 domain family member 24	Tbc1d24	2	2	2	2	1	1	0	0	0	0	0	0	1	1	0	0	0	2	0	0	1	1	0	0	0	0	0	0	1	1	0	0	0	2	0	0	1	1	0	0	0	0	0
B9EJ54;A0A0J9YUD5;E9Q880	B9EJ54;A0A0J9YUD5	65;65;13	65;65;13	65;65;13		Nup205	3	65	65	65	54	48	38	44	48	43	32	38	40	43	41	37	39	45	42	38	54	48	38	44	48	43	32	38	40	43	41	37	39	45	42	38	54	48	38	44	48	43	32
A0A0J9YUF8;A0A0J9YV47	A0A0J9YUF8	55;13	1;1	1;1			2	55	1	1	41	46	43	41	42	46	39	40	39	44	47	38	30	48	43	39	0	1	1	0	1	1	0	0	1	0	1	0	0	1	1	0	0	1	1	0	1	1	0
A0A0J9YUI1;Q6ZWQ6;P61087;Q3V3R8;A0A0J9YU07;F8WIC2;A0A0J9YUR9;D3Z4U3	A0A0J9YUI1;Q6ZWQ6;P61087;Q3V3R8;A0A0J9YU07	3;3;3;2;2;1;1;1	3;3;3;2;2;1;1;1	3;3;3;2;2;1;1;1	Ubiquitin-conjugating enzyme E2 K	Ube2k	8	3	3	3	2	1	1	2	3	1	0	0	1	3	1	2	2	1	2	1	2	1	1	2	3	1	0	0	1	3	1	2	2	1	2	1	2	1	1	2	3	1	0
A0A0J9YUP5;F8VQG7	A0A0J9YUP5;F8VQG7	4;4	4;4	4;4		N4bp2	2	4	4	4	2	3	0	2	2	4	0	1	1	1	2	2	1	1	1	1	2	3	0	2	2	4	0	1	1	1	2	2	1	1	1	1	2	3	0	2	2	4	0
A0A0J9YUR2;A0A0J9YV86	A0A0J9YUR2;A0A0J9YV86	68;54	68;54	1;1			2	68	68	1	53	58	53	51	55	57	50	51	49	57	60	48	40	61	53	51	53	58	53	51	55	57	50	51	49	57	60	48	40	61	53	51	1	1	0	1	1	1	0
A0A0J9YUV5;E9Q6J5	A0A0J9YUV5;E9Q6J5	3;3	3;3	3;3		Bod1l	2	3	3	3	1	1	0	1	1	1	1	1	1	1	1	1	1	1	1	0	1	1	0	1	1	1	1	1	1	1	1	1	1	1	1	0	1	1	0	1	1	1	1
A0A0J9YUZ4;Q58EV5;P63158;A0A0J9YUD8;D3YZ18;D3YVC6	A0A0J9YUZ4;Q58EV5;P63158;A0A0J9YUD8;D3YZ18;D3YVC6	18;18;18;17;10;9	18;18;18;17;10;9	14;14;14;14;7;6	High mobility group protein B1	Hmgb1	6	18	18	14	14	18	18	16	14	17	16	15	14	14	18	16	14	18	17	15	14	18	18	16	14	17	16	15	14	14	18	16	14	18	17	15	10	14	14	12	10	14	12
A0A0J9YV20;A0A0R4J0B7;Q80UZ2;A0A0J9YU58	A0A0J9YV20;A0A0R4J0B7;Q80UZ2	8;8;8;1	8;8;8;1	8;8;8;1	Protein SDA1 homolog	Sdad1	4	8	8	8	4	3	2	5	3	6	5	3	2	2	3	2	2	5	1	4	4	3	2	5	3	6	5	3	2	2	3	2	2	5	1	4	4	3	2	5	3	6	5
E9PYD7;A0A0J9YVA5;G5E8C2	E9PYD7;A0A0J9YVA5;G5E8C2	1;1;1	1;1;1	1;1;1		Kbtbd6;Kbtbd7	3	1	1	1	1	0	0	0	0	0	0	0	0	0	0	0	0	0	0	0	1	0	0	0	0	0	0	0	0	0	0	0	0	0	0	0	1	0	0	0	0	0	0
F8VPU8;A0A0J9YVH3	F8VPU8;A0A0J9YVH3	2;2	2;2	0;0		AU041133	2	2	2	0	1	0	1	1	1	0	0	1	0	1	0	0	0	0	0	1	1	0	1	1	1	0	0	1	0	1	0	0	0	0	0	1	0	0	0	0	0	0	0
D6RIJ4;E9Q4Y0;A0A0K0K1F9;E9QA05;Q8C405;O35892;Q99388	D6RIJ4;E9Q4Y0;A0A0K0K1F9;E9QA05;Q8C405;O35892	3;3;3;3;3;3;1	3;3;3;3;3;3;1	3;3;3;3;3;3;1	Nuclear autoantigen Sp-100	Sp100	7	3	3	3	1	2	2	3	1	2	3	2	1	0	0	1	1	1	2	1	1	2	2	3	1	2	3	2	1	0	0	1	1	1	2	1	1	2	2	3	1	2	3
F6WYQ5;A0A0M3HEP7;P70704;A0A0J9YV34;Q3U9N5;F6Q8P7;E9Q4J5	F6WYQ5;A0A0M3HEP7;P70704;A0A0J9YV34	9;9;8;6;2;1;1	9;9;8;6;2;1;1	9;9;8;6;2;1;1	Phospholipid-transporting ATPase;Phospholipid-transporting ATPase IA	Atp8a1	7	9	9	9	3	8	3	5	2	4	0	3	2	6	3	2	2	5	2	3	3	8	3	5	2	4	0	3	2	6	3	2	2	5	2	3	3	8	3	5	2	4	0
A0A0M3HEQ6;E0CX75;Q8R3P9;Q8C211	A0A0M3HEQ6;E0CX75;Q8R3P9;Q8C211	2;2;2;1	2;2;2;1	2;2;2;1	Ankyrin repeat domain-containing protein 32	Ankrd32	4	2	2	2	2	1	0	0	1	1	0	0	1	0	1	0	1	0	0	0	2	1	0	0	1	1	0	0	1	0	1	0	1	0	0	0	2	1	0	0	1	1	0
A0A0N4SUH4;Q8BKS9	A0A0N4SUH4;Q8BKS9	18;18	18;18	18;18	Pumilio domain-containing protein KIAA0020	Kiaa0020	2	18	18	18	16	12	10	14	16	12	12	9	15	11	7	11	12	9	13	10	16	12	10	14	16	12	12	9	15	11	7	11	12	9	13	10	16	12	10	14	16	12	12
A0A0N4SUS4;B2RRD7;A0A0N4SVG7;E9PXP1;Q80XK2;Q3U109;A0A0N4SUT9	A0A0N4SUS4;B2RRD7;A0A0N4SVG7;E9PXP1;Q80XK2;Q3U109;A0A0N4SUT9	12;12;12;12;12;12;12	12;12;12;12;12;12;12	12;12;12;12;12;12;12		Brpf1	7	12	12	12	9	9	7	7	8	10	6	6	6	8	8	7	6	7	7	6	9	9	7	7	8	10	6	6	6	8	8	7	6	7	7	6	9	9	7	7	8	10	6
A0A0N4SUU0;A0A0N4SWD7;E9Q6H8;A0A0N4SUY3;A0A0N4SWF5;A0A0N4SV65;A0A0N4SUV0;A0A0N4SW19;A0A0N4SVR9	A0A0N4SUU0;A0A0N4SWD7;E9Q6H8;A0A0N4SUY3;A0A0N4SWF5;A0A0N4SV65;A0A0N4SUV0;A0A0N4SW19	15;15;15;13;13;11;8;8;3	15;15;15;13;13;11;8;8;3	15;15;15;13;13;11;8;8;3		Plekha5	9	15	15	15	11	9	7	7	10	11	6	7	7	10	9	5	5	8	6	3	11	9	7	7	10	11	6	7	7	10	9	5	5	8	6	3	11	9	7	7	10	11	6
D3Z6E4;A0A0N4SUX5;Q545V3;P17183	D3Z6E4;A0A0N4SUX5;Q545V3;P17183	6;6;6;6	3;3;3;3	2;2;2;2	Enolase;Gamma-enolase	Eno2	4	6	3	2	6	4	4	4	5	5	4	3	5	6	4	3	4	5	4	3	3	2	1	1	2	2	1	0	2	3	1	1	1	3	1	0	2	2	1	1	2	2	1
A0A0N4SWH0;Q4VBG2;A0A0R4J0S6;E9PZ12;A0A0N4SUZ0;Q6RHR9	A0A0N4SWH0;Q4VBG2;A0A0R4J0S6;E9PZ12;A0A0N4SUZ0;Q6RHR9	1;1;1;1;1;1	1;1;1;1;1;1	1;1;1;1;1;1	Membrane-associated guanylate kinase, WW and PDZ domain-containing protein 1	Magi1	6	1	1	1	1	1	1	1	1	1	1	1	1	1	1	1	1	1	1	0	1	1	1	1	1	1	1	1	1	1	1	1	1	1	1	0	1	1	1	1	1	1	1
A0A0N4SV08;Q925U4	A0A0N4SV08;Q925U4	3;3	3;3	3;3	ER degradation-enhancing alpha-mannosidase-like protein 1	Edem1	2	3	3	3	0	0	1	0	1	1	1	2	2	2	0	0	0	0	0	0	0	0	1	0	1	1	1	2	2	2	0	0	0	0	0	0	0	0	1	0	1	1	1
A0A0N4SV10;A0A0N4SVC4;Q9D4V0	A0A0N4SV10;A0A0N4SVC4;Q9D4V0	10;10;10	10;10;10	10;10;10	Ethanolamine kinase 1	Etnk1	3	10	10	10	9	5	4	8	10	6	3	5	10	10	6	6	6	7	5	4	9	5	4	8	10	6	3	5	10	10	6	6	6	7	5	4	9	5	4	8	10	6	3
A0A0N4SV16;Q9CZ52	A0A0N4SV16;Q9CZ52	1;1	1;1	1;1	Anthrax toxin receptor 1	Antxr1	2	1	1	1	1	0	1	1	1	1	1	1	0	0	1	1	0	0	1	1	1	0	1	1	1	1	1	1	0	0	1	1	0	0	1	1	1	0	1	1	1	1	1
A0A0N4SV66;A3KPD0;Q8CGP4;B2RVF0;A2AB79;Q8CGP6;Q8R1M2;Q8CGP7;Q8CGP5;Q8BFU2;P22752	A0A0N4SV66;A3KPD0;Q8CGP4;B2RVF0;A2AB79;Q8CGP6;Q8R1M2;Q8CGP7;Q8CGP5;Q8BFU2;P22752	6;6;6;6;6;6;6;6;6;6;6	2;2;2;2;2;2;2;2;2;2;2	2;2;2;2;2;2;2;2;2;2;2	Histone H2A;Histone H2A type 1-H;Histone H2A.J;Histone H2A type 1-K;Histone H2A type 1-F;Histone H2A type 3;Histone H2A type 1	Hist1h2ah;Hist1h2aa;Hist1h2ad;Hist3h2a;H2afj;Hist1h2ak;Hist1h2af;Hist1h2ab	11	6	2	2	6	6	6	6	6	6	6	6	6	6	6	6	5	6	6	6	2	2	2	2	2	2	2	2	2	2	2	2	1	2	2	2	2	2	2	2	2	2	2
A0A0N4SV80;E9QML5;Q61464;A0A0N4SV38;A0A0N4SVI8;E9QKZ7;A0A0N4SVM8;Q3TZK9;A0A0N4SUP3	A0A0N4SV80;E9QML5;Q61464;A0A0N4SV38;A0A0N4SVI8;E9QKZ7;A0A0N4SVM8;Q3TZK9	13;13;13;10;10;10;9;9;1	13;13;13;10;10;10;9;9;1	13;13;13;10;10;10;9;9;1	Zinc finger protein 638	Zfml;Znf638	9	13	13	13	8	8	8	10	5	5	8	8	4	4	5	6	5	7	7	5	8	8	8	10	5	5	8	8	4	4	5	6	5	7	7	5	8	8	8	10	5	5	8
A0A0N4SVE0;Q9DCW4;A0A0N4SWE9	A0A0N4SVE0;Q9DCW4;A0A0N4SWE9	7;7;5	7;7;5	7;7;5	Electron transfer flavoprotein subunit beta	Etfb	3	7	7	7	1	1	1	2	3	0	2	2	1	1	3	1	2	1	2	1	1	1	1	2	3	0	2	2	1	1	3	1	2	1	2	1	1	1	1	2	3	0	2
E9PZ28;E9QL92;A0A0N4SVJ5;Q3U2D2;Q08874;A0A0N4SV79;A2AEW0;A2AEW1;Q64092;Q9WTW4;D6RCW2;D3Z6Q7;F6W7D6;Q3UKG7;Q9R210	E9PZ28;E9QL92;A0A0N4SVJ5;Q3U2D2;Q08874;A0A0N4SV79	7;7;7;7;7;6;3;3;3;2;1;1;1;1;1	7;7;7;7;7;6;3;3;3;2;1;1;1;1;1	7;7;7;7;7;6;3;3;3;2;1;1;1;1;1	Microphthalmia-associated transcription factor	Mitf	15	7	7	7	6	6	4	4	4	5	4	3	5	6	7	2	5	4	4	2	6	6	4	4	4	5	4	3	5	6	7	2	5	4	4	2	6	6	4	4	4	5	4
A0A0N4SVK3;P62322	A0A0N4SVK3;P62322	1;1	1;1	1;1	U6 snRNA-associated Sm-like protein LSm5	Lsm5	2	1	1	1	1	1	1	1	1	1	1	1	1	1	1	1	1	1	1	1	1	1	1	1	1	1	1	1	1	1	1	1	1	1	1	1	1	1	1	1	1	1	1
A0A0N4SVL6;A0A0N4SW85;Q3U9G8;P51908	A0A0N4SVL6;A0A0N4SW85;Q3U9G8;P51908	3;3;3;3	3;3;3;3	3;3;3;3	C->U-editing enzyme APOBEC-1	Apobec1	4	3	3	3	3	1	0	0	3	0	1	0	0	3	1	0	0	1	2	0	3	1	0	0	3	0	1	0	0	3	1	0	0	1	2	0	3	1	0	0	3	0	1
A0A0N4SVL9;Q9CQR6;A0A0N4SVE2;A0A0N4SW66	A0A0N4SVL9;Q9CQR6	10;10;2;2	10;10;2;2	10;10;2;2	Serine/threonine-protein phosphatase 6 catalytic subunit;Serine/threonine-protein phosphatase 6 catalytic subunit, N-terminally processed	Ppp6c	4	10	10	10	10	7	8	7	6	7	8	9	8	6	9	7	7	6	9	6	10	7	8	7	6	7	8	9	8	6	9	7	7	6	9	6	10	7	8	7	6	7	8
A0A0N4SVT8	A0A0N4SVT8	1	1	1			1	1	1	1	0	1	0	0	0	1	0	0	1	0	0	0	1	0	0	0	0	1	0	0	0	1	0	0	1	0	0	0	1	0	0	0	0	1	0	0	0	1	0
A0A0N4SVY3;Q6P1B3	A0A0N4SVY3;Q6P1B3	2;2	2;2	2;2	PILR alpha-associated neural protein	Pianp	2	2	2	2	1	1	2	0	0	1	1	1	2	1	2	1	2	1	2	2	1	1	2	0	0	1	1	1	2	1	2	1	2	1	2	2	1	1	2	0	0	1	1
A0A0N4SW28;Q9DAS9;A0A0N4SVT3	A0A0N4SW28;Q9DAS9;A0A0N4SVT3	7;7;5	7;7;5	7;7;5	Guanine nucleotide-binding protein G(I)/G(S)/G(O) subunit gamma-12	Gng12	3	7	7	7	7	7	5	7	7	7	6	5	7	7	6	7	7	7	7	6	7	7	5	7	7	7	6	5	7	7	6	7	7	7	7	6	7	7	5	7	7	7	6
A0A0N4SW29	A0A0N4SW29	1	1	1			1	1	1	1	1	1	1	1	1	1	0	0	1	1	1	1	0	0	0	0	1	1	1	1	1	1	0	0	1	1	1	1	0	0	0	0	1	1	1	1	1	1	0
A0A0N4SW50;Q91VX9	A0A0N4SW50;Q91VX9	8;8	8;8	8;8	Transmembrane protein 168	Tmem168	2	8	8	8	5	8	8	8	7	5	7	7	7	6	8	7	6	8	7	8	5	8	8	8	7	5	7	7	7	6	8	7	6	8	7	8	5	8	8	8	7	5	7
A0A0N4SW89;P97429;S4R1F2;D3Z0S1;A0A0N4SV57;F7ANV6	A0A0N4SW89;P97429;S4R1F2;D3Z0S1;A0A0N4SV57	3;3;2;2;2;1	3;3;2;2;2;1	3;3;2;2;2;1	Annexin A4;Annexin	Anxa4	6	3	3	3	2	1	1	0	1	1	0	0	2	2	2	1	2	1	0	0	2	1	1	0	1	1	0	0	2	2	2	1	2	1	0	0	2	1	1	0	1	1	0
A0A0N5E9G7;G3X8Z6;Q5U4B1;P35601;G3UWX1;A0A0N4SVN6	A0A0N5E9G7;G3X8Z6;Q5U4B1;P35601;G3UWX1	13;13;13;13;12;2	13;13;13;13;12;2	13;13;13;13;12;2	Replication factor C subunit 1	Rfc1	6	13	13	13	7	9	7	6	6	8	9	5	3	3	5	2	4	4	7	6	7	9	7	6	6	8	9	5	3	3	5	2	4	4	7	6	7	9	7	6	6	8	9
A0A0R3P9C4;Q8C1Q6	A0A0R3P9C4;Q8C1Q6	1;1	1;1	1;1	Small integral membrane protein 4	Smim4	2	1	1	1	1	1	1	1	1	1	1	1	1	0	1	1	1	1	1	1	1	1	1	1	1	1	1	1	1	0	1	1	1	1	1	1	1	1	1	1	1	1	1
A0A0R3P9C8;Q9DC69	A0A0R3P9C8;Q9DC69	18;18	18;18	18;18	NADH dehydrogenase [ubiquinone] 1 alpha subcomplex subunit 9, mitochondrial	Ndufa9	2	18	18	18	16	13	10	14	14	12	8	10	14	13	13	13	13	13	10	10	16	13	10	14	14	12	8	10	14	13	13	13	13	13	10	10	16	13	10	14	14	12	8
A0A0R3P9D3;D3YY67;Q5U4E2;E9Q8A0	A0A0R3P9D3;D3YY67;Q5U4E2;E9Q8A0	6;6;6;4	6;6;6;4	6;6;6;4	Replication initiator 1	Repin1	4	6	6	6	3	5	5	3	4	5	4	3	2	2	3	1	4	3	5	1	3	5	5	3	4	5	4	3	2	2	3	1	4	3	5	1	3	5	5	3	4	5	4
A0A0R4IZW6;G3X9U5;Q99J78;D3Z5H7;D3YWV3	A0A0R4IZW6;G3X9U5;Q99J78	3;3;3;1;1	3;3;3;1;1	3;3;3;1;1	Differentially expressed in FDCP 8	Def8	5	3	3	3	3	3	0	1	0	2	1	0	2	0	2	0	1	3	2	2	3	3	0	1	0	2	1	0	2	0	2	0	1	3	2	2	3	3	0	1	0	2	1
H3BKS8;E9PWD4;A0A0R4IZW7;Q3TX08;H3BL74;H3BKV3;G3V019;H3BK68;D3Z413;H3BL70;H3BKB8	H3BKS8;E9PWD4;A0A0R4IZW7;Q3TX08	4;4;4;4;1;1;1;1;1;1;1	4;4;4;4;1;1;1;1;1;1;1	4;4;4;4;1;1;1;1;1;1;1	tRNA (guanine(26)-N(2))-dimethyltransferase	Trmt1	11	4	4	4	3	1	2	2	2	1	2	2	1	2	1	2	2	2	2	1	3	1	2	2	2	1	2	2	1	2	1	2	2	2	2	1	3	1	2	2	2	1	2
D3YW48;A0A0R4IZW8;O88456;A0A0R4J1C2;Q9D7J7	D3YW48;A0A0R4IZW8;O88456;A0A0R4J1C2	11;11;11;9;2	11;11;11;9;2	11;11;11;9;2	Calpain small subunit 1	Capns1	5	11	11	11	9	7	6	8	9	6	7	8	9	9	7	7	9	8	7	8	9	7	6	8	9	6	7	8	9	9	7	7	9	8	7	8	9	7	6	8	9	6	7
A0A0R4IZW9;Q9DCT5	A0A0R4IZW9;Q9DCT5	6;6	6;6	6;6	Stromal cell-derived factor 2	Sdf2	2	6	6	6	3	5	4	3	5	4	5	3	3	4	5	5	3	4	5	4	3	5	4	3	5	4	5	3	3	4	5	5	3	4	5	4	3	5	4	3	5	4	5
A0A0R4IZX1;Q8C2K1	A0A0R4IZX1;Q8C2K1	5;5	5;5	5;5	Differentially expressed in FDCP 6	Def6	2	5	5	5	3	2	1	2	2	2	0	1	1	2	2	1	1	3	2	3	3	2	1	2	2	2	0	1	1	2	2	1	1	3	2	3	3	2	1	2	2	2	0
A0A0R4IZX3;Q921D4;E0CXQ3;E0CYA6	A0A0R4IZX3;Q921D4	6;6;2;1	6;6;2;1	6;6;2;1	Mediator of RNA polymerase II transcription subunit 6	Med6	4	6	6	6	3	3	2	2	4	3	2	2	4	3	2	3	4	3	2	3	3	3	2	2	4	3	2	2	4	3	2	3	4	3	2	3	3	3	2	2	4	3	2
A0A0R4IZX7;Q8CDB0	A0A0R4IZX7;Q8CDB0	2;2	2;2	2;2	MAP kinase-interacting serine/threonine-protein kinase 2	Mknk2	2	2	2	2	2	2	0	0	2	1	0	0	2	1	1	0	1	0	0	0	2	2	0	0	2	1	0	0	2	1	1	0	1	0	0	0	2	2	0	0	2	1	0
A0A0R4IZY0;Q8C1A5	A0A0R4IZY0;Q8C1A5	14;14	14;14	14;14	Thimet oligopeptidase	Thop1	2	14	14	14	12	10	2	6	9	9	2	4	11	7	6	4	6	5	6	2	12	10	2	6	9	9	2	4	11	7	6	4	6	5	6	2	12	10	2	6	9	9	2
A0A0R4IZY1;Q8R3P2	A0A0R4IZY1;Q8R3P2	1;1	1;1	1;1	Probable E3 ubiquitin-protein ligase DTX2	Dtx2	2	1	1	1	1	1	0	1	0	1	0	0	1	1	1	1	0	1	0	0	1	1	0	1	0	1	0	0	1	1	1	1	0	1	0	0	1	1	0	1	0	1	0
A0A0R4IZY9;Q91XI1	A0A0R4IZY9;Q91XI1	10;9	10;9	10;9	tRNA-dihydrouridine(47) synthase [NAD(P)(+)]-like	Dus3l	2	10	10	10	5	9	8	7	4	5	3	3	3	4	6	4	2	4	4	3	5	9	8	7	4	5	3	3	3	4	6	4	2	4	4	3	5	9	8	7	4	5	3
D3Z0B9;A0A0R4IZZ0;Q571I9	D3Z0B9;A0A0R4IZZ0;Q571I9	3;3;3	3;3;3	3;3;3	Aldehyde dehydrogenase family 16 member A1	Aldh16a1	3	3	3	3	2	2	2	1	1	2	0	0	3	1	1	0	2	2	0	0	2	2	2	1	1	2	0	0	3	1	1	0	2	2	0	0	2	2	2	1	1	2	0
A0A0R4IZZ2;Q3TAS6;D3Z665	A0A0R4IZZ2;Q3TAS6	5;5;2	5;5;2	5;5;2	ER membrane protein complex subunit 10	Emc10	3	5	5	5	4	5	5	3	5	5	3	3	4	4	5	5	3	4	5	5	4	5	5	3	5	5	3	3	4	4	5	5	3	4	5	5	4	5	5	3	5	5	3
A0A0R4IZZ6;Q6ZQ03	A0A0R4IZZ6;Q6ZQ03	3;3	3;3	3;3	Formin-binding protein 4	Fnbp4	2	3	3	3	1	3	1	2	3	3	3	0	1	2	0	2	0	2	1	3	1	3	1	2	3	3	3	0	1	2	0	2	0	2	1	3	1	3	1	2	3	3	3
A0A0R4J000;Q8VC57;Q8CEZ0	A0A0R4J000;Q8VC57	12;12;1	12;12;1	11;11;0	BTB/POZ domain-containing protein KCTD5	Kctd5	3	12	12	11	9	9	9	8	9	10	10	8	6	9	9	10	7	10	9	8	9	9	9	8	9	10	10	8	6	9	9	10	7	10	9	8	8	8	8	7	8	9	9
A0A0R4J005;E9QP62;Q99JW4;Q9D7B2;Q91XD2	A0A0R4J005;E9QP62;Q99JW4;Q9D7B2;Q91XD2	4;4;4;3;2	4;4;4;3;2	4;4;4;3;2	LIM and senescent cell antigen-like-containing domain protein 1;LIM and senescent cell antigen-like-containing domain protein 2	Lims1;Lims2	5	4	4	4	3	3	2	2	3	2	2	2	2	3	3	4	3	2	1	1	3	3	2	2	3	2	2	2	2	3	3	4	3	2	1	1	3	3	2	2	3	2	2
A0A0R4J007;P70261	A0A0R4J007;P70261	11;10	11;10	11;10	Paladin	Pald1	2	11	11	11	4	6	2	1	2	6	1	1	4	3	3	1	1	4	2	0	4	6	2	1	2	6	1	1	4	3	3	1	1	4	2	0	4	6	2	1	2	6	1
A0A0R4J008;P70288;Q8BQ10	A0A0R4J008;P70288;Q8BQ10	12;12;11	7;7;6	7;7;6	Histone deacetylase 2	Hdac2	3	12	7	7	10	8	10	10	11	9	9	11	7	8	7	11	7	9	10	11	6	5	6	6	6	5	6	6	4	5	4	6	4	5	6	6	6	5	6	6	6	5	6
A0A0R4J009;Q9D864	A0A0R4J009;Q9D864	1;1	1;1	1;1	Actin-related protein 6	Actr6	2	1	1	1	1	1	1	0	0	0	0	0	1	0	1	0	0	0	1	1	1	1	1	0	0	0	0	0	1	0	1	0	0	0	1	1	1	1	1	0	0	0	0
A0A0R4J022;Q8BNQ3	A0A0R4J022;Q8BNQ3	4;4	4;4	4;4	Integral membrane protein GPR137B	Gpr137b	2	4	4	4	4	3	2	2	3	2	2	2	3	2	2	2	2	3	3	3	4	3	2	2	3	2	2	2	3	2	2	2	2	3	3	3	4	3	2	2	3	2	2
A0A0R4J1Y0;A0A0R4J024;Q924T3	A0A0R4J1Y0;A0A0R4J024;Q924T3	1;1;1	1;1;1	1;1;1	DNA repair protein XRCC4	Xrcc4	3	1	1	1	0	1	1	1	1	1	0	0	0	0	0	1	1	1	1	0	0	1	1	1	1	1	0	0	0	0	0	1	1	1	1	0	0	1	1	1	1	1	0
A0A0R4J031;Q8C006;F6U6G6	A0A0R4J031;Q8C006;F6U6G6	26;25;15	26;25;15	26;25;15	Tripartite motif-containing protein 35	Trim35	3	26	26	26	25	16	17	13	25	18	11	10	22	24	18	13	16	17	13	13	25	16	17	13	25	18	11	10	22	24	18	13	16	17	13	13	25	16	17	13	25	18	11
A0A0R4J034;Q99K01;D3YZA7	A0A0R4J034;Q99K01	10;9;3	10;9;3	10;9;3	Pyridoxal-dependent decarboxylase domain-containing protein 1	Pdxdc1	3	10	10	10	5	4	4	5	8	6	6	2	6	5	3	5	9	5	6	5	5	4	4	5	8	6	6	2	6	5	3	5	9	5	6	5	5	4	4	5	8	6	6
A0A0R4J036;P46660;P08553	A0A0R4J036;P46660;P08553	4;4;4	2;2;2	0;0;0	Alpha-internexin;Neurofilament medium polypeptide	Ina;Nefm	3	4	2	0	4	4	4	3	4	4	3	3	3	4	4	4	3	4	3	4	2	2	2	1	2	2	1	1	1	2	2	2	1	2	1	2	0	0	0	0	0	0	0
A0A0R4J037;Q9ESN5	A0A0R4J037;Q9ESN5	1;1	1;1	1;1	Centromere protein K	Cenpk	2	1	1	1	1	0	0	0	1	0	0	0	0	0	0	0	0	0	0	0	1	0	0	0	1	0	0	0	0	0	0	0	0	0	0	0	1	0	0	0	1	0	0
D3YTY9;A0A0R4J038;O08677;Q6S9I0;Q6S9I2;Q6S9I3	D3YTY9;A0A0R4J038;O08677;Q6S9I0;Q6S9I2;Q6S9I3	2;2;2;1;1;1	2;2;2;1;1;1	2;2;2;1;1;1	Kininogen-1;Kininogen-1 heavy chain;Bradykinin;Kininogen-1 light chain	Kng1;Kng2	6	2	2	2	0	0	0	2	0	1	1	2	1	1	1	2	1	1	2	1	0	0	0	2	0	1	1	2	1	1	1	2	1	1	2	1	0	0	0	2	0	1	1
A0A0R4J039;Q9ESB3	A0A0R4J039;Q9ESB3	2;2	2;2	2;2	Histidine-rich glycoprotein	Hrg	2	2	2	2	1	2	1	1	2	2	1	2	1	1	1	2	1	1	2	2	1	2	1	1	2	2	1	2	1	1	1	2	1	1	2	2	1	2	1	1	2	2	1
A0A0R4J044;P57724;A0A087WRH3;A0A087WSI1;A0A087WR61;A0A087WQ06;A0A087WRJ6;A0A087WP16;A0A087WPG7	A0A0R4J044;P57724;A0A087WRH3;A0A087WSI1;A0A087WR61	8;8;7;5;4;2;2;2;1	6;6;5;3;2;2;2;2;1	6;6;5;3;2;2;2;2;1	Poly(rC)-binding protein 4	Pcbp4	9	8	6	6	5	5	6	7	5	6	4	5	4	4	5	7	5	5	6	7	3	3	4	5	3	4	2	3	2	2	3	5	3	3	4	5	3	3	4	5	3	4	2
A0A0R4J046;P53569	A0A0R4J046;P53569	9;8	9;8	9;8	CCAAT/enhancer-binding protein zeta	Cebpz	2	9	9	9	7	8	8	6	6	8	8	6	7	7	8	4	7	7	5	5	7	8	8	6	6	8	8	6	7	7	8	4	7	7	5	5	7	8	8	6	6	8	8
A0A0R4J049;Q8CIG8;F6QQQ6;S4R295	A0A0R4J049;Q8CIG8	43;41;10;2	43;41;10;2	43;41;10;2	Protein arginine N-methyltransferase 5	Prmt5	4	43	43	43	37	37	39	28	35	34	34	35	25	22	25	25	29	26	29	27	37	37	39	28	35	34	34	35	25	22	25	25	29	26	29	27	37	37	39	28	35	34	34
A0A0R4J052;G5E8T9;Q99KB8;E9Q2H8;E9PYA3;D3YUX8;D3YWI0	A0A0R4J052;G5E8T9;Q99KB8;E9Q2H8;E9PYA3	4;4;4;3;3;1;1	4;4;4;3;3;1;1	4;4;4;3;3;1;1	Hydroxyacylglutathione hydrolase, mitochondrial	Hagh	7	4	4	4	3	3	1	1	1	3	0	1	1	3	1	2	0	2	2	1	3	3	1	1	1	3	0	1	1	3	1	2	0	2	2	1	3	3	1	1	1	3	0
A0A0R4J060;J3QNK5;Q8BIH0	A0A0R4J060;J3QNK5;Q8BIH0	5;5;5	5;5;5	5;5;5	Histone deacetylase complex subunit SAP130	Sap130	3	5	5	5	3	2	3	2	3	3	1	2	4	3	4	1	3	3	3	2	3	2	3	2	3	3	1	2	4	3	4	1	3	3	3	2	3	2	3	2	3	3	1
A0A0R4J064;Q8VDL4	A0A0R4J064;Q8VDL4	13;13	13;13	13;13	ADP-dependent glucokinase	Adpgk	2	13	13	13	11	11	10	12	10	11	11	10	11	11	10	10	9	10	11	11	11	11	10	12	10	11	11	10	11	11	10	10	9	10	11	11	11	11	10	12	10	11	11
A0A0R4J065;Q8BGE6;A0A087WNY2;A0A087WRT0;D3YZP6;A0A087WNR6	A0A0R4J065;Q8BGE6;A0A087WNY2;A0A087WRT0	5;4;3;3;2;1	5;4;3;3;2;1	5;4;3;3;2;1	Cysteine protease ATG4B	Atg4b	6	5	5	5	3	3	2	2	3	5	1	1	5	4	4	3	3	4	3	2	3	3	2	2	3	5	1	1	5	4	4	3	3	4	3	2	3	3	2	2	3	5	1
A0A0R4J066;Q3THF9;G5E8J7	A0A0R4J066;Q3THF9;G5E8J7	5;5;3	5;5;3	4;4;2	Coenzyme Q-binding protein COQ10 homolog B, mitochondrial	Coq10b	3	5	5	4	3	4	2	1	2	3	2	3	1	2	2	1	0	2	1	0	3	4	2	1	2	3	2	3	1	2	2	1	0	2	1	0	2	3	1	0	1	2	1
A0A0R4J069;Q9JLI6;F6ZFP8;F7D651;F7BB44;D3Z7G6;D3Z3I6;M0QWF1	A0A0R4J069;Q9JLI6;F6ZFP8	16;16;8;6;5;5;3;2	16;16;8;6;5;5;3;2	16;16;8;6;5;5;3;2	Selenocysteine lyase	Scly	8	16	16	16	13	12	11	10	10	10	12	7	10	7	11	8	9	13	9	9	13	12	11	10	10	10	12	7	10	7	11	8	9	13	9	9	13	12	11	10	10	10	12
E9Q577;A0A0R4J073;Q5U5Q9;E9PWM5;A0A0R4J183	E9Q577;A0A0R4J073;Q5U5Q9;E9PWM5;A0A0R4J183	2;2;2;1;1	2;2;2;1;1	2;2;2;1;1	BRCA1-A complex subunit RAP80	Uimc1	5	2	2	2	2	1	2	1	1	1	1	1	1	1	0	0	2	0	1	1	2	1	2	1	1	1	1	1	1	1	0	0	2	0	1	1	2	1	2	1	1	1	1
A0A0R4J075;Q91V27;D3Z049	A0A0R4J075;Q91V27	33;30;6	33;30;6	33;30;6	Melanophilin	Mlph	3	33	33	33	30	31	29	29	30	31	29	30	31	31	29	28	24	31	28	28	30	31	29	29	30	31	29	30	31	31	29	28	24	31	28	28	30	31	29	29	30	31	29
A0A0R4J078;Q8VCH8;A0A087WSK5	A0A0R4J078;Q8VCH8	10;9;2	10;9;2	10;9;2	UBX domain-containing protein 4	Ubxn4	3	10	10	10	6	7	7	7	6	7	7	6	7	7	7	7	6	8	7	8	6	7	7	7	6	7	7	6	7	7	7	7	6	8	7	8	6	7	7	7	6	7	7
A0A0R4J079;Q8BMP6	A0A0R4J079;Q8BMP6	17;17	17;17	17;17	Golgi resident protein GCP60	Acbd3	2	17	17	17	12	11	11	9	11	12	9	10	8	10	8	10	9	11	8	9	12	11	11	9	11	12	9	10	8	10	8	10	9	11	8	9	12	11	11	9	11	12	9
A2AQ17;A0A0R4J081;Q9CWX2	A2AQ17;A0A0R4J081;Q9CWX2	7;7;7	7;7;7	7;7;7	Complex I intermediate-associated protein 30, mitochondrial	Ndufaf1	3	7	7	7	4	3	3	1	4	3	4	3	5	5	2	4	3	4	3	2	4	3	3	1	4	3	4	3	5	5	2	4	3	4	3	2	4	3	3	1	4	3	4
A0A0R4J083;P51174	A0A0R4J083;P51174	23;22	23;22	23;22	Long-chain specific acyl-CoA dehydrogenase, mitochondrial	Acadl	2	23	23	23	9	6	5	6	16	15	13	12	6	6	4	8	11	17	13	14	9	6	5	6	16	15	13	12	6	6	4	8	11	17	13	14	9	6	5	6	16	15	13
A0A0R4J087;Q8BJI1;A0A0R4J252;E9Q4S9	A0A0R4J087;Q8BJI1;A0A0R4J252	5;5;4;2	5;5;4;2	5;5;4;2	Sodium-dependent neutral amino acid transporter SLC6A17	Slc6a17	4	5	5	5	3	4	3	2	2	4	3	2	2	2	4	3	0	4	2	2	3	4	3	2	2	4	3	2	2	2	4	3	0	4	2	2	3	4	3	2	2	4	3
A0A0R4J088;P20352	A0A0R4J088;P20352	2;2	2;2	2;2	Tissue factor	F3	2	2	2	2	2	2	1	1	2	2	1	1	1	1	2	1	0	1	0	0	2	2	1	1	2	2	1	1	1	1	2	1	0	1	0	0	2	2	1	1	2	2	1
A0A0R4J098;O88291;D3YXQ7	A0A0R4J098;O88291;D3YXQ7	6;6;4	6;6;4	6;6;4	DBIRD complex subunit ZNF326	Znf326;Zfp326	3	6	6	6	2	3	3	2	3	5	4	1	4	3	4	3	4	4	4	2	2	3	3	2	3	5	4	1	4	3	4	3	4	4	4	2	2	3	3	2	3	5	4
A0A0R4J099;Q3UY34;H3BLG8	A0A0R4J099;Q3UY34	11;11;1	11;11;1	11;11;1	Uncharacterized protein C12orf43 homolog		3	11	11	11	9	10	11	10	9	11	7	9	8	9	11	8	9	11	8	8	9	10	11	10	9	11	7	9	8	9	11	8	9	11	8	8	9	10	11	10	9	11	7
A0A0R4J0A1;Q99LJ2	A0A0R4J0A1;Q99LJ2	9;9	9;9	9;9	Ankyrin repeat and BTB/POZ domain-containing protein 1	Abtb1	2	9	9	9	4	7	6	5	3	7	2	3	5	5	3	5	1	5	3	3	4	7	6	5	3	7	2	3	5	5	3	5	1	5	3	3	4	7	6	5	3	7	2
A0A0R4J0A2;Q8CF94	A0A0R4J0A2;Q8CF94	1;1	1;1	1;1	Blood group Rh(D) polypeptide	Rhd	2	1	1	1	1	0	0	0	1	1	0	0	0	0	0	1	0	0	0	0	1	0	0	0	1	1	0	0	0	0	0	1	0	0	0	0	1	0	0	0	1	1	0
Q3TTP7;D3Z481;A0A0R4J0A5;Q6P9N1;A0A0G2JH12	Q3TTP7;D3Z481;A0A0R4J0A5;Q6P9N1	4;4;4;3;1	4;4;4;3;1	4;4;4;3;1	Hyccin	Fam126a	5	4	4	4	1	3	0	0	1	1	0	0	1	2	0	1	0	1	0	0	1	3	0	0	1	1	0	0	1	2	0	1	0	1	0	0	1	3	0	0	1	1	0
A0A0R4J0A9;O88572	A0A0R4J0A9;O88572	3;3	3;3	3;3	Low-density lipoprotein receptor-related protein 6	Lrp6	2	3	3	3	2	2	2	2	2	2	1	1	1	2	2	2	1	2	0	0	2	2	2	2	2	2	1	1	1	2	2	2	1	2	0	0	2	2	2	2	2	2	1
E9Q9N6;E9PYX3;A0A0R4J227;A0A0R4J0B1;E9QMP6;Q05512;Q3T9A3;F6ZS70;E9Q2J6;F7A3Q3;E9Q8H5;F7CVZ7;E9Q2G8;F6UY70;F6ZEX4;E9PZ55;F6Z4Q6;F7CRG8	E9Q9N6;E9PYX3;A0A0R4J227;A0A0R4J0B1;E9QMP6;Q05512;Q3T9A3;F6ZS70	18;18;18;18;17;17;16;16;7;5;4;4;3;3;3;1;1;1	12;12;12;12;11;11;10;10;3;5;4;2;3;3;3;1;1;1	12;12;12;12;11;11;10;10;3;5;4;2;3;3;3;1;1;1	Serine/threonine-protein kinase MARK2	Mark2	18	18	12	12	7	12	14	12	8	13	13	11	7	9	11	10	6	12	13	9	6	8	10	8	5	9	9	8	5	6	6	8	4	9	8	7	6	8	10	8	5	9	9
A0A0R4J0B3;Q6PB82;O70405	A0A0R4J0B3;Q6PB82;O70405	2;2;2	2;2;2	2;2;2	Serine/threonine-protein kinase ULK1	Ulk1	3	2	2	2	1	0	0	0	1	0	0	0	0	1	1	1	0	1	0	0	1	0	0	0	1	0	0	0	0	1	1	1	0	1	0	0	1	0	0	0	1	0	0
A0A0R4J0B4;Q99KK2	A0A0R4J0B4;Q99KK2	8;8	8;8	8;8	N-acylneuraminate cytidylyltransferase	Cmas	2	8	8	8	2	6	7	4	4	5	4	4	3	3	6	4	2	5	5	4	2	6	7	4	4	5	4	4	3	3	6	4	2	5	5	4	2	6	7	4	4	5	4
A0A0R4J0B5;Q91W34;D6RDS0	A0A0R4J0B5;Q91W34	4;2;1	4;2;1	4;2;1	RUS1 family protein C16orf58 homolog		3	4	4	4	3	3	1	1	2	2	1	1	1	2	2	2	1	2	3	1	3	3	1	1	2	2	1	1	1	2	2	2	1	2	3	1	3	3	1	1	2	2	1
S4R2E1;A0A0R4J0B6;Q7TMS5;D3Z150;A0A0N4SWA2;D3YZX5;D3YVG8;S4R2M4	S4R2E1;A0A0R4J0B6;Q7TMS5;D3Z150;A0A0N4SWA2	12;12;12;8;6;5;2;1	12;12;12;8;6;5;2;1	12;12;12;8;6;5;2;1	ATP-binding cassette sub-family G member 2	Abcg2	8	12	12	12	11	11	10	9	10	12	6	7	7	12	10	9	6	11	9	6	11	11	10	9	10	12	6	7	7	12	10	9	6	11	9	6	11	11	10	9	10	12	6
A0A0R4J0C0;Q9D720;F6VZ99	A0A0R4J0C0;Q9D720;F6VZ99	3;3;2	3;3;2	3;3;2	Non-structural maintenance of chromosomes element 1 homolog	Nsmce1	3	3	3	3	2	1	2	3	2	3	1	1	2	2	3	2	1	1	3	2	2	1	2	3	2	3	1	1	2	2	3	2	1	1	3	2	2	1	2	3	2	3	1
A0A0R4J0C7;Q99PT3	A0A0R4J0C7;Q99PT3	3;3	3;3	3;3	INO80 complex subunit B	Ino80b	2	3	3	3	2	2	2	2	2	1	3	2	1	2	2	1	2	1	2	2	2	2	2	2	2	1	3	2	1	2	2	1	2	1	2	2	2	2	2	2	2	1	3
A0A0R4J0C8;Q7TMF2	A0A0R4J0C8;Q7TMF2	9;9	9;9	9;9	3-5 exoribonuclease 1	Eri1	2	9	9	9	5	7	8	7	7	7	9	7	4	4	6	3	3	4	4	5	5	7	8	7	7	7	9	7	4	4	6	3	3	4	4	5	5	7	8	7	7	7	9
A0A0R4J0D1;Q8R3Q0	A0A0R4J0D1;Q8R3Q0	12;12	12;12	12;12	Store-operated calcium entry-associated regulatory factor	Saraf	2	12	12	12	8	7	7	6	6	9	5	7	9	7	8	8	7	8	7	5	8	7	7	6	6	9	5	7	9	7	8	8	7	8	7	5	8	7	7	6	6	9	5
A0A0R4J0D3;Q3TDQ1	A0A0R4J0D3;Q3TDQ1	20;20	20;20	20;20	Dolichyl-diphosphooligosaccharide--protein glycosyltransferase subunit STT3B	Stt3b	2	20	20	20	13	18	16	16	15	16	18	12	12	13	17	14	9	17	16	15	13	18	16	16	15	16	18	12	12	13	17	14	9	17	16	15	13	18	16	16	15	16	18
A0A0R4J0E4;Q7TQK1	A0A0R4J0E4;Q7TQK1	17;16	17;16	17;16	Integrator complex subunit 7	Ints7	2	17	17	17	10	10	8	10	9	12	10	11	11	9	11	6	9	11	11	9	10	10	8	10	9	12	10	11	11	9	11	6	9	11	11	9	10	10	8	10	9	12	10
A0A0R4J0F6;Q99KY4;F6SLK1;D6RHK5;A0A0G2JGP6;A0A0G2JEW6;A0A0G2JFZ0;F7BG02	A0A0R4J0F6;Q99KY4	11;11;3;2;1;1;1;1	11;11;3;2;1;1;1;1	11;11;3;2;1;1;1;1	Cyclin-G-associated kinase	Gak	8	11	11	11	6	6	3	5	6	7	3	3	6	5	6	4	4	5	4	2	6	6	3	5	6	7	3	3	6	5	6	4	4	5	4	2	6	6	3	5	6	7	3
A0A0R4J0G4;Q6VN19	A0A0R4J0G4;Q6VN19	16;16	16;16	15;15	Ran-binding protein 10	Ranbp10	2	16	16	15	11	12	9	9	10	11	8	7	10	8	12	5	8	10	8	5	11	12	9	9	10	11	8	7	10	8	12	5	8	10	8	5	10	11	8	8	9	10	8
A0A0R4J0G6;Q9CYK2	A0A0R4J0G6;Q9CYK2	1;1	1;1	1;1	Glutaminyl-peptide cyclotransferase	Qpct	2	1	1	1	0	1	1	0	0	0	0	1	0	0	0	0	0	0	0	1	0	1	1	0	0	0	0	1	0	0	0	0	0	0	0	1	0	1	1	0	0	0	0
A0A0R4J0H7;Q8K2Z4;A0A087WNQ1;A0A087WRK6	A0A0R4J0H7;Q8K2Z4	36;34;4;2	36;34;4;2	36;34;4;2	Condensin complex subunit 1	Ncapd2	4	36	36	36	29	26	22	18	23	25	17	16	22	23	25	15	24	25	20	14	29	26	22	18	23	25	17	16	22	23	25	15	24	25	20	14	29	26	22	18	23	25	17
A0A0R4J0H8;Q6NWW9;A0A0A6YX88	A0A0R4J0H8;Q6NWW9	11;11;1	11;11;1	11;11;1	Fibronectin type III domain-containing protein 3B	Fndc3b	3	11	11	11	6	4	2	3	5	5	4	1	1	3	5	3	1	7	1	3	6	4	2	3	5	5	4	1	1	3	5	3	1	7	1	3	6	4	2	3	5	5	4
A0A0R4J0I0;P70459;D3YXK6	A0A0R4J0I0;P70459	3;3;1	3;3;1	3;3;1	ETS domain-containing transcription factor ERF	Erf	3	3	3	3	3	2	2	2	2	2	2	1	3	3	2	2	2	2	3	2	3	2	2	2	2	2	2	1	3	3	2	2	2	2	3	2	3	2	2	2	2	2	2
A0A0R4J0I6;Q80XL6;D3YTQ5;F6U473	A0A0R4J0I6;Q80XL6;D3YTQ5	8;8;5;1	8;8;5;1	8;8;5;1	Acyl-CoA dehydrogenase family member 11	Acad11	4	8	8	8	5	5	6	5	2	6	3	5	5	3	5	3	4	4	3	3	5	5	6	5	2	6	3	5	5	3	5	3	4	4	3	3	5	5	6	5	2	6	3
A0A0R4J0I8;Q9JL18	A0A0R4J0I8;Q9JL18	5;5	5;5	5;5	Beta-secretase 2	Bace2	2	5	5	5	2	1	1	1	1	1	0	0	3	3	1	1	2	1	1	2	2	1	1	1	1	1	0	0	3	3	1	1	2	1	1	2	2	1	1	1	1	1	0
A0A0R4J0J3;Q75NR7	A0A0R4J0J3;Q75NR7	7;7	7;7	7;7	ATP-dependent DNA helicase Q4	Recql4	2	7	7	7	3	2	7	2	2	2	6	2	4	3	0	3	2	1	4	2	3	2	7	2	2	2	6	2	4	3	0	3	2	1	4	2	3	2	7	2	2	2	6
A0A0R4J0J5;Q8K114	A0A0R4J0J5;Q8K114	11;11	11;11	11;11	Integrator complex subunit 9	Ints9	2	11	11	11	8	8	7	8	8	8	8	5	7	8	7	5	6	7	6	5	8	8	7	8	8	8	8	5	7	8	7	5	6	7	6	5	8	8	7	8	8	8	8
A0A0R4J0J6;Q8BKT7;Q5SVF9;Q5SVF8	A0A0R4J0J6;Q8BKT7;Q5SVF9;Q5SVF8	13;11;10;7	13;11;10;7	13;11;10;7	THO complex subunit 5 homolog	Thoc5	4	13	13	13	9	7	6	7	9	9	7	4	10	10	5	5	8	6	5	5	9	7	6	7	9	9	7	4	10	10	5	5	8	6	5	5	9	7	6	7	9	9	7
A0A0R4J0J8;Q2KN98	A0A0R4J0J8;Q2KN98	89;89	89;89	89;89	Cytospin-A	Specc1l	2	89	89	89	72	80	71	66	70	74	65	63	63	76	73	65	56	82	71	61	72	80	71	66	70	74	65	63	63	76	73	65	56	82	71	61	72	80	71	66	70	74	65
A0A0R4J0K1;Q9ERR7;D3Z3Y8;A0A0G2JEF3	A0A0R4J0K1;Q9ERR7;D3Z3Y8	7;6;4;2	7;6;4;2	7;6;4;2	15 kDa selenoprotein	2015-09-01	4	7	7	7	5	4	4	2	4	5	5	2	5	5	5	3	4	4	5	4	5	4	4	2	4	5	5	2	5	5	5	3	4	4	5	4	5	4	4	2	4	5	5
Z4YL78;A0A0R4J0K2;K3W4R5;A2AGT5	Z4YL78;A0A0R4J0K2;K3W4R5;A2AGT5	68;68;68;66	68;68;68;66	68;68;68;66	Cytoskeleton-associated protein 5	Ckap5	4	68	68	68	50	50	53	49	46	52	53	51	37	40	42	40	38	45	48	47	50	50	53	49	46	52	53	51	37	40	42	40	38	45	48	47	50	50	53	49	46	52	53
A0A0R4J0K4;Q9CRG1;D6RI14	A0A0R4J0K4;Q9CRG1	9;9;2	9;9;2	9;9;2	Transmembrane 7 superfamily member 3	Tm7sf3	3	9	9	9	7	8	6	5	4	6	4	6	5	6	4	4	4	7	5	2	7	8	6	5	4	6	4	6	5	6	4	4	4	7	5	2	7	8	6	5	4	6	4
A0A0R4J0K8;Q7TMV1	A0A0R4J0K8;Q7TMV1	1;1	1;1	1;1	E3 ubiquitin-protein ligase RNF139	Rnf139	2	1	1	1	0	0	1	1	0	0	1	0	0	0	0	0	0	0	0	0	0	0	1	1	0	0	1	0	0	0	0	0	0	0	0	0	0	0	1	1	0	0	1
A0A0R4J0K9;Q8BJ63	A0A0R4J0K9;Q8BJ63	3;3	3;3	3;3	AP-5 complex subunit mu-1	Ap5m1	2	3	3	3	3	3	2	1	2	2	1	1	3	2	2	2	2	2	1	1	3	3	2	1	2	2	1	1	3	2	2	2	2	2	1	1	3	3	2	1	2	2	1
Q8BRB0;A0A0R4J0L5;Q8R3I3	Q8BRB0;A0A0R4J0L5;Q8R3I3	8;8;8	8;8;8	8;8;8	Conserved oligomeric Golgi complex subunit 6	Cog6	3	8	8	8	6	3	3	3	2	3	5	1	4	2	2	2	1	3	2	2	6	3	3	3	2	3	5	1	4	2	2	2	1	3	2	2	6	3	3	3	2	3	5
A0A0R4J0L6;Q8BJZ4;A0A0N4SV23	A0A0R4J0L6;Q8BJZ4	8;8;1	8;8;1	8;8;1	28S ribosomal protein S35, mitochondrial	Mrps35	3	8	8	8	6	3	3	3	6	4	6	5	3	3	4	4	4	5	4	3	6	3	3	3	6	4	6	5	3	3	4	4	4	5	4	3	6	3	3	3	6	4	6
A0A0R4J0M9;Q8CDG3	A0A0R4J0M9;Q8CDG3	36;35	36;35	36;35	Deubiquitinating protein VCIP135	Vcpip1	2	36	36	36	30	23	17	17	27	22	13	11	23	27	24	16	19	20	16	10	30	23	17	17	27	22	13	11	23	27	24	16	19	20	16	10	30	23	17	17	27	22	13
A0A0R4J0N5;P46718;A2T4N6	A0A0R4J0N5;P46718;A2T4N6	8;8;5	8;8;5	8;8;5	Programmed cell death protein 2	Pdcd2	3	8	8	8	8	8	6	6	8	7	6	6	7	6	7	5	7	7	6	4	8	8	6	6	8	7	6	6	7	6	7	5	7	7	6	4	8	8	6	6	8	7	6
A0A0R4J0P1;Q9D7B6;D3YTT4	A0A0R4J0P1;Q9D7B6;D3YTT4	12;12;11	12;12;11	12;12;11	Isobutyryl-CoA dehydrogenase, mitochondrial	Acad8	3	12	12	12	5	8	8	6	9	9	7	4	8	9	5	5	5	9	7	5	5	8	8	6	9	9	7	4	8	9	5	5	5	9	7	5	5	8	8	6	9	9	7
A0A0R4J0P2;Q9Z0R0	A0A0R4J0P2;Q9Z0R0	1;1	1;1	1;1	Serine/threonine-protein kinase haspin	Gsg2	2	1	1	1	0	1	1	1	1	0	1	1	0	0	0	0	1	0	1	1	0	1	1	1	1	0	1	1	0	0	0	0	1	0	1	1	0	1	1	1	1	0	1
A0A0R4J0P6;Q8VDG3	A0A0R4J0P6;Q8VDG3	5;5	5;5	5;5	Poly(A)-specific ribonuclease PARN	Parn	2	5	5	5	4	2	2	4	4	2	3	3	1	0	1	3	3	1	1	3	4	2	2	4	4	2	3	3	1	0	1	3	3	1	1	3	4	2	2	4	4	2	3
A0A0R4J0P7;Q78KK3	A0A0R4J0P7;Q78KK3	2;2	2;2	2;2	Solute carrier family 22 member 18	Slc22a18	2	2	2	2	2	1	2	2	2	2	2	2	1	2	2	2	1	1	2	1	2	1	2	2	2	2	2	2	1	2	2	2	1	1	2	1	2	1	2	2	2	2	2
A0A0R4J0Q5;P21619	A0A0R4J0Q5;P21619	28;28	21;21	21;21	Lamin-B2	Lmnb2	2	28	21	21	14	20	20	15	14	19	16	14	14	14	20	17	10	20	18	14	9	14	14	9	10	13	10	9	8	8	13	10	7	14	12	8	9	14	14	9	10	13	10
A0A0R4J0Q6;Q80VI1;D3YVX5	A0A0R4J0Q6;Q80VI1	21;20;8	21;20;8	21;20;8	E3 ubiquitin-protein ligase TRIM56	Trim56	3	21	21	21	15	17	16	18	14	16	15	14	17	11	16	15	12	15	15	13	15	17	16	18	14	16	15	14	17	11	16	15	12	15	15	13	15	17	16	18	14	16	15
A0A0R4J0Q9;Q3UM29	A0A0R4J0Q9;Q3UM29	13;13	13;13	13;13	Conserved oligomeric Golgi complex subunit 7	Cog7	2	13	13	13	12	11	9	7	11	10	9	5	11	9	9	8	9	6	10	8	12	11	9	7	11	10	9	5	11	9	9	8	9	6	10	8	12	11	9	7	11	10	9
A0A0R4J0R1;O70404	A0A0R4J0R1;O70404	9;9	9;9	9;9	Vesicle-associated membrane protein 8	Vamp8	2	9	9	9	8	9	8	8	7	8	8	8	8	8	8	7	8	8	7	9	8	9	8	8	7	8	8	8	8	8	8	7	8	8	7	9	8	9	8	8	7	8	8
A0A0R4J0R2;Q18PE0	A0A0R4J0R2;Q18PE0	3;3	3;3	3;3	Protein Dok-7	Dok7	2	3	3	3	2	0	0	0	1	0	0	0	1	0	0	0	0	1	0	0	2	0	0	0	1	0	0	0	1	0	0	0	0	1	0	0	2	0	0	0	1	0	0
A0A0R4J0S1;Q91W92	A0A0R4J0S1;Q91W92	5;5	5;5	5;5	Cdc42 effector protein 1	Cdc42ep1	2	5	5	5	3	4	1	2	4	2	1	2	4	5	3	2	2	2	2	1	3	4	1	2	4	2	1	2	4	5	3	2	2	2	2	1	3	4	1	2	4	2	1
A0A0R4J0S3;Q924D0;D3Z792	A0A0R4J0S3;Q924D0;D3Z792	2;2;1	2;2;1	2;2;1	Reticulon-4-interacting protein 1, mitochondrial	Rtn4ip1	3	2	2	2	2	1	1	0	2	1	0	0	2	2	2	0	2	1	1	1	2	1	1	0	2	1	0	0	2	2	2	0	2	1	1	1	2	1	1	0	2	1	0
A0A0R4J0S4;Q80Y17	A0A0R4J0S4;Q80Y17	6;6	6;6	6;6	Lethal(2) giant larvae protein homolog 1	Llgl1	2	6	6	6	3	2	2	4	3	1	3	2	3	4	2	2	2	4	0	2	3	2	2	4	3	1	3	2	3	4	2	2	2	4	0	2	3	2	2	4	3	1	3
A0A0R4J0S7;Q8CGB3;REV__B1AU22;REV__B1AU23;REV__A0A067XG51	A0A0R4J0S7;Q8CGB3	15;15;1;1;1	15;15;1;1;1	15;15;1;1;1	Uveal autoantigen with coiled-coil domains and ankyrin repeats	Uaca	5	15	15	15	11	13	9	11	9	13	7	8	9	10	11	8	4	14	8	7	11	13	9	11	9	13	7	8	9	10	11	8	4	14	8	7	11	13	9	11	9	13	7
A0A0R4J0T4;Q5D0E0;O88351;Q3U141;F6ULQ4;F6XPL0	A0A0R4J0T4;Q5D0E0;O88351;Q3U141	29;29;28;16;4;1	29;29;28;16;4;1	28;28;27;15;4;1	Inhibitor of nuclear factor kappa-B kinase subunit beta	Ikbkb	6	29	29	28	25	22	14	18	23	15	10	14	20	21	20	17	15	20	15	16	25	22	14	18	23	15	10	14	20	21	20	17	15	20	15	16	24	21	14	17	22	14	10
A0A0R4J0T5;P28659	A0A0R4J0T5;P28659	12;12	12;12	10;10	CUGBP Elav-like family member 1	Celf1	2	12	12	10	9	7	7	5	10	7	9	4	11	9	7	5	6	8	6	7	9	7	7	5	10	7	9	4	11	9	7	5	6	8	6	7	7	5	5	4	8	5	7
A0A0R4J0T8;Q9D8S3	A0A0R4J0T8;Q9D8S3	4;4	4;4	4;4	ADP-ribosylation factor GTPase-activating protein 3	Arfgap3	2	4	4	4	2	2	2	2	2	1	1	1	1	3	2	2	2	2	2	2	2	2	2	2	2	1	1	1	1	3	2	2	2	2	2	2	2	2	2	2	2	1	1
A0A0R4J0U2;Q0VGB7;A0A0N4SVH3;A0A0N4SV05	A0A0R4J0U2;Q0VGB7;A0A0N4SVH3	6;6;3;1	6;6;3;1	6;6;3;1	Serine/threonine-protein phosphatase 4 regulatory subunit 2	Ppp4r2	4	6	6	6	3	5	2	2	0	4	2	3	3	1	2	1	1	4	2	1	3	5	2	2	0	4	2	3	3	1	2	1	1	4	2	1	3	5	2	2	0	4	2
A0A0R4J0U7;Q8R395	A0A0R4J0U7;Q8R395	3;2	3;2	3;2	COMM domain-containing protein 5	Commd5	2	3	3	3	3	0	0	2	1	0	0	0	2	0	0	0	1	1	0	0	3	0	0	2	1	0	0	0	2	0	0	0	1	1	0	0	3	0	0	2	1	0	0
A0A0R4J0U8;A2RSY6;A0A087WQ23	A0A0R4J0U8;A2RSY6	19;19;2	19;19;2	19;19;2	TRMT1-like protein	Trmt1l	3	19	19	19	10	10	15	13	6	12	14	12	6	5	10	5	7	3	10	12	10	10	15	13	6	12	14	12	6	5	10	5	7	3	10	12	10	10	15	13	6	12	14
E9Q360;A0A0R4J0V1;Q8K2A7;E9Q361;F6WSW2	E9Q360;A0A0R4J0V1;Q8K2A7;E9Q361	11;11;11;10;1	11;11;11;10;1	11;11;11;10;1	Integrator complex subunit 10	Ints10	5	11	11	11	8	8	5	8	7	5	6	5	4	6	6	5	3	3	5	5	8	8	5	8	7	5	6	5	4	6	6	5	3	3	5	5	8	8	5	8	7	5	6
E9QKQ5;A0A0R4J0V3;Q91ZP3	E9QKQ5;A0A0R4J0V3;Q91ZP3	2;2;2	2;2;2	2;2;2	Phosphatidate phosphatase LPIN1	Lpin1	3	2	2	2	2	2	1	0	0	1	0	0	1	0	1	0	1	0	1	0	2	2	1	0	0	1	0	0	1	0	1	0	1	0	1	0	2	2	1	0	0	1	0
A0A0R4J0V5;P08775	A0A0R4J0V5;P08775	71;71	71;71	71;71	DNA-directed RNA polymerase II subunit RPB1	Polr2a	2	71	71	71	46	47	42	44	47	45	46	38	41	40	40	35	45	41	41	37	46	47	42	44	47	45	46	38	41	40	40	35	45	41	41	37	46	47	42	44	47	45	46
A0A0R4J0W0;Q8VEM9	A0A0R4J0W0;Q8VEM9	5;5	5;5	5;5	Kelch domain-containing protein 3	Klhdc3	2	5	5	5	5	4	1	1	3	1	0	1	1	3	2	1	3	2	1	0	5	4	1	1	3	1	0	1	1	3	2	1	3	2	1	0	5	4	1	1	3	1	0
A0A0R4J0W6;Q9CRC8	A0A0R4J0W6;Q9CRC8	6;6	6;6	6;6	Leucine-rich repeat-containing protein 40	Lrrc40	2	6	6	6	3	3	1	2	5	3	2	2	4	3	1	2	4	2	1	3	3	3	1	2	5	3	2	2	4	3	1	2	4	2	1	3	3	3	1	2	5	3	2
A0A0R4J0W9;Q6DIA2	A0A0R4J0W9;Q6DIA2	2;2	2;2	2;2	Exocyst complex component 3-like protein 4	Exoc3l4	2	2	2	2	1	2	1	1	1	1	0	0	1	1	2	0	2	2	0	0	1	2	1	1	1	1	0	0	1	1	2	0	2	2	0	0	1	2	1	1	1	1	0
A0A0R4J0X2;Q3V0B2;Q8VC19;D6RGR8	A0A0R4J0X2;Q3V0B2;Q8VC19	11;11;11;5	11;11;11;5	11;11;11;5	5-aminolevulinate synthase;5-aminolevulinate synthase, nonspecific, mitochondrial	Alas1	4	11	11	11	10	4	2	2	5	4	1	0	6	6	4	1	1	5	2	0	10	4	2	2	5	4	1	0	6	6	4	1	1	5	2	0	10	4	2	2	5	4	1
A0A0R4J0X7;S4R2G5	A0A0R4J0X7;S4R2G5	3;3	1;1	1;1	Glyceraldehyde-3-phosphate dehydrogenase	Gapdhs	2	3	1	1	3	3	3	3	3	3	2	3	3	2	3	3	1	3	2	3	1	1	1	1	1	1	0	1	1	0	1	1	0	1	0	1	1	1	1	1	1	1	0
D3Z0V2;A0A0R4J0X8;Q9ES28;A0A0R4J0C5	D3Z0V2;A0A0R4J0X8;Q9ES28;A0A0R4J0C5	14;14;13;10	14;14;13;10	14;14;13;10	Rho guanine nucleotide exchange factor 7	Arhgef7	4	14	14	14	8	9	5	6	7	7	6	4	6	7	10	4	5	7	7	6	8	9	5	6	7	7	6	4	6	7	10	4	5	7	7	6	8	9	5	6	7	7	6
A0A0R4J0Y3;Q6DFV5;A2AAU3;A2AAU5	A0A0R4J0Y3;Q6DFV5;A2AAU3;A2AAU5	16;16;15;8	16;16;15;8	16;16;15;8	Probable helicase with zinc finger domain	Helz	4	16	16	16	13	10	6	8	10	9	6	5	11	8	5	6	8	7	4	7	13	10	6	8	10	9	6	5	11	8	5	6	8	7	4	7	13	10	6	8	10	9	6
A0A0R4J0Z1;P08003	A0A0R4J0Z1;P08003	13;13	13;13	13;13	Protein disulfide-isomerase A4	Pdia4	2	13	13	13	12	10	8	7	10	7	6	4	7	8	9	8	6	8	10	5	12	10	8	7	10	7	6	4	7	8	9	8	6	8	10	5	12	10	8	7	10	7	6
A0A0R4J1K4;A0A0R4J1K9;A0A0R4J101;P13808;D3YUF1;D3Z5G3;F6Q7T0;D3Z5A2;F8WHM3;P16283	A0A0R4J1K4;A0A0R4J1K9;A0A0R4J101;P13808	27;27;27;26;3;3;2;2;2;2	27;27;27;26;3;3;2;2;2;2	27;27;27;26;3;3;2;2;2;2	Anion exchange protein 2	Slc4a2	10	27	27	27	19	23	21	19	16	21	12	16	13	22	21	17	10	15	16	13	19	23	21	19	16	21	12	16	13	22	21	17	10	15	16	13	19	23	21	19	16	21	12
E9QL31;A0A0R4J104;P98078;E9PX84;Q3TRE6;F6TQN9;Q9DCE6;E0CXT5	E9QL31;A0A0R4J104;P98078;E9PX84;Q3TRE6;F6TQN9;Q9DCE6;E0CXT5	6;6;6;5;5;5;3;3	6;6;6;5;5;5;3;3	6;6;6;5;5;5;3;3	Disabled homolog 2	Dab2	8	6	6	6	4	4	2	2	4	3	1	1	5	5	2	4	1	1	2	1	4	4	2	2	4	3	1	1	5	5	2	4	1	1	2	1	4	4	2	2	4	3	1
A0A0R4J107;Q8R146;A0A0A6YXV0	A0A0R4J107;Q8R146	11;11;4	11;11;4	11;11;4	Acylamino-acid-releasing enzyme	Apeh	3	11	11	11	9	5	3	4	5	4	2	4	9	6	6	2	5	5	5	3	9	5	3	4	5	4	2	4	9	6	6	2	5	5	5	3	9	5	3	4	5	4	2
A0A0R4J114;Q8BTT6;A0A0A6YWS6;A0A0A6YXM9;A0A0A6YXE1;A0A0A6YXR2	A0A0R4J114;Q8BTT6;A0A0A6YWS6	22;22;15;5;3;2	22;22;15;5;3;2	22;22;15;5;3;2	Digestive organ expansion factor homolog	Diexf	6	22	22	22	14	15	15	15	12	14	10	11	11	10	14	12	8	15	10	10	14	15	15	15	12	14	10	11	11	10	14	12	8	15	10	10	14	15	15	15	12	14	10
G3UYZ1;A0A0R4J117;Q8R366;A0A0A6YWK7;A0A0A6YVX9;D3Z4Q8	G3UYZ1;A0A0R4J117;Q8R366	13;13;13;3;2;1	13;13;13;3;2;1	13;13;13;3;2;1	Immunoglobulin superfamily member 8	Igsf8	6	13	13	13	7	5	6	4	6	9	6	3	7	6	8	5	6	6	4	4	7	5	6	4	6	9	6	3	7	6	8	5	6	6	4	4	7	5	6	4	6	9	6
A0A0R4J124;O54781;Q6P5E1;A0A0G2JG74;A0A0G2JDY2	A0A0R4J124;O54781	14;13;4;3;2	9;8;4;3;1	9;8;4;3;1	SRSF protein kinase 2;SRSF protein kinase 2 N-terminal;SRSF protein kinase 2 C-terminal	Srpk2	5	14	9	9	9	9	8	9	9	7	7	6	6	8	7	7	8	8	8	6	6	5	4	5	6	4	4	3	3	5	3	3	6	3	4	2	6	5	4	5	6	4	4
A0A0R4J135;G3UYY2;Q63836;P17563;G3UWK0;G3UZT2	A0A0R4J135;G3UYY2;Q63836;P17563	4;3;3;3;1;1	4;3;3;3;1;1	4;3;3;3;1;1	Selenium-binding protein 2;Selenium-binding protein 1	Selenbp2;Selenbp1	6	4	4	4	3	1	0	1	0	2	0	0	1	1	2	1	0	1	1	1	3	1	0	1	0	2	0	0	1	1	2	1	0	1	1	1	3	1	0	1	0	2	0
A0A0R4J140;Q5SW19;Z4YLI8	A0A0R4J140;Q5SW19;Z4YLI8	13;13;12	13;13;12	13;13;12	Clustered mitochondria protein homolog	Cluh	3	13	13	13	8	2	6	5	7	3	5	5	7	3	5	4	3	4	5	3	8	2	6	5	7	3	5	5	7	3	5	4	3	4	5	3	8	2	6	5	7	3	5
A0A0R4J150;B9EJ86	A0A0R4J150;B9EJ86	12;12	12;12	12;12	Oxysterol-binding protein	Osbpl8	2	12	12	12	8	10	10	9	7	10	4	6	4	9	9	9	5	10	8	7	8	10	10	9	7	10	4	6	4	9	9	9	5	10	8	7	8	10	10	9	7	10	4
A0A0R4J1I5;D3Z726;A0A0R4J161;Q9DBY0	A0A0R4J1I5;D3Z726;A0A0R4J161;Q9DBY0	1;1;1;1	1;1;1;1	1;1;1;1	Forkhead box protein P4	Foxp4	4	1	1	1	0	0	1	0	0	0	0	0	0	0	1	0	0	0	1	0	0	0	1	0	0	0	0	0	0	0	1	0	0	0	1	0	0	0	1	0	0	0	0
A0A0R4J170;Q3TKT4;G3UX35	A0A0R4J170;Q3TKT4;G3UX35	43;43;36	43;43;36	33;33;27	Transcription activator BRG1	Smarca4	3	43	43	33	25	32	35	32	27	33	38	29	30	25	31	32	30	32	29	35	25	32	35	32	27	33	38	29	30	25	31	32	30	32	29	35	16	25	28	26	20	25	30
A0A0R4J174;Q9QZH6;J3KMM6	A0A0R4J174;Q9QZH6	8;8;3	8;8;3	8;8;3	Evolutionarily conserved signaling intermediate in Toll pathway, mitochondrial	Ecsit	3	8	8	8	5	3	3	3	5	2	3	3	4	5	2	1	5	3	3	1	5	3	3	3	5	2	3	3	4	5	2	1	5	3	3	1	5	3	3	3	5	2	3
A0A0R4J187;P23475;E9Q0B8;E9PZD4;E9Q163	A0A0R4J187;P23475	9;9;2;1;1	9;9;2;1;1	9;9;2;1;1	X-ray repair cross-complementing protein 6	Xrcc6	5	9	9	9	5	5	4	3	2	4	3	5	4	3	3	2	3	3	3	3	5	5	4	3	2	4	3	5	4	3	3	2	3	3	3	3	5	5	4	3	2	4	3
A0A0R4J195;Q9CSU0;F6YB25;F7DAY5	A0A0R4J195;Q9CSU0;F6YB25	4;4;2;1	4;4;2;1	4;4;2;1	Regulation of nuclear pre-mRNA domain-containing protein 1B	Rprd1b	4	4	4	4	0	1	0	1	0	0	3	0	1	1	0	0	1	1	1	0	0	1	0	1	0	0	3	0	1	1	0	0	1	1	1	0	0	1	0	1	0	0	3
A0A0R4J1A6;Q3UWW6	A0A0R4J1A6;Q3UWW6	24;23	24;23	24;23	GAS2-like protein 3	Gas2l3	2	24	24	24	21	22	18	16	22	22	19	17	18	21	22	16	16	22	18	16	21	22	18	16	22	22	19	17	18	21	22	16	16	22	18	16	21	22	18	16	22	22	19
A0A0R4J1B6;Q6PAL8	A0A0R4J1B6;Q6PAL8	9;9	8;8	8;8	DENN domain-containing protein 5A	Dennd5a	2	9	8	8	8	6	4	6	5	6	3	3	3	6	6	5	4	5	5	4	7	5	4	6	4	6	3	3	3	5	6	5	4	5	4	4	7	5	4	6	4	6	3
A0A0R4J1C3;Q6A000;F2Z444;A6QRF1;F2Z3W1	A0A0R4J1C3;Q6A000;F2Z444	5;5;4;2;2	5;5;4;2;2	5;5;4;2;2	Uncharacterized protein KIAA0753	Kiaa0753;4933427D14Rik	5	5	5	5	3	2	1	1	2	1	0	1	2	1	2	1	1	1	0	0	3	2	1	1	2	1	0	1	2	1	2	1	1	1	0	0	3	2	1	1	2	1	0
A0A0R4J1C5;Q91YY4;H3BLF0	A0A0R4J1C5;Q91YY4;H3BLF0	2;2;1	2;2;1	2;2;1	ATP synthase mitochondrial F1 complex assembly factor 2	Atpaf2	3	2	2	2	2	1	1	1	2	1	0	1	0	0	0	1	0	1	1	1	2	1	1	1	2	1	0	1	0	0	0	1	0	1	1	1	2	1	1	1	2	1	0
A0A0R4J1C8;P31996	A0A0R4J1C8;P31996	3;3	3;3	3;3	Macrosialin	Cd68	2	3	3	3	1	1	0	1	1	1	1	1	2	2	0	1	2	0	0	2	1	1	0	1	1	1	1	1	2	2	0	1	2	0	0	2	1	1	0	1	1	1	1
A0A0R4J1E3	A0A0R4J1E3	46	46	2			1	46	46	2	36	40	39	31	34	40	31	34	33	34	39	35	31	40	35	30	36	40	39	31	34	40	31	34	33	34	39	35	31	40	35	30	2	2	2	2	2	2	1
Q8BPN4;A0A0R4J1E6;P34056;E9Q5N4;Q8CE69;Q6VUP9;Q61313;A0A023UF19;Q3ULB3;A2APA8;Q61312	Q8BPN4;A0A0R4J1E6;P34056	5;5;5;2;2;2;2;1;1;1;1	5;5;5;2;2;2;2;1;1;1;1	4;4;4;1;1;1;1;0;0;0;0	Transcription factor AP-2-alpha	Tfap2a	11	5	5	4	5	2	2	2	4	1	2	1	3	2	2	2	1	1	2	3	5	2	2	2	4	1	2	1	3	2	2	2	1	1	2	3	4	1	2	2	3	1	2
A0A0R4J1F2;Q3U4P5;Q61144	A0A0R4J1F2;Q3U4P5;Q61144	2;2;2	1;1;1	1;1;1	Presenilin;Presenilin-2;Presenilin-2 NTF subunit;Presenilin-2 CTF subunit	Psen2	3	2	1	1	2	2	1	1	1	1	1	1	2	2	1	1	2	1	2	1	1	1	1	1	1	1	1	1	1	1	1	1	1	1	1	1	1	1	1	1	1	1	1
A6PWP8;A2AGR1;A2AGQ3;A2AGQ2;A0A0R4J1F4;A2AGQ8;A2AGQ7;A2AGQ9;A2AGR0;A2AGQ5;A2AGQ6;E9QN47;A2AGQ4;Q80U28	A6PWP8;A2AGR1;A2AGQ3;A2AGQ2;A0A0R4J1F4;A2AGQ8;A2AGQ7;A2AGQ9;A2AGR0;A2AGQ5;A2AGQ6;E9QN47;A2AGQ4;Q80U28	3;3;3;3;3;3;3;3;3;3;3;3;3;3	3;3;3;3;3;3;3;3;3;3;3;3;3;3	3;3;3;3;3;3;3;3;3;3;3;3;3;3	MAP kinase-activating death domain protein	Madd	14	3	3	3	1	1	1	2	1	1	1	0	1	1	0	1	0	1	0	0	1	1	1	2	1	1	1	0	1	1	0	1	0	1	0	0	1	1	1	2	1	1	1
A0A0R4J1G5;Q91X78;E9PUH5	A0A0R4J1G5;Q91X78	12;12;2	8;8;1	8;8;1	Erlin-1	Erlin1	3	12	8	8	10	8	8	6	9	8	8	7	6	8	5	7	7	9	5	5	7	5	4	3	6	4	4	4	4	5	3	4	4	5	2	2	7	5	4	3	6	4	4
A0A0R4J1G9;Q8CI59;D3YTP0;E9QN92	A0A0R4J1G9;Q8CI59;D3YTP0;E9QN92	13;13;12;12	13;13;12;12	13;13;12;12	Metalloreductase STEAP3	Steap3	4	13	13	13	12	12	11	11	11	11	11	12	10	12	11	9	9	11	10	10	12	12	11	11	11	11	11	12	10	12	11	9	9	11	10	10	12	12	11	11	11	11	11
A0A0R4J1H0;A2RTC8;Q3KNM2;F6W8T3	A0A0R4J1H0;A2RTC8;Q3KNM2	7;7;7;1	7;7;7;1	7;7;7;1	E3 ubiquitin-protein ligase MARCH5	March5	4	7	7	7	7	6	5	5	5	5	4	4	6	6	5	3	5	6	6	4	7	6	5	5	5	5	4	4	6	6	5	3	5	6	6	4	7	6	5	5	5	5	4
A0A0R4J1H6;E9QP99;P55937;D3Z0Q8	A0A0R4J1H6;E9QP99;P55937	23;23;22;1	23;23;22;1	23;23;22;1	Golgin subfamily A member 3	Golga3	4	23	23	23	11	11	15	17	8	15	14	12	5	4	3	8	6	7	12	11	11	11	15	17	8	15	14	12	5	4	3	8	6	7	12	11	11	11	15	17	8	15	14
A0A0R4J1I6;Q9QY81;F6XGN0	A0A0R4J1I6;Q9QY81;F6XGN0	15;15;10	15;15;10	15;15;10	Nuclear pore membrane glycoprotein 210	Nup210	3	15	15	15	6	8	7	7	8	6	8	7	6	6	5	4	5	6	8	5	6	8	7	7	8	6	8	7	6	6	5	4	5	6	8	5	6	8	7	7	8	6	8
A0A0R4J1J1	A0A0R4J1J1	1	1	1			1	1	1	1	1	0	0	0	1	0	0	0	0	1	0	0	1	0	0	0	1	0	0	0	1	0	0	0	0	1	0	0	1	0	0	0	1	0	0	0	1	0	0
A0A0R4J1J6;Q8R2R5;A0A0N4SVK4	A0A0R4J1J6;Q8R2R5;A0A0N4SVK4	4;4;2	4;4;2	4;4;2	Leucine-rich repeat-containing protein 61	Lrrc61	3	4	4	4	3	2	1	0	2	1	0	1	3	3	2	1	1	2	0	1	3	2	1	0	2	1	0	1	3	3	2	1	1	2	0	1	3	2	1	0	2	1	0
Q05BG1;E9QA19;A0A0R4J1K1;Q8BT14	Q05BG1;E9QA19;A0A0R4J1K1;Q8BT14	7;7;7;6	7;7;7;6	7;7;7;6	CCR4-NOT transcription complex subunit 4	Cnot4	4	7	7	7	5	6	6	5	5	6	5	6	5	3	5	4	4	5	5	4	5	6	6	5	5	6	5	6	5	3	5	4	4	5	5	4	5	6	6	5	5	6	5
A0A0R4J1K6;E9QL43;Q8CIC2	A0A0R4J1K6;E9QL43;Q8CIC2	1;1;1	1;1;1	1;1;1	Nucleoporin-like protein 2	Nupl2	3	1	1	1	0	1	1	0	0	0	1	0	0	0	0	0	0	0	0	0	0	1	1	0	0	0	1	0	0	0	0	0	0	0	0	0	0	1	1	0	0	0	1
A0A0R4J1L0;D3Z3U5;D3Z3U6;G3X9X7;O54967;D3Z3U7	A0A0R4J1L0;D3Z3U5;D3Z3U6;G3X9X7;O54967;D3Z3U7	2;2;2;2;2;1	2;2;2;2;2;1	2;2;2;2;2;1	Activated CDC42 kinase 1	Tnk2	6	2	2	2	2	0	0	0	1	0	0	0	1	2	0	0	0	1	0	0	2	0	0	0	1	0	0	0	1	2	0	0	0	1	0	0	2	0	0	0	1	0	0
A0A0R4J1N1;E9Q5L2;E9PVD2;A6X935	A0A0R4J1N1;E9Q5L2;E9PVD2;A6X935	4;4;4;4	4;4;4;4	4;4;4;4	Inter alpha-trypsin inhibitor, heavy chain 4	Itih4	4	4	4	4	0	1	1	2	0	2	3	1	1	1	2	4	2	1	2	4	0	1	1	2	0	2	3	1	1	1	2	4	2	1	2	4	0	1	1	2	0	2	3
D3Z5M4;A0A0R4J1N7;G5E8J2;B7ZW98;E9QNT8;G8JL84;D3YTV8;Q0VGY9;Q02357	D3Z5M4;A0A0R4J1N7;G5E8J2;B7ZW98;E9QNT8;G8JL84;D3YTV8;Q0VGY9;Q02357	2;2;1;1;1;1;1;1;1	2;2;1;1;1;1;1;1;1	2;2;1;1;1;1;1;1;1	Ankyrin-1	Ank1	9	2	2	2	0	2	2	1	0	2	2	1	1	1	1	0	1	2	2	1	0	2	2	1	0	2	2	1	1	1	1	0	1	2	2	1	0	2	2	1	0	2	2
A0A0R4J1N8;Q8CEE7;D3YVJ8	A0A0R4J1N8;Q8CEE7	9;9;4	9;9;4	9;9;4	Retinol dehydrogenase 13	Rdh13	3	9	9	9	7	8	3	3	5	6	6	4	6	6	6	4	7	6	4	5	7	8	3	3	5	6	6	4	6	6	6	4	7	6	4	5	7	8	3	3	5	6	6
A0A0R4J1W1;Q91ZT9	A0A0R4J1W1;Q91ZT9	3;3	3;3	3;3	Ankyrin repeat and SOCS box protein 8	Asb8	2	3	3	3	3	1	1	1	2	2	0	0	3	3	2	3	1	1	2	1	3	1	1	1	2	2	0	0	3	3	2	3	1	1	2	1	3	1	1	1	2	2	0
A0A0R4J1W7;Q8BGZ4;G3X8W7	A0A0R4J1W7;Q8BGZ4;G3X8W7	12;12;11	12;12;11	12;12;11	Cell division cycle protein 23 homolog	Cdc23	3	12	12	12	7	9	7	8	8	8	7	8	7	5	5	6	5	7	6	5	7	9	7	8	8	8	7	8	7	5	5	6	5	7	6	5	7	9	7	8	8	8	7
A0A0R4J1X6;Q6NSR3;A0A0J9YUQ2;F6QFE9;A0A0J9YUF3;E9QL72	A0A0R4J1X6;Q6NSR3;A0A0J9YUQ2;F6QFE9;A0A0J9YUF3;E9QL72	2;2;1;1;1;1	2;2;1;1;1;1	2;2;1;1;1;1	Uncharacterized aarF domain-containing protein kinase 2	Adck2	6	2	2	2	1	0	1	1	1	0	1	1	0	1	0	0	1	1	1	1	1	0	1	1	1	0	1	1	0	1	0	0	1	1	1	1	1	0	1	1	1	0	1
E0CXW7;E9QMF4;A0A0R4J1Y3	E0CXW7;E9QMF4;A0A0R4J1Y3	2;2;2	2;2;2	2;2;2		Osgep	3	2	2	2	2	2	2	1	2	1	0	0	1	2	1	1	1	1	1	0	2	2	2	1	2	1	0	0	1	2	1	1	1	1	1	0	2	2	2	1	2	1	0
A0A0R4J1Y7;E9PXX7;Q3TEE8;Q91W90	A0A0R4J1Y7;E9PXX7;Q3TEE8;Q91W90	10;10;10;10	10;10;10;10	10;10;10;10	Thioredoxin domain-containing protein 5	Txndc5	4	10	10	10	9	8	8	7	8	8	7	9	8	7	8	4	9	8	6	7	9	8	8	7	8	8	7	9	8	7	8	4	9	8	6	7	9	8	8	7	8	8	7
A0A0R4J1Z3;Q9CR67;Q9CZM3;A0A0J9YV78;E0CXY5	A0A0R4J1Z3;Q9CR67;Q9CZM3	6;6;3;2;1	6;6;3;2;1	6;6;3;2;1	Transmembrane protein 33	Tmem33	5	6	6	6	6	6	5	5	6	6	5	5	5	6	5	5	6	6	5	5	6	6	5	5	6	6	5	5	5	6	5	5	6	6	5	5	6	6	5	5	6	6	5
A0A0R4J204;A0A0R4J202;Q9QZR5;O88904;A0A0R4J1V6	A0A0R4J204;A0A0R4J202;Q9QZR5;O88904	4;4;4;2;1	4;4;4;2;1	2;2;2;1;0	Homeodomain-interacting protein kinase 2;Homeodomain-interacting protein kinase 1	Hipk2;Hipk1	5	4	4	2	2	2	1	2	3	0	0	1	2	2	0	0	1	2	0	1	2	2	1	2	3	0	0	1	2	2	0	0	1	2	0	1	1	0	0	1	2	0	0
D3YTV3;A0A0R4J217;Q9DBV3	D3YTV3;A0A0R4J217;Q9DBV3	1;1;1	1;1;1	1;1;1	Probable ATP-dependent RNA helicase DHX34	Dhx34	3	1	1	1	1	1	1	1	1	1	1	1	1	1	1	1	0	1	1	1	1	1	1	1	1	1	1	1	1	1	1	1	0	1	1	1	1	1	1	1	1	1	1
A0A0R4J220;E9PWU7;O35231	A0A0R4J220;E9PWU7;O35231	3;3;3	3;3;3	2;2;2	Kinesin-like protein;Kinesin-like protein KIFC3	Kifc3	3	3	3	2	2	2	0	1	1	0	0	0	2	2	0	1	0	0	0	2	2	2	0	1	1	0	0	0	2	2	0	1	0	0	0	2	1	1	0	0	1	0	0
A0A0R4J221;E9Q9J6	A0A0R4J221;E9Q9J6	56;55	3;3	3;3		Plec	2	56	3	3	47	51	48	45	46	48	37	43	43	50	48	48	41	52	40	40	2	3	2	2	2	3	2	2	2	3	3	3	2	3	2	2	2	3	2	2	2	3	2
A0A0R4J233;Q8C650	A0A0R4J233;Q8C650	8;8	7;7	7;7	Septin-10	2010-09-01	2	8	7	7	5	5	2	3	5	5	3	3	3	6	4	3	3	3	4	3	4	4	1	2	4	4	2	2	2	5	3	2	2	2	3	2	4	4	1	2	4	4	2
A0A0R4J243;Q8BR65	A0A0R4J243;Q8BR65	2;2	2;2	2;2	Sin3 histone deacetylase corepressor complex component SDS3	Suds3	2	2	2	2	1	2	2	2	2	2	2	0	1	0	1	0	1	1	1	1	1	2	2	2	2	2	2	0	1	0	1	0	1	1	1	1	1	2	2	2	2	2	2
A0A0R4J244;A1L349;E9PWC8;E9PZR3;E9QAN2;Q9WVP6;Q61183;E9QAY4	A0A0R4J244;A1L349;E9PWC8;E9PZR3;E9QAN2;Q9WVP6;Q61183;E9QAY4	2;2;2;2;2;2;2;1	2;2;2;2;2;2;2;1	2;2;2;2;2;2;2;1	Poly(A) polymerase beta;Poly(A) polymerase alpha	Papolb;Papola	8	2	2	2	2	2	2	1	2	2	1	1	2	1	2	1	2	1	2	1	2	2	2	1	2	2	1	1	2	1	2	1	2	1	2	1	2	2	2	1	2	2	1
E9Q628;A0A0R4J249;F8VQL6;Q921B4;Q923B3	E9Q628;A0A0R4J249;F8VQL6;Q921B4;Q923B3	1;1;1;1;1	1;1;1;1;1	1;1;1;1;1	Neurotrophin receptor-interacting factor 2;Neurotrophin receptor-interacting factor 1	Zfp369;Nrif2;Nrif1	5	1	1	1	1	1	1	1	1	1	1	0	1	1	0	0	1	1	1	1	1	1	1	1	1	1	1	0	1	1	0	0	1	1	1	1	1	1	1	1	1	1	1
A0A0R4J250;Q61070;V9GXH2;V9GXU0;C3VDI2	A0A0R4J250;Q61070;V9GXH2;V9GXU0	4;4;3;2;1	4;4;3;2;1	4;4;3;2;1	Etoposide-induced protein 2.4	Ei24	5	4	4	4	4	3	2	2	2	2	1	1	2	4	4	2	3	3	3	4	4	3	2	2	2	2	1	1	2	4	4	2	3	3	3	4	4	3	2	2	2	2	1
A0A0R4J254;Q9ESJ0;G3UX04	A0A0R4J254;Q9ESJ0	5;5;1	5;5;1	5;5;1	Exportin-4	Xpo4	3	5	5	5	4	3	4	4	4	3	3	2	5	3	3	3	3	3	4	1	4	3	4	4	4	3	3	2	5	3	3	3	3	3	4	1	4	3	4	4	4	3	3
A0A0R4J259;G3UZI2;G3UXJ6;G3UZ48;G3UWM1;G3XA76;G3UXU5;G3UY67;G3UYK7	A0A0R4J259;G3UZI2;G3UXJ6;G3UZ48	34;33;26;26;16;7;2;1;1	1;1;1;1;0;0;0;1;1	1;1;1;1;0;0;0;1;1		Syncrip	9	34	1	1	28	28	26	29	28	29	29	30	25	24	27	26	26	26	27	26	1	1	1	1	1	1	1	1	1	0	1	1	1	1	1	1	1	1	1	1	1	1	1
A0A0R4J260;B2RRE7;G3UXQ0;G3UXM1	A0A0R4J260;B2RRE7	22;22;4;3	22;22;4;3	22;22;4;3	OTU domain-containing protein 4	Otud4	4	22	22	22	15	13	16	12	14	16	18	10	11	12	10	10	9	12	12	10	15	13	16	12	14	16	18	10	11	12	10	10	9	12	12	10	15	13	16	12	14	16	18
A0A0R4J262;Q8K136	A0A0R4J262;Q8K136	2;2	2;2	2;2	Sodium channel modifier 1	Scnm1	2	2	2	2	1	1	1	2	1	0	0	0	1	1	1	0	1	1	0	2	1	1	1	2	1	0	0	0	1	1	1	0	1	1	0	2	1	1	1	2	1	0	0
A0A0R4J263;O35083;G3UWV6	A0A0R4J263;O35083;G3UWV6	5;5;3	5;5;3	5;5;3	1-acyl-sn-glycerol-3-phosphate acyltransferase alpha;1-acyl-sn-glycerol-3-phosphate acyltransferase	Agpat1	3	5	5	5	5	3	2	1	2	3	2	2	3	2	1	2	1	2	3	2	5	3	2	1	2	3	2	2	3	2	1	2	1	2	3	2	5	3	2	1	2	3	2
A0A0R4J275;Q7TMF3	A0A0R4J275;Q7TMF3	11;11	11;11	11;11	NADH dehydrogenase [ubiquinone] 1 alpha subcomplex subunit 12	Ndufa12	2	11	11	11	9	11	11	9	8	6	9	7	7	7	9	9	7	7	7	6	9	11	11	9	8	6	9	7	7	7	9	9	7	7	7	6	9	11	11	9	8	6	9
A0A0R4J291;Q7TMV3;F2Z402	A0A0R4J291;Q7TMV3	11;11;3	11;11;3	11;11;3	FAST kinase domain-containing protein 5	Fastkd5	3	11	11	11	10	10	3	3	10	9	1	3	6	7	3	0	6	7	3	2	10	10	3	3	10	9	1	3	6	7	3	0	6	7	3	2	10	10	3	3	10	9	1
A0A0R4J293;Q9JLF6	A0A0R4J293;Q9JLF6	3;3	3;3	3;3	Protein-glutamine gamma-glutamyltransferase K	Tgm1	2	3	3	3	0	1	0	0	2	1	1	2	2	2	0	0	3	1	0	0	0	1	0	0	2	1	1	2	2	2	0	0	3	1	0	0	0	1	0	0	2	1	1
A0A0R4J2A1;F6UR10;Q9D958	A0A0R4J2A1;F6UR10;Q9D958	4;2;2	4;2;2	4;2;2	Signal peptidase complex subunit 1	Spcs1	3	4	4	4	4	4	4	4	4	4	4	4	3	4	3	4	4	3	4	4	4	4	4	4	4	4	4	4	3	4	3	4	4	3	4	4	4	4	4	4	4	4	4
A0A0R4J2B2;Q6WVG3;Q8C7J6;Q5DTY9	A0A0R4J2B2;Q6WVG3	13;13;1;1	13;13;1;1	13;13;1;1	BTB/POZ domain-containing protein KCTD12	Kctd12	4	13	13	13	12	11	6	6	11	10	3	6	11	12	7	7	9	8	6	2	12	11	6	6	11	10	3	6	11	12	7	7	9	8	6	2	12	11	6	6	11	10	3
A0A0R4J2B6;Q8BX09;A0A087WST2;A0A087WRV7;A0A087WQU2	A0A0R4J2B6;Q8BX09;A0A087WST2;A0A087WRV7	5;5;4;3;1	5;5;4;3;1	5;5;4;3;1	Retinoblastoma-binding protein 5	Rbbp5	5	5	5	5	3	2	1	3	0	3	1	3	1	1	2	1	1	1	1	2	3	2	1	3	0	3	1	3	1	1	2	1	1	1	1	2	3	2	1	3	0	3	1
A0A0R4J2D0;Q8C0R0	A0A0R4J2D0;Q8C0R0	1;1	1;1	1;1	Ubiquitin carboxyl-terminal hydrolase 37	Usp37	2	1	1	1	1	0	0	0	0	0	0	0	0	0	0	0	0	0	0	0	1	0	0	0	0	0	0	0	0	0	0	0	0	0	0	0	1	0	0	0	0	0	0
A0ELI5;Q8K2D3	A0ELI5;Q8K2D3	14;14	14;14	14;14	Enhancer of mRNA-decapping protein 3	Edc3	2	14	14	14	10	7	7	5	11	9	7	5	7	8	7	6	6	9	7	6	10	7	7	5	11	9	7	5	7	8	7	6	6	9	7	6	10	7	7	5	11	9	7
A0JNY3;Q8BUV3	A0JNY3;Q8BUV3	2;2	2;2	2;2	Gephyrin;Molybdopterin adenylyltransferase;Molybdopterin molybdenumtransferase	Gphn	2	2	2	2	2	1	0	0	1	1	1	1	1	0	1	1	1	1	1	1	2	1	0	0	1	1	1	1	1	0	1	1	1	1	1	1	2	1	0	0	1	1	1
A0MNP4;Q9ERF3;Q8BVQ0;D6RDC7;D6RJ72	A0MNP4;Q9ERF3;Q8BVQ0;D6RDC7	16;16;14;11;7	16;16;14;11;7	16;16;14;11;7	WD repeat-containing protein 61;WD repeat-containing protein 61, N-terminally processed	Wdr61	5	16	16	16	14	15	15	16	14	15	14	15	15	15	16	16	14	15	14	16	14	15	15	16	14	15	14	15	15	15	16	16	14	15	14	16	14	15	15	16	14	15	14
E9PWX7;A1A5B6	E9PWX7;A1A5B6	1;1	1;1	1;1	TBC1 domain family member 25	Tbc1d25	2	1	1	1	1	1	0	0	1	1	0	1	1	1	1	0	1	1	1	0	1	1	0	0	1	1	0	1	1	1	1	0	1	1	1	0	1	1	0	0	1	1	0
A1L013;Q9CS00	A1L013;Q9CS00	12;12	12;12	12;12	Cactin	Cactin	2	12	12	12	6	12	10	8	5	9	9	7	4	9	10	8	5	9	8	7	6	12	10	8	5	9	9	7	4	9	10	8	5	9	8	7	6	12	10	8	5	9	9
A1L341;A9C475;Q61214;A9C478;A9C477;Q9Z188	A1L341;A9C475;Q61214	17;16;16;6;5;4	17;16;16;6;5;4	16;15;15;5;5;3	Dual specificity tyrosine-phosphorylation-regulated kinase 1A	Dyrk1a	6	17	17	16	12	10	6	6	10	11	4	5	8	12	8	6	8	14	8	7	12	10	6	6	10	11	4	5	8	12	8	6	8	14	8	7	12	10	6	6	10	10	4
A1L361;Q9WUN2	A1L361;Q9WUN2	19;19	19;19	19;19	Serine/threonine-protein kinase TBK1	Tbk1	2	19	19	19	16	13	9	9	14	9	6	8	12	14	11	9	8	11	10	9	16	13	9	9	14	9	6	8	12	14	11	9	8	11	10	9	16	13	9	9	14	9	6
A1L3B8;P26516	A1L3B8;P26516	15;15	15;15	15;15	26S proteasome non-ATPase regulatory subunit 7	Psmd7	2	15	15	15	13	9	11	9	11	10	10	10	8	10	10	9	10	9	9	8	13	9	11	9	11	10	10	10	8	10	10	9	10	9	9	8	13	9	11	9	11	10	10
A1L3P4;B0QZV3;D3Z0Q9	A1L3P4;B0QZV3	6;5;1	6;5;1	6;5;1	Sodium/hydrogen exchanger	Slc9a6	3	6	6	6	6	4	3	2	3	4	2	0	0	5	2	2	0	2	2	1	6	4	3	2	3	4	2	0	0	5	2	2	0	2	2	1	6	4	3	2	3	4	2
A1L3S7;Q8VHR5	A1L3S7;Q8VHR5	13;13	13;13	13;13	Transcriptional repressor p66-beta	Gatad2b	2	13	13	13	9	6	10	7	5	7	9	6	8	5	8	4	6	4	8	7	9	6	10	7	5	7	9	6	8	5	8	4	6	4	8	7	9	6	10	7	5	7	9
A2A3V1;Z4YN92	A2A3V1;Z4YN92	2;1	2;1	2;1	A-kinase anchor protein 17B	Akap17b	2	2	2	2	1	0	1	1	1	0	1	1	1	1	0	1	1	1	1	1	1	0	1	1	1	0	1	1	1	1	0	1	1	1	1	1	1	0	1	1	1	0	1
E9PXY1;A2A432;J3QJX0	E9PXY1;A2A432;J3QJX0	25;25;17	25;25;17	18;18;14	Cullin-4B	Cul4b	3	25	25	18	14	14	15	15	14	17	13	15	13	13	16	12	11	15	14	14	14	14	15	15	14	17	13	15	13	13	16	12	11	15	14	14	9	8	9	11	9	10	8
A2A464;Q8R4D1	A2A464;Q8R4D1	4;4	4;4	4;4	Sodium/hydrogen exchanger;Sodium/hydrogen exchanger 8	Slc9a8	2	4	4	4	2	3	4	3	2	2	4	2	1	2	3	3	1	2	4	2	2	3	4	3	2	2	4	2	1	2	3	3	1	2	4	2	2	3	4	3	2	2	4
Q3UH28;Q3U1M7;A2A483;E9Q8D1;A2A485;A2A482;A2A484;A2A481;A2A480;A2A486	Q3UH28;Q3U1M7;A2A483;E9Q8D1;A2A485;A2A482;A2A484;A2A481;A2A480	4;4;4;4;3;3;3;2;2;1	4;4;4;4;3;3;3;2;2;1	4;4;4;4;3;3;3;2;2;1		Zmynd8	10	4	4	4	1	1	0	1	0	2	0	0	1	0	0	0	0	0	0	0	1	1	0	1	0	2	0	0	1	0	0	0	0	0	0	0	1	1	0	1	0	2	0
A2A4A6;Q62077;G3UXP4	A2A4A6;Q62077	11;11;2	11;11;2	11;11;2	Phosphoinositide phospholipase C;1-phosphatidylinositol 4,5-bisphosphate phosphodiesterase gamma-1	Plcg1	3	11	11	11	8	4	3	4	6	5	5	5	8	5	4	2	3	4	4	4	8	4	3	4	6	5	5	5	8	5	4	2	3	4	4	4	8	4	3	4	6	5	5
A2A4N5;Q05BC8;A2A4R0;G3UZH6	A2A4N5;Q05BC8	26;24;2;1	1;0;0;0	1;0;0;0		Nbr1	4	26	1	1	21	22	14	18	18	19	11	16	19	22	19	17	11	18	15	13	1	1	1	1	1	1	1	1	1	1	1	0	0	1	1	0	1	1	1	1	1	1	1
A2A4N8;K3W4P1;A1L329;P97432;A2A4N7;F6S397	A2A4N8;K3W4P1;A1L329;P97432;A2A4N7;F6S397	30;29;29;29;27;21	30;29;29;29;27;21	5;4;4;4;4;4	Next to BRCA1 gene 1 protein	Nbr1	6	30	30	5	24	24	16	20	22	20	12	18	22	25	20	20	15	20	15	15	24	24	16	20	22	20	12	18	22	25	20	20	15	20	15	15	4	3	3	3	5	2	2
A2A4P0;A2A4N9	A2A4P0;A2A4N9	20;18	19;17	19;17	ATP-dependent RNA helicase DHX8	Dhx8	2	20	19	19	9	13	11	14	12	13	11	13	6	8	7	8	4	7	9	12	8	12	10	13	11	12	10	12	5	7	6	7	3	6	8	11	8	12	10	13	11	12	10
A2A4Z1;A2A4Z0;Q9D1C1	A2A4Z1;A2A4Z0;Q9D1C1	6;6;6	6;6;6	6;6;6	Ubiquitin-conjugating enzyme E2 C	Ube2c	3	6	6	6	4	4	4	2	2	4	3	3	3	0	2	2	2	3	2	1	4	4	4	2	2	4	3	3	3	0	2	2	2	3	2	1	4	4	4	2	2	4	3
A2A513;CON__P02535-1;P02535	A2A513;CON__P02535-1;P02535	17;17;17	2;2;2	2;2;2	Keratin, type I cytoskeletal 10	Krt10	3	17	2	2	11	14	14	13	14	11	11	16	13	14	12	13	16	11	13	12	0	1	2	1	1	1	1	2	1	1	1	1	1	1	1	0	0	1	2	1	1	1	1
A2A547;Q5I0T8;P84099	A2A547;Q5I0T8;P84099	11;11;11	11;11;11	11;11;11	Ribosomal protein L19;60S ribosomal protein L19	Rpl19	3	11	11	11	10	10	10	10	11	10	10	9	7	10	10	10	7	10	10	9	10	10	10	10	11	10	10	9	7	10	10	10	7	10	10	9	10	10	10	10	11	10	10
A2A5J5;Q9D0S4	A2A5J5;Q9D0S4	1;1	1;1	1;1	Neuralized-like protein 2	Neurl2	2	1	1	1	1	1	1	1	0	1	0	0	0	0	0	0	0	0	1	0	1	1	1	1	0	1	0	0	0	0	0	0	0	0	1	0	1	1	1	1	0	1	0
A2A5K3;A2A5K4;A2A5K2;Q3UFS5;P55065	A2A5K3;A2A5K4;A2A5K2;Q3UFS5;P55065	1;1;1;1;1	1;1;1;1;1	1;1;1;1;1	Phospholipid transfer protein	Pltp	5	1	1	1	1	0	0	0	0	0	0	1	0	0	1	0	0	0	0	0	1	0	0	0	0	0	0	1	0	0	1	0	0	0	0	0	1	0	0	0	0	0	0
A2A5R2;F6YCJ0	A2A5R2	29;4	29;4	21;1	Brefeldin A-inhibited guanine nucleotide-exchange protein 2	Arfgef2	2	29	29	21	16	13	16	13	13	16	17	11	12	18	16	13	11	18	16	18	16	13	16	13	13	16	17	11	12	18	16	13	11	18	16	18	10	11	12	11	9	11	13
A2A5S3;V9GX87	A2A5S3;V9GX87	23;14	23;14	1;1		Stau1	2	23	23	1	16	16	20	16	17	16	20	17	16	17	19	13	14	15	20	18	16	16	20	16	17	16	20	17	16	17	19	13	14	15	20	18	0	0	0	0	0	0	0
A2A5Y4;Q80TG1	A2A5Y4;Q80TG1	4;4	4;4	4;4	KAT8 regulatory NSL complex subunit 1	Kansl1	2	4	4	4	3	1	0	1	0	0	1	0	1	2	0	0	1	0	0	0	3	1	0	1	0	0	1	0	1	2	0	0	1	0	0	0	3	1	0	1	0	0	1
A2A5Z6	A2A5Z6	10	6	6	E3 ubiquitin-protein ligase SMURF2	Smurf2	1	10	6	6	5	3	1	4	2	4	0	4	5	5	1	1	3	3	1	3	3	1	1	2	2	2	0	2	2	4	1	1	2	1	0	2	3	1	1	2	2	2	0
A2A690;F6VP19;F6VCI2	A2A690;F6VP19	5;3;2	5;3;2	5;3;2	Protein TANC2	Tanc2	3	5	5	5	1	2	0	1	2	3	0	0	2	2	2	1	1	0	0	0	1	2	0	1	2	3	0	0	2	2	2	1	1	0	0	0	1	2	0	1	2	3	0
B0QZI4;B0QZI3;A2A697;Q14BQ5;Q9D8K8;D6RE23;D6RDT5;B0QZI6;B0QZI7;B0QZI5	B0QZI4;B0QZI3;A2A697;Q14BQ5;Q9D8K8	3;3;3;3;3;1;1;1;1;1	3;3;3;3;3;1;1;1;1;1	3;3;3;3;3;1;1;1;1;1	Solute carrier family 25 member 39	Slc25a39	10	3	3	3	3	1	1	1	2	1	1	0	3	1	1	1	1	1	2	1	3	1	1	1	2	1	1	0	3	1	1	1	1	1	2	1	3	1	1	1	2	1	1
A2A6A1;F6QGP8;A0A0G2JGH6;A2AKY4	A2A6A1	27;2;2;2	27;2;2;2	27;2;2;2	G patch domain-containing protein 8	Gpatch8	4	27	27	27	17	22	19	18	18	19	15	15	11	16	19	18	12	21	14	14	17	22	19	18	18	19	15	15	11	16	19	18	12	21	14	14	17	22	19	18	18	19	15
A2A6M1;Q9CZ28	A2A6M1;Q9CZ28	4;4	4;4	4;4	Vacuolar-sorting protein SNF8	Snf8	2	4	4	4	4	3	1	1	3	4	1	2	2	4	2	1	0	2	1	1	4	3	1	1	3	4	1	2	2	4	2	1	0	2	1	1	4	3	1	1	3	4	1
A2A6P4	A2A6P4	5	5	5		Fam104a	1	5	5	5	4	5	5	4	4	5	4	4	2	4	5	4	3	5	4	3	4	5	5	4	4	5	4	4	2	4	5	4	3	5	4	3	4	5	5	4	4	5	4
A2A6Q5;Q8R568	A2A6Q5	18;5	18;5	18;5	Cell division cycle protein 27 homolog	Cdc27	2	18	18	18	11	13	10	10	11	14	11	8	9	13	9	5	6	10	15	8	11	13	10	10	11	14	11	8	9	13	9	5	6	10	15	8	11	13	10	10	11	14	11
A2A6T1	A2A6T1	4	4	4	Cerebellar degeneration-related protein 2-like	Cdr2l	1	4	4	4	0	3	4	2	2	2	4	2	0	3	1	0	0	0	2	3	0	3	4	2	2	2	4	2	0	3	1	0	0	0	2	3	0	3	4	2	2	2	4
A2A6U3;Q80UG5;A2A6U5;A8Y5D3	A2A6U3;Q80UG5	30;30;13;3	30;30;13;3	30;30;13;3	Septin-9	2009-09-01	4	30	30	30	27	25	22	16	24	20	16	15	24	25	20	14	18	23	20	16	27	25	22	16	24	20	16	15	24	25	20	14	18	23	20	16	27	25	22	16	24	20	16
F8VQM4;A2A716	F8VQM4;A2A716	4;4	4;4	4;4	Oxysterol-binding protein	Osbpl7	2	4	4	4	3	2	2	3	4	2	3	2	2	2	3	3	3	3	2	2	3	2	2	3	4	2	3	2	2	2	3	3	3	3	2	2	3	2	2	3	4	2	3
F6Z4F8;A2A7F7;Q9WU20;F7BGN3	F6Z4F8;A2A7F7;Q9WU20;F7BGN3	8;8;8;4	8;8;8;4	8;8;8;4	Methylenetetrahydrofolate reductase	Mthfr	4	8	8	8	7	7	4	3	5	2	2	2	6	3	4	2	4	3	4	1	7	7	4	3	5	2	2	2	6	3	4	2	4	3	4	1	7	7	4	3	5	2	2
A6PW84;A2A7Q5;Q3V1T4;F2Z499	A6PW84;A2A7Q5;Q3V1T4	5;5;5;1	5;5;5;1	5;5;5;1	Prolyl 3-hydroxylase 1	P3h1;Lepre1	4	5	5	5	3	4	3	4	4	4	1	2	3	4	3	4	2	3	3	3	3	4	3	4	4	4	1	2	3	4	3	4	2	3	3	3	3	4	3	4	4	4	1
A2A7S7;Q91WQ3;F6VXZ2	A2A7S7;Q91WQ3	12;12;1	12;12;1	12;12;1	Tyrosine--tRNA ligase;Tyrosine--tRNA ligase, cytoplasmic;Tyrosine--tRNA ligase, cytoplasmic, N-terminally processed	Yars	3	12	12	12	7	6	7	7	7	7	7	7	6	6	6	4	4	3	6	4	7	6	7	7	7	7	7	7	6	6	6	4	4	3	6	4	7	6	7	7	7	7	7
A2A7S8	A2A7S8	15	15	15	Uncharacterized protein KIAA1522	Kiaa1522	1	15	15	15	13	10	6	5	12	9	1	6	11	14	7	8	5	11	4	4	13	10	6	5	12	9	1	6	11	14	7	8	5	11	4	4	13	10	6	5	12	9	1
A2A7T8;Q3TJB1	A2A7T8;Q3TJB1	1;1	1;1	1;1		Zmym1	2	1	1	1	1	0	1	1	1	1	0	1	1	1	1	0	0	1	0	0	1	0	1	1	1	1	0	1	1	1	1	0	0	1	0	0	1	0	1	1	1	1	0
A2A839;A2A838;A2A841;P48193;A2AD32;F7BUB8;F7CR30	A2A839;A2A838;A2A841;P48193;A2AD32	20;20;20;20;14;8;4	20;20;20;20;14;8;4	3;3;3;3;3;0;0	Protein 4.1	Epb4.1;Epb41	7	20	20	3	14	15	12	7	14	15	6	3	9	15	12	9	9	13	6	5	14	15	12	7	14	15	6	3	9	15	12	9	9	13	6	5	1	3	3	2	2	3	1
A2A842;F6S4K9	A2A842	19;9	2;2	2;2		Epb4.1	2	19	2	2	15	14	9	6	14	14	6	2	9	14	10	8	10	12	6	5	2	2	0	1	2	2	1	0	1	1	0	0	2	1	1	0	2	2	0	1	2	2	1
E9PYU4;E9PYL1;A2A8L1	E9PYU4;E9PYL1;A2A8L1	10;10;10	1;1;1	0;0;0	Chromodomain-helicase-DNA-binding protein 5	Chd5	3	10	1	0	8	9	8	7	6	9	9	9	5	6	7	6	7	7	9	7	1	1	1	1	1	1	1	1	0	0	0	0	1	0	1	1	0	0	0	0	0	0	0
A2A8L9;Q8BW72	A2A8L9;Q8BW72	6;6	5;5	5;5	Lysine-specific demethylase 4A	Kdm4a	2	6	5	5	6	3	2	0	4	2	0	0	3	3	0	0	3	3	0	2	5	3	2	0	4	2	0	0	3	3	0	0	3	3	0	2	5	3	2	0	4	2	0
A2A8R7;B2RX14;A0A0A0MQJ6	A2A8R7;B2RX14;A0A0A0MQJ6	15;15;10	15;15;10	15;15;10	Terminal uridylyltransferase 4	Zcchc11	3	15	15	15	12	12	7	10	10	13	6	7	7	9	8	4	9	7	7	3	12	12	7	10	10	13	6	7	7	9	8	4	9	7	7	3	12	12	7	10	10	13	6
A2A8V9;E9PUK6;Q52KI8;A2A8V8;E9QKA4;A2A983;F6T4M4;F6UK16;F7BWM1	A2A8V9;E9PUK6;Q52KI8;A2A8V8;E9QKA4	21;21;21;20;19;9;4;3;2	21;21;21;20;19;9;4;3;2	21;21;21;20;19;9;4;3;2	Serine/arginine repetitive matrix protein 1	Srrm1	9	21	21	21	14	20	19	19	14	18	14	16	14	12	19	18	13	18	16	17	14	20	19	19	14	18	14	16	14	12	19	18	13	18	16	17	14	20	19	19	14	18	14
A8Y5H7;Q99J07;A2A9B9	A8Y5H7;Q99J07;A2A9B9	6;6;6	6;6;6	6;6;6		Sec14l1	3	6	6	6	4	4	0	0	4	4	0	0	1	4	0	1	1	3	2	1	4	4	0	0	4	4	0	0	1	4	0	1	1	3	2	1	4	4	0	0	4	4	0
A2A9C3	A2A9C3	4	4	4	Protein SZT2	Szt2	1	4	4	4	2	3	2	3	2	1	2	3	1	3	2	2	1	2	2	2	2	3	2	3	2	1	2	3	1	3	2	2	1	2	2	2	2	3	2	3	2	1	2
A2A9I0;O35166	A2A9I0;O35166	9;9	9;9	9;9	Golgi SNAP receptor complex member 2	Gosr2	2	9	9	9	5	7	5	4	4	7	7	6	5	5	7	7	5	7	5	7	5	7	5	4	4	7	7	6	5	5	7	7	5	7	5	7	5	7	5	4	4	7	7
A2A9K3;Q8BMK0;Q8C1L6	A2A9K3;Q8BMK0	4;4;1	4;4;1	4;4;1	Centrosomal protein of 85 kDa	Cep85	3	4	4	4	3	1	1	1	2	0	1	0	2	2	2	1	2	0	0	1	3	1	1	1	2	0	1	0	2	2	2	1	2	0	0	1	3	1	1	1	2	0	1
A2A9L4;F8VPZ1;Q38HM4;E9QAT9;G3X8Y1;Q9ERP3	A2A9L4;F8VPZ1;Q38HM4	6;6;6;1;1;1	6;6;6;1;1;1	6;6;6;1;1;1	E3 ubiquitin-protein ligase TRIM63	Trim63	6	6	6	6	6	6	5	4	5	6	2	2	4	6	4	3	2	5	4	4	6	6	5	4	5	6	2	2	4	6	4	3	2	5	4	4	6	6	5	4	5	6	2
A2A9M5;Q8R1A4;E9PX48;A2A9M4;F6ZJ55;A2AW79	A2A9M5;Q8R1A4;E9PX48	103;103;101;43;6;4	103;103;101;43;6;4	99;99;97;40;6;4	Dedicator of cytokinesis protein 7	Dock7	6	103	103	99	81	84	80	73	79	90	70	73	69	81	78	71	68	89	75	61	81	84	80	73	79	90	70	73	69	81	78	71	68	89	75	61	78	81	77	69	77	86	67
A6PWC3;A2A9Q2;Q8BHG1;Q3V3G9	A6PWC3;A2A9Q2;Q8BHG1	36;36;36;11	36;36;36;11	36;36;36;11	Nardilysin	Nrd1	4	36	36	36	31	32	24	26	32	29	18	21	23	29	25	25	23	27	19	22	31	32	24	26	32	29	18	21	23	29	25	25	23	27	19	22	31	32	24	26	32	29	18
Q4VBE7;F6SH71;A2A9V9	Q4VBE7;F6SH71;A2A9V9	3;3;3	2;2;2	2;2;2		Kctd2	3	3	2	2	1	2	1	1	1	2	1	1	1	2	1	1	1	2	1	1	0	1	0	0	0	1	0	0	0	1	0	0	0	1	0	0	0	1	0	0	0	1	0
A2A9W7;Q8BMI3;S4R2D2;A2A9W5	A2A9W7;Q8BMI3;S4R2D2	8;8;7;3	7;7;6;2	7;7;6;2	ADP-ribosylation factor-binding protein GGA3	Gga3	4	8	7	7	5	5	4	5	5	5	3	2	6	6	4	5	5	3	4	4	4	4	4	4	4	4	2	2	5	5	3	5	4	2	3	4	4	4	4	4	4	4	2
A2AA28;H3BKP4;H3BKB2	A2AA28;H3BKP4;H3BKB2	2;1;1	2;1;1	2;1;1	Methyltransferase-like protein 23	Mettl23	3	2	2	2	0	1	0	1	1	1	0	0	1	2	0	1	1	1	0	0	0	1	0	1	1	1	0	0	1	2	0	1	1	1	0	0	0	1	0	1	1	1	0
A2AAE1;A2AB97;F6YAT5;F6RPM4;D6RI50	A2AAE1	5;2;2;2;1	5;2;2;2;1	5;2;2;2;1	Uncharacterized protein KIAA1109	Kiaa1109	5	5	5	5	1	0	0	1	1	0	1	1	0	1	0	2	0	0	0	1	1	0	0	1	1	0	1	1	0	1	0	2	0	0	0	1	1	0	0	1	1	0	1
A2AAJ9;E9QQ96;Z4YJE4;H7BX05;F6TJX7	A2AAJ9;E9QQ96;Z4YJE4;H7BX05	3;2;2;2;1	3;2;2;2;1	3;2;2;2;1	Obscurin	Obscn	5	3	3	3	1	1	2	1	0	1	0	1	1	1	2	2	1	1	0	3	1	1	2	1	0	1	0	1	1	1	2	2	1	1	0	3	1	1	2	1	0	1	0
A2AAN0;O35250;A2AAN3;A2AAN4	A2AAN0;O35250	18;18;6;2	18;18;6;2	18;18;6;2	Exocyst complex component 7	Exoc7	4	18	18	18	12	10	8	10	11	10	8	9	9	12	6	7	9	10	8	9	12	10	8	10	11	10	8	9	9	12	6	7	9	10	8	9	12	10	8	10	11	10	8
A2AAX3;A2AAX0;Q8K1Y4;Q3TEP6	A2AAX3;A2AAX0;Q8K1Y4;Q3TEP6	2;1;1;1	2;1;1;1	2;1;1;1		Klhl15	4	2	2	2	2	0	0	0	0	0	0	0	0	0	0	0	0	0	0	0	2	0	0	0	0	0	0	0	0	0	0	0	0	0	0	0	2	0	0	0	0	0	0
A2AAY5	A2AAY5	10	10	9	SH3 and PX domain-containing protein 2B	Sh3pxd2b	1	10	10	9	8	6	4	6	5	7	4	6	6	7	5	6	7	6	6	6	8	6	4	6	5	7	4	6	6	7	5	6	7	6	6	6	7	5	4	5	4	6	3
A2AB83;Q99PQ2	A2AB83;Q99PQ2	2;2	2;2	2;2	E3 ubiquitin-protein ligase TRIM11	Trim11	2	2	2	2	2	2	1	1	1	1	1	1	1	2	1	1	1	1	1	1	2	2	1	1	1	1	1	1	1	2	1	1	1	1	1	1	2	2	1	1	1	1	1
A2ABR0;O88566;A2ABQ8;A2ABQ9	A2ABR0;O88566	4;4;1;1	4;4;1;1	4;4;1;1	Axin-2	Axin2	4	4	4	4	2	2	0	0	0	1	1	0	0	2	1	1	0	2	2	0	2	2	0	0	0	1	1	0	0	2	1	1	0	2	2	0	2	2	0	0	0	1	1
A2ABV5;A2BDN7;A2BDP0	A2ABV5;A2BDN7	3;2;1	3;2;1	3;2;1	Mediator of RNA polymerase II transcription subunit 14	Med14	3	3	3	3	0	2	1	1	0	2	2	1	1	1	0	1	1	1	1	1	0	2	1	1	0	2	2	1	1	1	0	1	1	1	1	1	0	2	1	1	0	2	2
A2ABY3;Q3USD5;Q922E4	A2ABY3;Q3USD5;Q922E4	1;1;1	1;1;1	1;1;1	Ethanolamine-phosphate cytidylyltransferase	Pcyt2	3	1	1	1	1	1	0	1	1	1	0	0	0	1	0	1	0	1	1	0	1	1	0	1	1	1	0	0	0	1	0	1	0	1	1	0	1	1	0	1	1	1	0
A2AC07;Q8C4X1	A2AC07;Q8C4X1	2;2	2;2	2;2	Centromere protein X	Stra13	2	2	2	2	2	1	1	2	2	2	0	0	2	2	2	1	2	1	1	1	2	1	1	2	2	2	0	0	2	2	2	1	2	1	1	1	2	1	1	2	2	2	0
A2AC19;O54864	A2AC19;O54864	1;1	1;1	1;1	Histone-lysine N-methyltransferase SUV39H1	Suv39h1	2	1	1	1	1	1	0	0	0	1	0	0	1	1	1	1	0	0	0	0	1	1	0	0	0	1	0	0	1	1	1	1	0	0	0	0	1	1	0	0	0	1	0
A2AC24;Q32P16;Q91V09;S4R225	A2AC24;Q32P16;Q91V09	3;3;3;1	3;3;3;1	3;3;3;1	WD repeat-containing protein 13	Wdr13	4	3	3	3	0	1	1	0	0	0	0	0	0	0	0	0	0	0	0	0	0	1	1	0	0	0	0	0	0	0	0	0	0	0	0	0	0	1	1	0	0	0	0
R4GML5;A2AC93	R4GML5;A2AC93	1;1	1;1	1;1	Dynein intermediate chain 2, axonemal	Dnaic2;Dnai2	2	1	1	1	1	0	0	0	0	0	0	0	0	1	0	0	0	0	0	0	1	0	0	0	0	0	0	0	0	1	0	0	0	0	0	0	1	0	0	0	0	0	0
F8WHN4;A2ACC6;E9Q0J2;Q8BQZ4;A2ACC7	F8WHN4;A2ACC6;E9Q0J2;Q8BQZ4;A2ACC7	6;6;6;6;5	6;6;6;6;5	6;6;6;6;5	Ral GTPase-activating protein subunit beta	Ralgapb	5	6	6	6	4	2	3	2	3	3	2	3	2	3	3	2	2	3	4	2	4	2	3	2	3	3	2	3	2	3	3	2	2	3	4	2	4	2	3	2	3	3	2
A2ACH6;Q544D4;P82347	A2ACH6;Q544D4;P82347	1;1;1	1;1;1	1;1;1	Delta-sarcoglycan	Sgcd	3	1	1	1	1	1	0	1	0	1	0	0	1	1	1	1	0	1	0	0	1	1	0	1	0	1	0	0	1	1	1	1	0	1	0	0	1	1	0	1	0	1	0
A2ACM0;Q8K4Q0;E9PXZ5;F7BQS0;F7CN67;F6U5L3;F7B6I3	A2ACM0;Q8K4Q0	18;18;3;2;2;1;1	18;18;3;2;2;1;1	18;18;3;2;2;1;1	Regulatory-associated protein of mTOR	Rptor	7	18	18	18	10	5	4	3	7	6	2	7	9	6	8	4	4	6	7	6	10	5	4	3	7	6	2	7	9	6	8	4	4	6	7	6	10	5	4	3	7	6	2
A2ACQ1;Q8K1G9;A2ACP9	A2ACQ1;Q8K1G9	17;15;5	17;15;5	17;15;5		Dhx35	3	17	17	17	13	12	11	9	14	11	6	5	11	11	9	10	7	9	6	7	13	12	11	9	14	11	6	5	11	11	9	10	7	9	6	7	13	12	11	9	14	11	6
A2ACV6;E1U8D0	A2ACV6;E1U8D0	12;11	11;10	11;10	Protein SOGA1;N-terminal form;C-terminal 80 kDa form	Soga1	2	12	11	11	4	9	7	6	5	4	5	6	4	4	7	4	2	5	5	3	3	8	6	5	4	3	4	5	4	4	6	3	1	4	4	2	3	8	6	5	4	3	4
A2ADA5	A2ADA5	2	2	2	tRNA pseudouridine synthase-like 1	Pusl1	1	2	2	2	0	0	0	0	1	0	1	0	0	1	0	0	0	0	0	0	0	0	0	0	1	0	1	0	0	1	0	0	0	0	0	0	0	0	0	0	1	0	1
A2ADA6;Q6NXL5	A2ADA6;Q6NXL5	5;5	5;5	5;5		Acap3	2	5	5	5	5	3	1	1	3	2	1	0	2	3	3	1	2	3	3	1	5	3	1	1	3	2	1	0	2	3	3	1	2	3	3	1	5	3	1	1	3	2	1
A2ADB1;A2ADB0;Q62504	A2ADB1;A2ADB0;Q62504	7;7;6	7;7;6	7;7;6	Msx2-interacting protein	Spen	3	7	7	7	4	5	3	3	4	4	4	2	4	3	3	4	1	4	4	3	4	5	3	3	4	4	4	2	4	3	3	4	1	4	4	3	4	5	3	3	4	4	4
A2ADE0;Z4YJW6;Q80TQ5	A2ADE0;Z4YJW6;Q80TQ5	6;6;6	6;6;6	6;6;6	Pleckstrin homology domain-containing family M member 2	Plekhm2	3	6	6	6	5	3	3	3	4	4	3	3	4	5	2	2	3	2	2	2	5	3	3	3	4	4	3	3	4	5	2	2	3	2	2	2	5	3	3	3	4	4	3
F6TBV1;F6WHL0;A2ADH1;Q9CQY5	F6TBV1;F6WHL0;A2ADH1;Q9CQY5	7;7;7;7	7;7;7;7	7;7;7;7	Magnesium transporter protein 1	Magt1	4	7	7	7	5	7	7	7	6	7	7	6	6	5	7	7	6	7	6	7	5	7	7	7	6	7	7	6	6	5	7	7	6	7	6	7	5	7	7	7	6	7	7
A2ADJ6	A2ADJ6	3	1	1		Tyrp1	1	3	1	1	3	3	3	2	3	3	2	2	3	3	3	2	2	2	2	2	1	1	1	0	1	1	0	0	1	1	1	0	0	0	0	0	1	1	1	0	1	1	0
A2ADS6;Q63ZW7;A2ADS8	A2ADS6;Q63ZW7;A2ADS8	4;4;3	3;3;3	3;3;3	InaD-like protein	Inadl	3	4	3	3	3	4	2	3	3	4	0	2	0	3	4	3	0	4	3	1	2	3	1	2	2	3	0	1	0	2	3	2	0	3	2	1	2	3	1	2	2	3	0
A2ADW8;Q62012;L7MU67;E9QA14;B1B0X0;A2BI72;A2BI02;B1B0X6	A2ADW8;Q62012;L7MU67;E9QA14;B1B0X0;A2BI72;A2BI02;B1B0X6	17;16;16;16;16;16;16;13	2;2;2;2;2;2;2;2	2;2;2;2;2;2;2;2		Gm15128;Ott;Gm15097;Gm15107;Gm15093;Gm15080;Gm15114	8	17	2	2	13	13	11	10	13	13	10	7	11	13	11	8	10	13	9	8	2	2	1	2	2	2	1	1	2	2	1	1	2	2	1	1	2	2	1	2	2	2	1
A2ADZ8;A8Y5J7	A2ADZ8	3;1	3;1	3;1	IQ domain-containing protein C	Iqcc	2	3	3	3	3	1	1	1	1	1	1	0	1	1	1	0	0	1	0	0	3	1	1	1	1	1	1	0	1	1	1	0	0	1	0	0	3	1	1	1	1	1	1
A2AE27;Q9DBT5	A2AE27;Q9DBT5	11;11	11;11	11;11	AMP deaminase 2	Ampd2	2	11	11	11	11	8	3	1	10	5	3	1	8	8	6	0	7	8	5	2	11	8	3	1	10	5	3	1	8	8	6	0	7	8	5	2	11	8	3	1	10	5	3
A2AEB5;A2AEB4;A2AEB3;Q9R0Q4;A2AEB8;A2AEB7;A2AEB6	A2AEB5;A2AEB4;A2AEB3;Q9R0Q4	4;4;4;4;1;1;1	4;4;4;4;1;1;1	4;4;4;4;1;1;1	Mortality factor 4-like protein 2	Morf4l2	7	4	4	4	3	4	3	4	3	4	3	3	1	2	2	2	2	2	3	3	3	4	3	4	3	4	3	3	1	2	2	2	2	2	3	3	3	4	3	4	3	4	3
A2AEG2;Q80Z25	A2AEG2;Q80Z25	2;2	2;2	2;2	Oral-facial-digital syndrome 1 protein homolog	Ofd1	2	2	2	2	2	1	2	1	1	2	0	0	2	1	0	0	0	0	0	0	2	1	2	1	1	2	0	0	2	1	0	0	0	0	0	0	2	1	2	1	1	2	0
A2AEM2;Q99LI2;Z4YMG1	A2AEM2;Q99LI2	9;9;1	9;9;1	9;9;1	Chloride channel CLIC-like protein 1	Clcc1	3	9	9	9	3	4	4	5	6	6	5	4	2	4	6	1	4	5	4	4	3	4	4	5	6	6	5	4	2	4	6	1	4	5	4	4	3	4	4	5	6	6	5
Q3UIP1;A2AER4;Q9R0M8	Q3UIP1;A2AER4;Q9R0M8	1;1;1	1;1;1	1;1;1	UDP-galactose translocator	Slc35a2	3	1	1	1	1	1	1	1	1	1	1	1	1	1	1	1	1	1	1	1	1	1	1	1	1	1	1	1	1	1	1	1	1	1	1	1	1	1	1	1	1	1	1
A2AER7;Q91VJ5;A2AER9;A2AER8	A2AER7;Q91VJ5;A2AER9;A2AER8	3;3;2;2	3;3;2;2	3;3;2;2	Polyglutamine-binding protein 1	Pqbp1	4	3	3	3	2	3	3	2	3	2	2	2	2	1	2	2	1	3	1	1	2	3	3	2	3	2	2	2	2	1	2	2	1	3	1	1	2	3	3	2	3	2	2
A2AES3;A2AES5;A2AES4;Q3U2S4	A2AES3;A2AES5;A2AES4;Q3U2S4	2;2;2;2	2;2;2;2	2;2;2;2	OTU domain-containing protein 5	Otud5	4	2	2	2	1	1	0	0	0	1	0	0	0	0	0	0	0	0	0	0	1	1	0	0	0	1	0	0	0	0	0	0	0	0	0	0	1	1	0	0	0	1	0
A2AF67;A2AF47;A2AF65	A2AF67;A2AF47	5;5;1	5;5;1	5;5;1	Dedicator of cytokinesis protein 11	Dock11	3	5	5	5	3	2	3	3	2	2	1	1	2	1	2	2	3	1	3	1	3	2	3	3	2	2	1	1	2	1	2	2	3	1	3	1	3	2	3	3	2	2	1
A2AFF6;O35638;D6RHQ7;A0A0K0K1C9;Q8C918	A2AFF6;O35638	20;20;3;2;1	20;20;3;2;1	16;16;0;2;0	Cohesin subunit SA-2	Stag2	5	20	20	16	15	8	9	6	14	10	8	6	9	13	9	6	7	8	6	4	15	8	9	6	14	10	8	6	9	13	9	6	7	8	6	4	14	7	8	6	13	8	7
A2AFG7;A2AFG8;Q6PGJ3	A2AFG7;A2AFG8;Q6PGJ3	2;2;2	2;2;2	1;1;1		L1cam	3	2	2	1	2	0	0	0	0	0	0	0	0	1	0	0	0	0	0	0	2	0	0	0	0	0	0	0	0	1	0	0	0	0	0	0	1	0	0	0	0	0	0
I6L986;A2AFK4	I6L986;A2AFK4	1;1	1;1	1;1		Mtg2	2	1	1	1	1	0	0	0	0	0	0	0	0	1	0	0	0	0	0	0	1	0	0	0	0	0	0	0	0	1	0	0	0	0	0	0	1	0	0	0	0	0	0
A2AFQ0;Q7TMY8;F6XP90;F6UYC1	A2AFQ0;Q7TMY8	58;58;15;1	58;58;15;1	58;58;15;1	E3 ubiquitin-protein ligase HUWE1	Huwe1	4	58	58	58	34	30	19	21	35	30	15	21	30	26	32	23	23	27	31	19	34	30	19	21	35	30	15	21	30	26	32	23	23	27	31	19	34	30	19	21	35	30	15
Q99N15;A2AFQ2;O08756	Q99N15;A2AFQ2;O08756	8;8;7	8;8;7	8;8;7	3-hydroxyacyl-CoA dehydrogenase type-2	Hsd17b10	3	8	8	8	7	7	8	7	8	8	8	8	5	6	8	5	5	7	8	6	7	7	8	7	8	8	8	8	5	6	8	5	5	7	8	6	7	7	8	7	8	8	8
A2AFQ9;E9PUU4;Q8BX17;F7CKD6	A2AFQ9;E9PUU4;Q8BX17	60;60;60;8	60;60;60;8	60;60;60;8	Gem-associated protein 5	Gemin5	4	60	60	60	40	45	48	44	44	47	46	40	40	41	43	37	41	43	44	46	40	45	48	44	44	47	46	40	40	41	43	37	41	43	44	46	40	45	48	44	44	47	46
A2AFY7;E9PVB5	A2AFY7;E9PVB5	3;3	3;3	3;3	Tetratricopeptide repeat protein 17	Ttc17	2	3	3	3	1	3	2	2	2	3	1	2	1	2	2	2	1	3	2	2	1	3	2	2	2	3	1	2	1	2	2	2	1	3	2	2	1	3	2	2	2	3	1
A2AG36;Q562G0;Q9JJI6;F6YPG3	A2AG36;Q562G0;Q9JJI6;F6YPG3	3;3;3;2	3;3;3;2	3;3;3;2	GPI ethanolamine phosphate transferase 3	Pigo	4	3	3	3	2	3	2	2	2	2	1	2	1	2	1	2	2	2	1	1	2	3	2	2	2	2	1	2	1	2	1	2	2	2	1	1	2	3	2	2	2	2	1
A2AG58	A2AG58	3	3	3	Uncharacterized protein CXorf23 homolog		1	3	3	3	2	1	1	2	2	1	2	1	1	1	2	2	2	1	2	1	2	1	1	2	2	1	2	1	1	1	2	2	2	1	2	1	2	1	1	2	2	1	2
A2AG68;Q64430;B1AQ57;Q64446	A2AG68;Q64430	25;25;1;1	25;25;1;1	25;25;1;1	Copper-transporting ATPase 1	Atp7a	4	25	25	25	11	14	11	11	12	15	9	8	10	16	14	10	12	16	15	12	11	14	11	11	12	15	9	8	10	16	14	10	12	16	15	12	11	14	11	11	12	15	9
A2AGH8;A2AGH9;A2AGH6	A2AGH8;A2AGH9;A2AGH6	8;8;8	8;8;8	7;7;7	Mediator of RNA polymerase II transcription subunit 12	Med12	3	8	8	7	6	5	4	4	4	6	4	2	6	5	2	3	3	5	4	3	6	5	4	4	4	6	4	2	6	5	2	3	3	5	4	3	5	4	4	4	4	5	4
A2AGL5;Q9D9K3	A2AGL5;Q9D9K3	1;1	1;1	1;1	Cell death regulator Aven	Aven	2	1	1	1	1	0	0	0	0	0	0	0	0	0	0	0	0	0	0	0	1	0	0	0	0	0	0	0	0	0	0	0	0	0	0	0	1	0	0	0	0	0	0
A2AGL8;Q9D304	A2AGL8;Q9D304	2;2	2;2	2;2	E3 ubiquitin-protein ligase RNF128	Rnf128	2	2	2	2	1	2	0	1	1	1	1	1	0	0	0	0	0	0	0	0	1	2	0	1	1	1	1	1	0	0	0	0	0	0	0	0	1	2	0	1	1	1	1
A2AH22	A2AH22	20	20	20	Activating molecule in BECN1-regulated autophagy protein 1	Ambra1	1	20	20	20	15	13	9	10	13	12	6	3	10	10	8	5	7	7	7	4	15	13	9	10	13	12	6	3	10	10	8	5	7	7	7	4	15	13	9	10	13	12	6
A2AH25;Q5FWK3	A2AH25;Q5FWK3	3;3	3;3	3;3	Rho GTPase-activating protein 1	Arhgap1	2	3	3	3	3	2	0	0	0	2	0	0	2	2	0	1	0	2	1	1	3	2	0	0	0	2	0	0	2	2	0	1	0	2	1	1	3	2	0	0	0	2	0
Q543F1;A2AH85;O08810;G3UZ34;G3UXK8;G3UZ25	Q543F1;A2AH85;O08810;G3UZ34	54;54;54;52;4;1	53;53;53;51;3;1	53;53;53;51;3;1	116 kDa U5 small nuclear ribonucleoprotein component	Eftud2	6	54	53	53	47	45	48	43	44	44	48	42	41	42	43	41	42	41	42	45	46	44	47	42	43	43	47	41	40	41	42	40	41	40	41	45	46	44	47	42	43	43	47
A2AHG0	A2AHG0	22	22	22	Leucine zipper putative tumor suppressor 3	Lzts3	1	22	22	22	15	15	10	11	16	17	7	9	16	18	13	11	6	15	9	7	15	15	10	11	16	17	7	9	16	18	13	11	6	15	9	7	15	15	10	11	16	17	7
A2AHJ7;A2AHK0;Q80UP3;D6RHK9	A2AHJ7;A2AHK0;Q80UP3	7;7;7;1	7;7;7;1	7;7;7;1	Diacylglycerol kinase;Diacylglycerol kinase zeta	Dgkz	4	7	7	7	3	5	4	4	2	3	4	4	3	3	4	2	1	6	3	2	3	5	4	4	2	3	4	4	3	3	4	2	1	6	3	2	3	5	4	4	2	3	4
Q3YAA9;A2AHT3;Q9QXT8	Q3YAA9;A2AHT3;Q9QXT8	1;1;1	1;1;1	1;1;1	Calsenilin	Kcnip3	3	1	1	1	1	1	1	1	1	1	1	1	1	1	1	1	1	1	1	1	1	1	1	1	1	1	1	1	1	1	1	1	1	1	1	1	1	1	1	1	1	1	1
A2AHX9;Q9QWX2;Q64373;A2AHX7;A2AHX8	A2AHX9;Q9QWX2;Q64373;A2AHX7;A2AHX8	2;2;2;1;1	2;2;2;1;1	2;2;2;1;1	Bcl-2-like protein 1	Bcl2l1	5	2	2	2	2	1	0	0	2	2	0	1	1	2	2	0	1	2	2	0	2	1	0	0	2	2	0	1	1	2	2	0	1	2	2	0	2	1	0	0	2	2	0
A2AI05;F6XCS1	A2AI05	5;2	5;2	5;2	NADPH-dependent diflavin oxidoreductase 1	Ndor1	2	5	5	5	5	1	1	1	4	3	2	2	3	4	2	2	3	3	0	1	5	1	1	1	4	3	2	2	3	4	2	2	3	3	0	1	5	1	1	1	4	3	2
A2AI08	A2AI08	20	20	20	Taperin	Tprn	1	20	20	20	15	16	11	14	12	16	6	8	12	16	15	14	7	15	13	7	15	16	11	14	12	16	6	8	12	16	15	14	7	15	13	7	15	16	11	14	12	16	6
A2AI38;P27038	A2AI38;P27038	1;1	1;1	1;1	Serine/threonine-protein kinase receptor;Activin receptor type-2A	Acvr2a	2	1	1	1	1	0	0	0	0	0	0	0	0	0	0	0	0	0	0	0	1	0	0	0	0	0	0	0	0	0	0	0	0	0	0	0	1	0	0	0	0	0	0
A2AI52;Q80U87	A2AI52;Q80U87	10;10	10;10	10;10	Ubiquitin carboxyl-terminal hydrolase;Ubiquitin carboxyl-terminal hydrolase 8	Usp8	2	10	10	10	7	6	4	3	5	7	4	1	6	4	4	2	4	4	4	0	7	6	4	3	5	7	4	1	6	4	4	2	4	4	4	0	7	6	4	3	5	7	4
A2AI89;A2AI88;A2AI87;P18826;A2AI91	A2AI89;A2AI88;A2AI87;P18826;A2AI91	8;8;8;8;6	8;8;8;8;6	8;8;8;8;6	Phosphorylase b kinase regulatory subunit alpha, skeletal muscle isoform	Phka1	5	8	8	8	5	4	4	4	5	4	2	2	4	5	5	2	3	4	3	1	5	4	4	4	5	4	2	2	4	5	5	2	3	4	3	1	5	4	4	4	5	4	2
A2AIL4	A2AIL4	7	7	7	NADH dehydrogenase (ubiquinone) complex I, assembly factor 6	Ndufaf6	1	7	7	7	4	2	2	1	4	3	2	2	3	3	1	1	1	2	1	1	4	2	2	1	4	3	2	2	3	3	1	1	1	2	1	1	4	2	2	1	4	3	2
E9PZY8;A2AIV2	E9PZY8;A2AIV2	17;17	17;17	17;17	Protein virilizer homolog	1110037F02Rik;Kiaa1429	2	17	17	17	12	11	12	10	11	12	9	10	11	9	11	7	11	9	9	8	12	11	12	10	11	12	9	10	11	9	11	7	11	9	9	8	12	11	12	10	11	12	9
E9QAT4;A2AIX1;F7BPW6	E9QAT4;A2AIX1	29;29;13	29;29;13	29;29;13		Sec16a	3	29	29	29	14	14	15	17	18	19	15	9	13	15	18	15	10	15	21	8	14	14	15	17	18	19	15	9	13	15	18	15	10	15	21	8	14	14	15	17	18	19	15
A2AJ15;A2AJ14	A2AJ15	7;1	7;1	7;1	Endoplasmic reticulum mannosyl-oligosaccharide 1,2-alpha-mannosidase	Man1b1	2	7	7	7	6	5	4	4	3	6	5	4	2	4	6	5	5	5	6	5	6	5	4	4	3	6	5	4	2	4	6	5	5	5	6	5	6	5	4	4	3	6	5
A2AJ72;Q3TIX6;A0A0A6YVV5;F7AM43;A0A0A6YY39;A2AJ71;A0A0A6YX76;F6W2V3;A0A0A6YW42	A2AJ72;Q3TIX6	20;20;8;6;5;3;2;2;1	20;20;8;6;5;3;2;2;1	20;20;8;6;5;3;2;2;1		Fubp3	9	20	20	20	12	12	11	13	10	11	13	11	11	10	10	10	11	10	14	12	12	12	11	13	10	11	13	11	11	10	10	10	11	10	14	12	12	12	11	13	10	11	13
A2AJG0;Q80UU2	A2AJG0;Q80UU2	4;4	4;4	4;4	Ribonuclease P protein subunit p38	Rpp38	2	4	4	4	2	2	3	3	2	1	3	3	1	1	1	2	1	1	2	2	2	2	3	3	2	1	3	3	1	1	1	2	1	1	2	2	2	2	3	3	2	1	3
A2AJI0;F6WF36;A2AJI1;A8Y5P4	A2AJI0;F6WF36;A2AJI1;A8Y5P4	10;8;8;8	10;8;8;8	10;8;8;8	MAP7 domain-containing protein 1	Map7d1	4	10	10	10	7	7	7	5	8	7	6	7	4	6	6	4	4	7	4	5	7	7	7	5	8	7	6	7	4	6	6	4	4	7	4	5	7	7	7	5	8	7	6
A2AJK8;Q91Z38	A2AJK8;Q91Z38	8;8	8;8	8;8	Tetratricopeptide repeat protein 1	Ttc1	2	8	8	8	5	5	7	5	5	6	6	6	5	4	6	5	6	6	6	6	5	5	7	5	5	6	6	6	5	4	6	5	6	6	6	6	5	5	7	5	5	6	6
A2AJN7	A2AJN7	2	2	2	Sodium bicarbonate transporter-like protein 11	Slc4a11	1	2	2	2	1	1	1	0	0	2	0	0	0	1	0	0	0	0	0	0	1	1	1	0	0	2	0	0	0	1	0	0	0	0	0	0	1	1	1	0	0	2	0
A2AJQ2;A2AJQ3	A2AJQ2;A2AJQ3	1;1	1;1	1;1	Probable C-mannosyltransferase DPY19L4	Dpy19l4	2	1	1	1	0	1	0	0	0	0	0	0	0	0	0	0	0	0	0	0	0	1	0	0	0	0	0	0	0	0	0	0	0	0	0	0	0	1	0	0	0	0	0
A2AJT5;A2AJT4;A2AJT3	A2AJT5;A2AJT4;A2AJT3	13;13;7	13;13;7	13;13;7	Arginine/serine-rich protein PNISR	Pnisr	3	13	13	13	12	11	11	12	10	9	6	8	6	9	8	8	7	10	7	7	12	11	11	12	10	9	6	8	6	9	8	8	7	10	7	7	12	11	11	12	10	9	6
A2AKA9	A2AKA9	21	1	1		Brd3	1	21	1	1	15	15	14	15	18	15	11	14	15	16	16	15	14	16	13	14	0	0	0	0	0	0	1	0	0	0	0	0	0	0	0	1	0	0	0	0	0	0	1
A2AKB9;Z4YN28	A2AKB9;Z4YN28	8;5	8;5	8;5	DDB1- and CUL4-associated factor 10	Dcaf10	2	8	8	8	3	5	4	6	4	6	2	2	1	6	4	4	2	6	2	4	3	5	4	6	4	6	2	2	1	6	4	4	2	6	2	4	3	5	4	6	4	6	2
A2AKD7;Q61234	A2AKD7;Q61234	5;5	4;4	4;4	Alpha-1-syntrophin	Snta1	2	5	4	4	3	3	1	0	4	2	1	0	2	4	1	1	3	2	1	1	2	2	0	0	3	1	0	0	1	3	0	0	2	1	0	0	2	2	0	0	3	1	0
E9PYJ6;A2AKG8	E9PYJ6;A2AKG8	4;4	4;4	4;4	Focadhesin	Focad	2	4	4	4	3	2	1	3	4	3	3	0	3	2	2	0	3	1	1	0	3	2	1	3	4	3	3	0	3	2	2	0	3	1	1	0	3	2	1	3	4	3	3
A2AKH4;Q9D3L3;O09044;B0R030;B0R029;E9Q8A1;P60879	A2AKH4;Q9D3L3;O09044;B0R030;B0R029;E9Q8A1	20;20;20;14;10;10;1	20;20;20;14;10;10;1	20;20;20;14;10;10;1	Synaptosomal-associated protein;Synaptosomal-associated protein 23	Snap23	7	20	20	20	18	20	18	15	19	19	16	13	17	19	20	18	15	20	16	14	18	20	18	15	19	19	16	13	17	19	20	18	15	20	16	14	18	20	18	15	19	19	16
A2AKH7;Q8JZX5;Q9D1G5;B0R031	A2AKH7;Q8JZX5;Q9D1G5	4;4;4;1	4;4;4;1	4;4;4;1	Leucine-rich repeat-containing protein 57	Lrrc57	4	4	4	4	3	3	2	2	3	3	1	1	2	4	3	2	3	3	3	1	3	3	2	2	3	3	1	1	2	4	3	2	3	3	3	1	3	3	2	2	3	3	1
A2AKV7;A2AKV6;Q8K1E6	A2AKV7;A2AKV6;Q8K1E6	5;5;5	5;5;5	5;5;5	Alpha-ketoglutarate-dependent dioxygenase alkB homolog 3	Alkbh3	3	5	5	5	4	4	5	3	4	5	1	5	5	3	4	2	5	5	3	2	4	4	5	3	4	5	1	5	5	3	4	2	5	5	3	2	4	4	5	3	4	5	1
G3UYJ3;A2AKV9;A2AKW0;Q5HZI9	G3UYJ3;A2AKV9;A2AKW0;Q5HZI9	2;2;2;2	2;2;2;2	2;2;2;2	Solute carrier family 25 member 51	Slc25a51	4	2	2	2	2	2	2	1	2	2	1	0	1	2	2	1	1	1	2	2	2	2	2	1	2	2	1	0	1	2	2	1	1	1	2	2	2	2	2	1	2	2	1
A2AKX3;F6R186;A0A0A0MQJ0;Q0VGT4	A2AKX3	83;8;3;1	83;8;3;1	83;8;3;1	Probable helicase senataxin	Setx	4	83	83	83	62	71	72	66	59	71	67	61	36	42	50	49	33	47	51	48	62	71	72	66	59	71	67	61	36	42	50	49	33	47	51	48	62	71	72	66	59	71	67
A2AL12;Q8BG05	A2AL12;Q8BG05	27;27	2;2	2;2	Heterogeneous nuclear ribonucleoprotein A3	Hnrnpa3	2	27	2	2	20	23	25	23	22	23	24	21	22	22	23	22	25	21	24	25	1	2	2	2	2	2	2	1	2	2	2	2	2	2	2	2	1	2	2	2	2	2	2
R4GML3;R4GML6;A2AL36;E9Q9E7;R4GML4	R4GML3;R4GML6;A2AL36;E9Q9E7	3;3;3;2;1	3;3;3;2;1	3;3;3;2;1	Centriolin	Cntrl	5	3	3	3	2	1	1	0	1	1	1	0	3	0	1	1	0	0	1	1	2	1	1	0	1	1	1	0	3	0	1	1	0	0	1	1	2	1	1	0	1	1	1
A2AL50;Q8C0I1;H3BKN2;A2AL49;H3BIY5	A2AL50;Q8C0I1;H3BKN2;A2AL49	29;29;25;23;2	29;29;25;23;2	29;29;25;23;2	Alkyldihydroxyacetonephosphate synthase, peroxisomal	Agps	5	29	29	29	21	20	21	21	18	18	19	12	12	18	20	17	14	17	16	13	21	20	21	21	18	18	19	12	12	18	20	17	14	17	16	13	21	20	21	21	18	18	19
A2AL85;Q8BSY0;Q8CBM2;A2AL83;A2AL79;Q6P8S1;A2AL78;Q3TU40;A2AL81;A2AL71;A2AL77;Q9CR06;A2AL74;A2AL76;A2AL75	A2AL85;Q8BSY0;Q8CBM2	12;12;11;2;2;2;2;2;2;1;1;1;1;1;1	12;12;11;2;2;2;2;2;2;1;1;1;1;1;1	12;12;11;2;2;2;2;2;2;1;1;1;1;1;1	Aspartyl/asparaginyl beta-hydroxylase	Asph	15	12	12	12	8	7	10	7	8	7	7	8	5	7	9	7	6	7	6	5	8	7	10	7	8	7	7	8	5	7	9	7	6	7	6	5	8	7	10	7	8	7	7
A2ALA4;Q62276	A2ALA4;Q62276	5;5	5;5	5;5	Mediator of RNA polymerase II transcription subunit 22	Med22	2	5	5	5	2	3	2	1	3	3	2	3	3	3	3	1	3	2	2	1	2	3	2	1	3	3	2	3	3	3	3	1	3	2	2	1	2	3	2	1	3	3	2
A2ALB1;A2ALB2;Q6PAQ4	A2ALB1;A2ALB2;Q6PAQ4	5;5;5	5;5;5	5;5;5	RNA exonuclease 4	Rexo4	3	5	5	5	3	2	0	3	3	2	2	2	0	2	1	1	2	2	2	1	3	2	0	3	3	2	2	2	0	2	1	1	2	2	2	1	3	2	0	3	3	2	2
A2ALH2;Q8JZY1;Q8CBC7;F6Q475	A2ALH2;Q8JZY1;Q8CBC7;F6Q475	2;2;2;1	2;2;2;1	2;2;2;1	Putative tRNA (cytidine(32)/guanosine(34)-2-O)-methyltransferase	Ftsj1	4	2	2	2	2	2	2	1	2	2	1	1	1	1	1	1	1	1	2	1	2	2	2	1	2	2	1	1	1	1	1	1	1	1	2	1	2	2	2	1	2	2	1
Q8C048;A2ALL9;Q0VF55;S4R1C4	Q8C048;A2ALL9;Q0VF55;S4R1C4	4;4;4;2	2;2;2;0	2;2;2;0	Calcium-transporting ATPase	Atp2b3;Atp2b2	4	4	2	2	3	3	2	2	4	3	3	2	4	3	3	2	3	4	3	3	2	1	1	1	2	1	1	1	2	2	2	1	2	2	1	1	2	1	1	1	2	1	1
A2ALR9;Q3V0C5;A2ALR8;F6VSQ9;F7ALR2;F6TH61;F6VSP0;A2ALR5	A2ALR9;Q3V0C5;A2ALR8	4;4;3;1;1;1;1;1	4;4;3;1;1;1;1;1	4;4;3;1;1;1;1;1	Ubiquitin carboxyl-terminal hydrolase 48	Usp48	8	4	4	4	2	3	2	1	2	1	1	0	3	3	2	0	0	1	1	1	2	3	2	1	2	1	1	0	3	3	2	0	0	1	1	1	2	3	2	1	2	1	1
A7TU71;A2ALU4	A7TU71;A2ALU4	34;34	34;34	33;33	Protein Shroom2	Shroom2	2	34	34	33	28	24	20	18	23	22	16	16	18	22	18	16	9	24	19	13	28	24	20	18	23	22	16	16	18	22	18	16	9	24	19	13	27	24	20	18	22	22	16
A2AM29;E9Q3B8;Q3UIA3	A2AM29	4;1;1	4;1;1	4;1;1	Protein AF-9	Mllt3	3	4	4	4	3	3	2	2	1	2	0	1	1	1	2	3	1	1	0	1	3	3	2	2	1	2	0	1	1	1	2	3	1	1	0	1	3	3	2	2	1	2	0
A2AMH5;A2AMH4;Q6X893;A2AMH3;A2AMH8	A2AMH5;A2AMH4;Q6X893;A2AMH3	5;5;5;4;1	5;5;5;4;1	5;5;5;4;1	Choline transporter-like protein 1	Slc44a1	5	5	5	5	5	3	3	2	3	4	1	1	3	3	3	3	1	3	3	4	5	3	3	2	3	4	1	1	3	3	3	3	1	3	3	4	5	3	3	2	3	4	1
A2AMR7;Q9D586;O88507	A2AMR7;Q9D586;O88507	1;1;1	1;1;1	1;1;1	Ciliary neurotrophic factor receptor subunit alpha	Cntfr	3	1	1	1	0	0	0	0	0	0	0	0	0	0	0	0	0	0	0	0	0	0	0	0	0	0	0	0	0	0	0	0	0	0	0	0	0	0	0	0	0	0	0
A2AMU9;Q9D0I8;A2AMV1;D6RCI7	A2AMU9;Q9D0I8;A2AMV1	13;13;12;2	13;13;12;2	13;13;12;2	mRNA turnover protein 4 homolog	Mrto4	4	13	13	13	10	11	7	10	9	11	9	11	9	6	11	8	9	9	10	8	10	11	7	10	9	11	9	11	9	6	11	8	9	9	10	8	10	11	7	10	9	11	9
A2AMW0;F7CAZ6	A2AMW0;F7CAZ6	28;19	4;0	4;0		Capzb	2	28	4	4	23	27	26	26	23	28	25	24	22	27	28	27	22	28	26	27	3	4	4	4	3	4	2	4	3	4	4	4	3	4	4	4	3	4	4	4	3	4	2
A2AMY5;Q91VX2;F6WTC8;F6PYV5	A2AMY5;Q91VX2	11;11;1;1	11;11;1;1	11;11;1;1	Ubiquitin-associated protein 2	Ubap2	4	11	11	11	6	9	10	8	3	9	10	6	5	8	9	9	7	10	11	9	6	9	10	8	3	9	10	6	5	8	9	9	7	10	11	9	6	9	10	8	3	9	10
A2AN08;F6SSP6;Z4YMA7;Z4YLP1	A2AN08	128;42;41;4	128;42;41;4	128;42;41;4	E3 ubiquitin-protein ligase UBR4	Ubr4	4	128	128	128	97	93	91	88	87	85	79	73	92	77	80	69	91	79	94	80	97	93	91	88	87	85	79	73	92	77	80	69	91	79	94	80	97	93	91	88	87	85	79
A2ANB9;Q6ZQ12	A2ANB9;Q6ZQ12	1;1	1;1	1;1	Ninein-like protein	Ninl	2	1	1	1	0	0	0	0	0	0	0	0	1	0	0	0	0	0	0	0	0	0	0	0	0	0	0	0	1	0	0	0	0	0	0	0	0	0	0	0	0	0	0
A2ANC6;Q80V29;Q9D742;A2ANC4;A2ANC5	A2ANC6;Q80V29;Q9D742	3;2;2;1;1	3;2;2;1;1	3;2;2;1;1	AP-5 complex subunit sigma-1	Ap5s1	5	3	3	3	0	2	2	3	0	1	1	2	0	1	1	3	0	2	2	2	0	2	2	3	0	1	1	2	0	1	1	3	0	2	2	2	0	2	2	3	0	1	1
A2ANP1	A2ANP1	1	1	1		Fam219a	1	1	1	1	1	0	0	0	0	0	0	0	0	1	0	0	0	0	0	0	1	0	0	0	0	0	0	0	0	1	0	0	0	0	0	0	1	0	0	0	0	0	0
Q8BMY8;A2ANP4;Q8C0M8	Q8BMY8;A2ANP4;Q8C0M8	2;2;2	2;2;2	2;2;2	Dynein intermediate chain 1, axonemal	Dnaic1;Dnai1	3	2	2	2	2	1	1	2	2	2	0	0	2	2	1	1	1	1	1	0	2	1	1	2	2	2	0	0	2	2	1	1	1	1	1	0	2	1	1	2	2	2	0
A2ANQ3;A2ANQ4;Q3TLR8;Q99K82	A2ANQ3;A2ANQ4;Q3TLR8;Q99K82	2;2;2;2	2;2;2;2	2;2;2;2	Spermine oxidase	Smox	4	2	2	2	1	2	1	1	1	2	0	1	0	1	0	0	0	1	0	0	1	2	1	1	1	2	0	1	0	1	0	0	0	1	0	0	1	2	1	1	1	2	0
A2ANY6;J3QMC5	A2ANY6;J3QMC5	92;90	92;90	91;89		Mdn1	2	92	92	91	63	50	47	38	48	51	48	37	43	38	39	28	31	38	48	39	63	50	47	38	48	51	48	37	43	38	39	28	31	38	48	39	62	49	46	38	48	50	47
A2AP32;A2AP31;Q3UIU2	A2AP32;A2AP31;Q3UIU2	4;4;4	4;4;4	4;4;4	NADH dehydrogenase [ubiquinone] 1 beta subcomplex subunit 6	Ndufb6	3	4	4	4	4	2	3	0	4	1	1	2	4	3	3	2	3	2	2	2	4	2	3	0	4	1	1	2	4	3	3	2	3	2	2	2	4	2	3	0	4	1	1
A2APB8	A2APB8	17	17	17	Targeting protein for Xklp2	Tpx2	1	17	17	17	13	13	13	9	10	12	15	12	9	7	10	9	7	10	9	9	13	13	13	9	10	12	15	12	9	7	10	9	7	10	9	9	13	13	13	9	10	12	15
A2APF7;Q9QY24	A2APF7;Q9QY24	1;1	1;1	1;1	Z-DNA-binding protein 1	Zbp1	2	1	1	1	1	0	1	0	0	1	0	0	0	0	0	0	0	1	0	0	1	0	1	0	0	1	0	0	0	0	0	0	0	1	0	0	1	0	1	0	0	1	0
A2API3;Q80V86	A2API3;Q80V86	5;5	5;5	5;5	Integrator complex subunit 8	Ints8	2	5	5	5	2	3	3	2	1	2	2	3	5	3	1	2	3	2	3	1	2	3	3	2	1	2	2	3	5	3	1	2	3	2	3	1	2	3	3	2	1	2	2
A2API8	A2API8	45	2	2		Akap2	1	45	2	2	37	38	34	36	38	38	28	31	34	38	34	31	29	37	31	26	2	2	2	2	2	2	2	1	2	2	2	1	1	2	2	1	2	2	2	2	2	2	2
Q3U8S1;A2APM5;A2APM3;A2APM4;E9QKM8;Q80X37;A2APM1;A2APM2;P15379	Q3U8S1;A2APM5;A2APM3;A2APM4;E9QKM8;Q80X37;A2APM1;A2APM2;P15379	12;12;12;12;12;12;12;12;11	12;12;12;12;12;12;12;12;11	12;12;12;12;12;12;12;12;11	CD44 antigen	Cd44	9	12	12	12	9	9	8	9	9	9	5	9	8	9	10	9	8	9	8	9	9	9	8	9	9	9	5	9	8	9	10	9	8	9	8	9	9	9	8	9	9	9	5
A2APR8;O08901	A2APR8;O08901	5;5	5;5	5;5	Mitotic checkpoint serine/threonine-protein kinase BUB1	Bub1	2	5	5	5	4	2	1	0	3	2	0	0	3	1	2	0	2	2	2	1	4	2	1	0	3	2	0	0	3	1	2	0	2	2	2	1	4	2	1	0	3	2	0
A2APV2	A2APV2	55	55	2	Formin-like protein 2	Fmnl2	1	55	55	2	47	51	42	44	46	47	31	36	41	47	49	42	36	49	36	32	47	51	42	44	46	47	31	36	41	47	49	42	36	49	36	32	1	1	1	1	1	0	1
A2APY6;Q3V1V3	A2APY6;Q3V1V3	46;46	46;46	46;46	ESF1 homolog	Esf1	2	46	46	46	32	39	29	31	33	36	24	25	27	32	35	27	24	38	22	29	32	39	29	31	33	36	24	25	27	32	35	27	24	38	22	29	32	39	29	31	33	36	24
A2AQ14	A2AQ14	1	1	1	Protein Mis18-beta	Oip5	1	1	1	1	1	0	0	0	0	0	0	0	0	0	0	0	0	0	0	0	1	0	0	0	0	0	0	0	0	0	0	0	0	0	0	0	1	0	0	0	0	0	0
A2AQ19	A2AQ19	35	35	35	RNA polymerase-associated protein RTF1 homolog	Rtf1	1	35	35	35	27	28	27	25	26	27	29	24	22	27	27	26	20	27	25	26	27	28	27	25	26	27	29	24	22	27	27	26	20	27	25	26	27	28	27	25	26	27	29
E9QAU4;A2AQ25;D3Z781;Q8BHR1;B1AY50;B1AY49	E9QAU4;A2AQ25;D3Z781	33;33;27;14;2;2	33;33;27;14;2;2	33;33;27;14;2;2	Sickle tail protein	Etl4;Skt	6	33	33	33	21	24	10	12	17	22	6	7	18	19	15	8	8	24	9	7	21	24	10	12	17	22	6	7	18	19	15	8	8	24	9	7	21	24	10	12	17	22	6
Q8C4G3;Q8C288;A2AQC3;O70228;A2AUZ1;A2AUZ0;A2AQC9	Q8C4G3;Q8C288;A2AQC3;O70228	34;34;34;34;2;2;2	34;34;34;34;2;2;2	30;30;30;30;2;2;2	Phospholipid-transporting ATPase;Probable phospholipid-transporting ATPase IIA	Atp9a	7	34	34	30	25	25	23	23	22	25	15	19	18	27	24	20	16	28	22	17	25	25	23	23	22	25	15	19	18	27	24	20	16	28	22	17	22	22	21	20	20	23	13
A2AQD6;Q922B9;A2AQD5	A2AQD6;Q922B9;A2AQD5	16;16;15	16;16;15	16;16;15	Sperm-specific antigen 2 homolog	Ssfa2	3	16	16	16	10	6	5	4	7	5	1	2	8	11	6	6	3	5	4	3	10	6	5	4	7	5	1	2	8	11	6	6	3	5	4	3	10	6	5	4	7	5	1
F6QQ13;A2AQE2;Q6A098	F6QQ13;A2AQE2;Q6A098	3;3;3	3;3;3	3;3;3	Selenocysteine insertion sequence-binding protein 2-like	Secisbp2l	3	3	3	3	3	2	3	3	2	2	2	1	3	3	2	1	3	2	3	2	3	2	3	3	2	2	2	1	3	3	2	1	3	2	3	2	3	2	3	3	2	2	2
A2AQJ5;A2AQJ6;Q8BXN9;A2AQJ7	A2AQJ5;A2AQJ6;Q8BXN9;A2AQJ7	14;14;14;10	14;14;14;10	14;14;14;10	Transmembrane protein 87A	Tmem87a	4	14	14	14	11	11	12	11	10	11	10	9	7	13	11	10	9	11	13	12	11	11	12	11	10	11	10	9	7	13	11	10	9	11	13	12	11	11	12	11	10	11	10
A2AQL0;Q9Z1W9;Q6P9R2	A2AQL0;Q9Z1W9	10;10;1	10;10;1	10;10;1	STE20/SPS1-related proline-alanine-rich protein kinase	Stk39	3	10	10	10	5	3	5	2	5	3	5	4	5	4	5	4	5	6	6	5	5	3	5	2	5	3	5	4	5	4	5	4	5	6	6	5	5	3	5	2	5	3	5
A2AQP0	A2AQP0	4	3	3	Myosin-7B	Myh7b	1	4	3	3	3	2	2	3	2	3	1	1	3	1	1	3	2	2	1	3	2	1	1	2	1	2	1	0	2	0	1	2	2	1	0	2	2	1	1	2	1	2	1
A2AQU8;Q9D975	A2AQU8;Q9D975	4;4	4;4	4;4	Sulfiredoxin-1	Srxn1	2	4	4	4	4	4	4	3	4	4	4	4	4	4	4	4	4	4	4	3	4	4	4	3	4	4	4	4	4	4	4	4	4	4	4	3	4	4	4	3	4	4	4
A2AR02;A2AR01	A2AR02;A2AR01	12;6	12;6	12;6	Peptidyl-prolyl cis-trans isomerase G;Peptidyl-prolyl cis-trans isomerase	Ppig	2	12	12	12	10	10	11	8	9	10	4	6	9	10	8	4	7	11	7	7	10	10	11	8	9	10	4	6	9	10	8	4	7	11	7	7	10	10	11	8	9	10	4
A2AR26;Q3UDF0	A2AR26;Q3UDF0	6;6	6;6	4;4		Slc2a6	2	6	6	4	1	3	3	2	1	2	2	1	2	3	4	2	2	3	2	3	1	3	3	2	1	2	2	1	2	3	4	2	2	3	2	3	1	3	3	2	1	2	2
A2AR78;Q8C2D3;A2AR76;P70347	A2AR78;Q8C2D3;A2AR76;P70347	2;2;2;2	2;2;2;2	2;2;2;2	TRAF family member-associated NF-kappa-B activator	Tank	4	2	2	2	0	0	0	0	0	0	0	0	1	0	0	0	0	0	0	0	0	0	0	0	0	0	0	0	1	0	0	0	0	0	0	0	0	0	0	0	0	0	0
Q8BSB7;A2ARA4;A2ARA3;A2ARA0;O54819	Q8BSB7;A2ARA4;A2ARA3;A2ARA0;O54819	3;3;3;3;3	3;3;3;3;3	3;3;3;3;3	Tissue factor pathway inhibitor	Tfpi	5	3	3	3	2	2	2	1	1	3	2	1	2	3	3	1	1	3	0	0	2	2	2	1	1	3	2	1	2	3	3	1	1	3	0	0	2	2	2	1	1	3	2
A2ARI0;Q0P5W2;Q8C0L0	A2ARI0;Q0P5W2;Q8C0L0	1;1;1	1;1;1	1;1;1	Thioredoxin-related transmembrane protein 4	Tmx4	3	1	1	1	0	0	0	0	0	0	1	0	0	0	0	0	0	0	0	0	0	0	0	0	0	0	1	0	0	0	0	0	0	0	0	0	0	0	0	0	0	0	1
A2ARU5;E9Q5B4;B7ZCX1;A2ARU6	A2ARU5;E9Q5B4;B7ZCX1;A2ARU6	3;3;2;2	3;3;2;2	3;3;2;2		Zscan29	4	3	3	3	2	1	0	1	2	0	0	0	1	2	0	0	0	0	1	1	2	1	0	1	2	0	0	0	1	2	0	0	0	0	1	1	2	1	0	1	2	0	0
A2AS03;E9QAM5;A2AS05	A2AS03;E9QAM5;A2AS05	66;66;65	66;66;65	66;66;65	Helicase with zinc finger domain 2	Helz2	3	66	66	66	55	50	40	38	50	44	38	33	48	47	42	34	38	42	38	28	55	50	40	38	50	44	38	33	48	47	42	34	38	42	38	28	55	50	40	38	50	44	38
A2AS45;Q68FH0;A2AS47;A2AS44;V9GXG7;E9QKH8;O35927	A2AS45;Q68FH0;A2AS47;A2AS44	45;45;34;33;5;3;3	44;44;33;33;5;2;2	44;44;33;33;5;2;2	Plakophilin-4	Pkp4	7	45	44	44	33	37	30	28	30	34	19	28	27	34	31	27	17	32	27	15	33	37	30	27	30	34	18	28	27	34	31	26	17	32	27	14	33	37	30	27	30	34	18
A2AS98;P28660;Q8K1X4	A2AS98;P28660	46;46;2	46;46;2	46;46;2	Nck-associated protein 1	Nckap1	3	46	46	46	39	31	24	22	36	29	15	14	35	36	21	23	28	32	19	19	39	31	24	22	36	29	15	14	35	36	21	23	28	32	19	19	39	31	24	22	36	29	15
A2ASA8	A2ASA8	2	2	2	Inositol 1,4,5-trisphosphate receptor-interacting protein-like 1	Itpripl1	1	2	2	2	1	0	0	0	1	0	0	0	2	2	0	0	1	0	0	0	1	0	0	0	1	0	0	0	2	2	0	0	1	0	0	0	1	0	0	0	1	0	0
E9Q8N1;E9Q8K5;A2ASS6;F7CR78;Q8BUJ6;A2AT70	E9Q8N1;E9Q8K5;A2ASS6	16;16;16;2;1;1	16;16;16;2;1;1	16;16;16;2;1;1	Titin	Ttn	6	16	16	16	8	8	6	7	4	4	9	5	4	5	7	6	4	6	7	6	8	8	6	7	4	4	9	5	4	5	7	6	4	6	7	6	8	8	6	7	4	4	9
A2ASW8;Q9EQZ6	A2ASW8;Q9EQZ6	2;2	2;2	2;2	Rap guanine nucleotide exchange factor 4	Rapgef4	2	2	2	2	2	1	1	0	1	0	0	0	0	1	0	0	1	0	0	0	2	1	1	0	1	0	0	0	0	1	0	0	1	0	0	0	2	1	1	0	1	0	0
A2ASZ8;Z4YLR9;F6RC04;A0A0A6YWC1	A2ASZ8;Z4YLR9	6;3;2;1	6;3;2;1	6;3;2;1	Calcium-binding mitochondrial carrier protein SCaMC-2	Slc25a25	4	6	6	6	4	1	0	2	4	1	0	2	4	3	0	3	3	1	1	1	4	1	0	2	4	1	0	2	4	3	0	3	3	1	1	1	4	1	0	2	4	1	0
A2AT37;F6Q3G7	A2AT37;F6Q3G7	17;9	17;9	17;9		Upf2	2	17	17	17	10	10	13	12	11	11	10	11	8	9	8	8	9	8	9	8	10	10	13	12	11	11	10	11	8	9	8	8	9	8	9	8	10	10	13	12	11	11	10
A2ATI9;Q99JX3;A2ATI8;A2ATI6	A2ATI9;Q99JX3;A2ATI8;A2ATI6	14;14;9;9	14;14;9;9	14;14;9;9	Golgi reassembly-stacking protein 2	Gorasp2	4	14	14	14	13	12	12	10	11	11	12	9	11	12	14	13	11	14	12	10	13	12	12	10	11	11	12	9	11	12	14	13	11	14	12	10	13	12	12	10	11	11	12
A2ATN9;Q9ES70;A2ATP1	A2ATN9;Q9ES70	12;12;3	12;12;3	9;9;3	Serine/threonine-protein kinase Nek6	Nek6	3	12	12	9	10	10	7	10	8	10	4	3	7	9	7	4	5	10	5	4	10	10	7	10	8	10	4	3	7	9	7	4	5	10	5	4	7	8	5	7	5	7	2
A2ATP6;Q8C854;A2ATP5;G8JL68;F6XJA1	A2ATP6;Q8C854;A2ATP5;G8JL68;F6XJA1	30;30;29;25;19	30;30;29;25;19	30;30;29;25;19	Myelin expression factor 2	Myef2	5	30	30	30	16	23	26	24	18	22	25	26	12	13	19	16	15	19	21	17	16	23	26	24	18	22	25	26	12	13	19	16	15	19	21	17	16	23	26	24	18	22	25
A2ATP8;Q8C261	A2ATP8;Q8C261	5;5	5;5	5;5	Sodium/potassium/calcium exchanger 5	Slc24a5	2	5	5	5	3	4	3	2	4	2	2	2	3	4	4	1	4	4	3	2	3	4	3	2	4	2	2	2	3	4	4	1	4	4	3	2	3	4	3	2	4	2	2
A2AU62;Q64012;A2AU61;A2AU60	A2AU62;Q64012;A2AU61;A2AU60	15;15;14;9	15;15;14;9	15;15;14;9	RNA-binding protein Raly	Raly	4	15	15	15	8	12	12	13	9	12	14	12	9	8	13	12	9	12	11	12	8	12	12	13	9	12	14	12	9	8	13	12	9	12	11	12	8	12	12	13	9	12	14
Q3TAI4;A2AUD5;Q9CYZ2;V9GWU5	Q3TAI4;A2AUD5;Q9CYZ2;V9GWU5	8;8;8;7	8;8;8;7	2;2;2;2	Tumor protein D54	Tpd52l2	4	8	8	2	3	5	7	6	3	6	6	3	5	4	5	5	5	6	6	5	3	5	7	6	3	6	6	3	5	4	5	5	5	6	6	5	1	1	2	1	1	1	1
A2AUF7;B0R0S4;Q8VCH5	A2AUF7;B0R0S4;Q8VCH5	3;3;3	3;3;3	3;3;3	Rab9 effector protein with kelch motifs	Rabepk	3	3	3	3	1	1	0	0	0	0	0	0	1	1	0	1	0	0	1	0	1	1	0	0	0	0	0	0	1	1	0	1	0	0	1	0	1	1	0	0	0	0	0
A2AUK7;A2AUK8;A2AUK6;A2AUK5;Q9Z2H5	A2AUK7;A2AUK8;A2AUK6;A2AUK5;Q9Z2H5	7;7;6;6;6	6;6;5;5;5	2;2;1;1;1	Band 4.1-like protein 1	Epb4.1l1;Epb41l1	5	7	6	2	5	4	2	2	3	4	1	2	2	6	1	3	4	2	3	2	4	3	2	2	2	3	1	2	1	5	1	3	3	1	3	2	1	1	1	0	1	1	0
A2AUM2;A2AUM1;A2AUM0;Q9QZ05;A2AUL9	A2AUM2;A2AUM1;A2AUM0;Q9QZ05	5;5;5;5;1	5;5;5;5;1	5;5;5;5;1	Eukaryotic translation initiation factor 2-alpha kinase 4	Eif2ak4	5	5	5	5	3	1	2	0	1	2	1	0	2	2	0	1	1	1	0	1	3	1	2	0	1	2	1	0	2	2	0	1	1	1	0	1	3	1	2	0	1	2	1
A2AUP4;A7UAK8;Q3U3S6;A7UAK5;A2AUP3;A2AUP5;A2AUP1;Q7TS91;A0A0A6YY64;A7UAK4;A0A0A6YW89;P70266;B2Z891	A2AUP4;A7UAK8;Q3U3S6;A7UAK5;A2AUP3;A2AUP5;A2AUP1;Q7TS91;A0A0A6YY64;A7UAK4;A0A0A6YW89	28;28;28;28;27;27;27;27;26;25;16;2;1	28;28;28;28;27;27;27;27;26;25;16;2;1	24;24;24;24;23;23;23;23;22;21;14;0;0		Pfkfb3	13	28	28	24	19	17	20	22	21	16	24	20	13	13	16	11	12	18	16	16	19	17	20	22	21	16	24	20	13	13	16	11	12	18	16	16	16	14	17	20	17	13	21
A2AUR3;Q60866;A2AUR5	A2AUR3;Q60866;A2AUR5	5;5;4	5;5;4	5;5;4	Phosphotriesterase-related protein	Pter	3	5	5	5	4	2	1	1	4	2	0	0	4	2	1	2	1	2	1	1	4	2	1	1	4	2	0	0	4	2	1	2	1	2	1	1	4	2	1	1	4	2	0
A2AUR7;Q9D031;Q01730;B1AYQ0	A2AUR7;Q9D031;Q01730	8;8;7;1	8;8;7;1	8;8;7;1	Ras suppressor protein 1	Rsu1	4	8	8	8	6	5	5	4	6	5	4	5	4	5	6	3	5	6	4	4	6	5	5	4	6	5	4	5	4	5	6	3	5	6	4	4	6	5	5	4	6	5	4
F6QQP6;F6RK07;A2AUX5;A2AUX3;B7ZD29;Q3UHC7;A0A0J9YVH8;A0A0A6YVS6;J3QQ18	F6QQP6;F6RK07;A2AUX5;A2AUX3;B7ZD29;Q3UHC7	6;6;6;6;6;6;2;2;2	4;4;4;4;4;4;1;1;1	3;3;3;3;3;3;0;0;0	Disabled homolog 2-interacting protein	Dab2ip	9	6	4	3	3	1	2	2	1	2	1	1	1	1	1	1	0	2	2	2	2	1	2	2	1	2	1	1	1	1	1	1	0	1	2	2	1	0	1	1	0	1	0
F6R860;A2AUX8;Q9D0I6	F6R860;A2AUX8;Q9D0I6	1;1;1	1;1;1	1;1;1	WD repeat, SAM and U-box domain-containing protein 1	Wdsub1	3	1	1	1	1	1	1	0	1	1	1	0	1	1	1	1	0	1	0	0	1	1	1	0	1	1	1	0	1	1	1	1	0	1	0	0	1	1	1	0	1	1	1
A2AUY4	A2AUY4	2	2	2		Baz2b	1	2	2	2	0	1	2	0	0	0	1	1	0	0	1	1	0	0	1	0	0	1	2	0	0	0	1	1	0	0	1	1	0	0	1	0	0	1	2	0	0	0	1
A2AVJ7;Q99PL5	A2AVJ7;Q99PL5	71;71	71;71	71;71	Ribosome-binding protein 1	Rrbp1	2	71	71	71	47	53	55	51	51	52	48	42	43	43	45	40	38	49	44	43	47	53	55	51	51	52	48	42	43	43	45	40	38	49	44	43	47	53	55	51	51	52	48
A2AVP4;P0C090	A2AVP4;P0C090	2;2	2;2	2;2	Roquin-2	Rc3h2	2	2	2	2	2	1	1	1	1	1	1	1	0	2	1	1	0	1	1	1	2	1	1	1	1	1	1	1	0	2	1	1	0	1	1	1	2	1	1	1	1	1	1
A2AWA9;A2AWA7;A2AWB0;A0A0A6YWT4;A0A0A6YY35	A2AWA9	17;8;2;1;1	17;8;2;1;1	17;8;2;1;1	Rab GTPase-activating protein 1	Rabgap1	5	17	17	17	11	10	10	13	13	9	11	6	9	13	10	7	11	11	10	8	11	10	10	13	13	9	11	6	9	13	10	7	11	11	10	8	11	10	10	13	13	9	11
A2AWF8;A2AWF9;E9Q4S7;Q64455	A2AWF8;A2AWF9;E9Q4S7;Q64455	5;5;5;5	5;5;5;5	5;5;5;5	Protein-tyrosine-phosphatase;Receptor-type tyrosine-protein phosphatase eta	Ptprj	4	5	5	5	4	4	1	1	0	4	1	1	1	3	2	1	2	2	1	2	4	4	1	1	0	4	1	1	1	3	2	1	2	2	1	2	4	4	1	1	0	4	1
A2AWN8;P59326	A2AWN8;P59326	20;20	10;10	10;10	YTH domain-containing family protein 1	Ythdf1	2	20	10	10	13	15	16	15	16	15	15	13	12	14	17	15	15	19	13	14	6	7	8	8	8	8	8	7	7	7	9	7	7	9	6	7	6	7	8	8	8	8	8
A2AWQ9;Q3TMH2	A2AWQ9;Q3TMH2	1;1	1;1	1;1	Secernin-3	Scrn3	2	1	1	1	1	0	1	1	1	1	0	0	1	1	0	1	1	0	0	0	1	0	1	1	1	1	0	0	1	1	0	1	1	0	0	0	1	0	1	1	1	1	0
A2AWT5;A2AWT6;A2AWT7;P25976;E9Q4A8;G3UZW9	A2AWT5;A2AWT6;A2AWT7;P25976	25;24;24;24;8;5	25;24;24;24;8;5	25;24;24;24;8;5	Nucleolar transcription factor 1	Ubtf	6	25	25	25	16	19	14	16	18	17	12	13	14	20	17	10	13	16	10	9	16	19	14	16	18	17	12	13	14	20	17	10	13	16	10	9	16	19	14	16	18	17	12
A2BDX3	A2BDX3	8	8	8	Adenylyltransferase and sulfurtransferase MOCS3;Molybdopterin-synthase adenylyltransferase;Molybdopterin-synthase sulfurtransferase	Mocs3	1	8	8	8	4	3	5	3	3	5	4	4	4	1	3	5	3	3	3	3	4	3	5	3	3	5	4	4	4	1	3	5	3	3	3	3	4	3	5	3	3	5	4
A2BE28	A2BE28	18	18	18	Ribosomal biogenesis protein LAS1L	Las1l	1	18	18	18	13	11	11	7	9	10	12	7	7	7	9	8	10	10	9	8	13	11	11	7	9	10	12	7	7	7	9	8	10	10	9	8	13	11	11	7	9	10	12
A2BEF2;Q52KF7;A2BEE9;P70175	A2BEF2;Q52KF7;A2BEE9;P70175	6;6;6;6	4;4;4;4	4;4;4;4	Disks large homolog 3	Dlg3	4	6	4	4	5	5	3	5	3	5	3	4	4	4	3	3	2	3	5	3	3	3	1	3	2	3	1	2	3	3	1	2	2	1	3	2	3	3	1	3	2	3	1
A2BES2;P48026;S4R2T2	A2BES2;P48026;S4R2T2	2;2;1	2;2;1	2;2;1	Diamine acetyltransferase 1	Sat1	3	2	2	2	2	2	1	1	2	1	0	0	2	1	0	0	1	2	0	2	2	2	1	1	2	1	0	0	2	1	0	0	1	2	0	2	2	2	1	1	2	1	0
A2BFB1;A2BFB0;O08609;A2BFB2	A2BFB1;A2BFB0;O08609;A2BFB2	7;7;7;6	7;7;7;6	7;7;7;6	Max-like protein X	Mlx	4	7	7	7	5	6	3	4	5	4	1	1	3	2	4	2	4	4	2	1	5	6	3	4	5	4	1	1	3	2	4	2	4	4	2	1	5	6	3	4	5	4	1
A2BFF7;Q3TPJ8;O88487;A2BFF8;A2BFF9;A2BFF5;D3Z258;A0A0N4SVS1;Q3TYJ3;D3Z0M6;O88485	A2BFF7;Q3TPJ8;O88487;A2BFF8;A2BFF9;A2BFF5	16;16;16;15;15;14;1;1;1;1;1	16;16;16;15;15;14;1;1;1;1;1	16;16;16;15;15;14;1;1;1;1;1	Cytoplasmic dynein 1 intermediate chain 2	Dync1i2	11	16	16	16	9	11	9	10	9	12	8	8	11	9	9	10	12	9	10	12	9	11	9	10	9	12	8	8	11	9	9	10	12	9	10	12	9	11	9	10	9	12	8
A2BGN7;Q9D8X0	A2BGN7;Q9D8X0	3;2	3;2	3;2	Protein MANBAL	Manbal	2	3	3	3	1	3	1	2	2	3	2	1	2	2	3	1	3	2	2	1	1	3	1	2	2	3	2	1	2	2	3	1	3	2	2	1	1	3	1	2	2	3	2
E9QAQ7;A2BH40	E9QAQ7;A2BH40	15;15	15;15	13;13	AT-rich interactive domain-containing protein 1A	Arid1a	2	15	15	13	6	4	7	6	6	7	10	4	5	4	4	7	7	7	6	7	6	4	7	6	6	7	10	4	5	4	4	7	7	7	6	7	5	3	5	4	5	5	8
A2BI37;G5E8W8;Q62394;B1AXE7	A2BI37;G5E8W8	9;9;3;2	9;9;3;2	9;9;3;2		Zfp185	4	9	9	9	6	7	5	4	5	6	3	2	5	7	7	4	3	6	5	2	6	7	5	4	5	6	3	2	5	7	7	4	3	6	5	2	6	7	5	4	5	6	3
A2BI49;A2BI46;A2BI50;A2BI45	A2BI49;A2BI46;A2BI50;A2BI45	1;1;1;1	1;1;1;1	1;1;1;1		Xlr5b;Xlr5a	4	1	1	1	1	0	0	1	1	0	1	0	1	1	1	1	1	1	1	1	1	0	0	1	1	0	1	0	1	1	1	1	1	1	1	1	1	0	0	1	1	0	1
A2CEK3;Q9D0F9	A2CEK3;Q9D0F9	4;4	4;4	4;4	Phosphoglucomutase-1	Pgm2;Pgm1	2	4	4	4	3	1	1	1	3	1	0	0	1	2	1	1	1	4	1	0	3	1	1	1	3	1	0	0	1	2	1	1	1	4	1	0	3	1	1	1	3	1	0
F6QYT9;A2CG49;D3Z560;D3Z559;B1B1A7;A0A0A0MQF1;D3Z534;D3Z532;D3Z535;D3Z4R2	F6QYT9;A2CG49;D3Z560;D3Z559;B1B1A7;A0A0A0MQF1	5;5;4;4;4;4;1;1;1;1	2;2;1;1;1;1;1;1;1;1	2;2;1;1;1;1;1;1;1;1	Kalirin	Kalrn	10	5	2	2	3	2	2	2	3	3	1	4	1	4	1	3	2	3	1	2	1	1	0	0	1	1	0	2	1	2	1	1	1	1	0	0	1	1	0	0	1	1	0
A2CG76;Q9Z148	A2CG76;Q9Z148	1;1	1;1	1;1	Histone-lysine N-methyltransferase EHMT2	Ehmt2	2	1	1	1	1	1	1	0	0	0	0	0	0	0	0	0	0	1	0	0	1	1	1	0	0	0	0	0	0	0	0	0	0	1	0	0	1	1	1	0	0	0	0
A2RS22;Q9WUM3;D3YUG6	A2RS22;Q9WUM3	26;26;7	26;26;7	26;26;7	Coronin;Coronin-1B	Coro1b	3	26	26	26	19	21	19	16	19	23	18	20	19	22	18	19	16	22	19	17	19	21	19	16	19	23	18	20	19	22	18	19	16	22	19	17	19	21	19	16	19	23	18
A2RS23;Q11136;G3UXC5	A2RS23;Q11136	5;5;1	5;5;1	5;5;1	Xaa-Pro dipeptidase	Pepd	3	5	5	5	4	4	2	1	4	3	2	1	4	4	4	2	3	5	2	0	4	4	2	1	4	3	2	1	4	4	4	2	3	5	2	0	4	4	2	1	4	3	2
F6V6T4;A2RS53;Q9R0Q3;Q8BPI2	F6V6T4;A2RS53;Q9R0Q3;Q8BPI2	10;10;10;5	10;10;10;5	10;10;10;5	Transmembrane emp24 domain-containing protein 2	Tmed2	4	10	10	10	6	9	8	8	7	10	8	8	6	9	9	9	7	9	8	9	6	9	8	8	7	10	8	8	6	9	9	9	7	9	8	9	6	9	8	8	7	10	8
A2RS58;P47941	A2RS58;P47941	1;1	1;1	1;1	Crk-like protein	Crkl	2	1	1	1	0	1	1	1	0	0	0	0	0	1	0	1	1	1	1	0	0	1	1	1	0	0	0	0	0	1	0	1	1	1	1	0	0	1	1	1	0	0	0
A2RS96;Q9CXE7;E9PXY3;D3Z615;Q8C5H9;Q3V440;E9Q2J2	A2RS96;Q9CXE7;E9PXY3	12;12;8;4;4;4;4	12;12;8;4;4;4;4	12;12;8;4;4;4;4	Transmembrane emp24 domain-containing protein 5	Tmed5	7	12	12	12	10	11	11	10	9	9	9	8	10	8	10	11	9	9	10	9	10	11	11	10	9	9	9	8	10	8	10	11	9	9	10	9	10	11	11	10	9	9	9
A2RSB1;Q78ZA7	A2RSB1;Q78ZA7	9;9	7;7	7;7	Nucleosome assembly protein 1-like 4	Nap1l4	2	9	7	7	6	4	7	4	6	7	3	5	6	5	4	4	4	7	5	5	4	2	5	2	4	5	1	3	4	3	2	2	2	5	3	3	4	2	5	2	4	5	1
A2RSE4;P63147	A2RSE4;P63147	3;3	3;3	2;2	Ubiquitin-conjugating enzyme E2 B	Ube2b	2	3	3	2	2	3	3	1	1	2	1	1	1	2	1	1	1	1	0	2	2	3	3	1	1	2	1	1	1	2	1	1	1	1	0	2	1	2	2	1	1	1	1
A2RSF1;Q8K4M5;F7BCN0;F7BZY0;Q8VI86;G8JL54	A2RSF1;Q8K4M5;F7BCN0;F7BZY0;Q8VI86	4;4;3;3;3;1	4;4;3;3;3;1	4;4;3;3;3;1	COMM domain-containing protein 1	Commd1;Gm28048	6	4	4	4	3	2	1	2	2	2	0	1	1	3	2	1	1	0	1	1	3	2	1	2	2	2	0	1	1	3	2	1	1	0	1	1	3	2	1	2	2	2	0
A2RSF4;Q9CYP7	A2RSF4;Q9CYP7	5;5	5;5	5;5	Sestrin-3	Sesn3	2	5	5	5	5	4	1	3	4	3	1	1	2	3	3	1	1	4	2	3	5	4	1	3	4	3	1	1	2	3	3	1	1	4	2	3	5	4	1	3	4	3	1
A2RSQ0	A2RSQ0	10	10	9	DENN domain-containing protein 5B	Dennd5b	1	10	10	9	6	5	2	1	4	2	1	4	5	3	2	1	2	3	4	2	6	5	2	1	4	2	1	4	5	3	2	1	2	3	4	2	5	4	2	1	3	2	1
A2RSV8;P19783;M0QWX7;M0QWX2;D6RG40	A2RSV8;P19783	14;14;6;2;1	14;14;6;2;1	14;14;6;2;1	Cytochrome c oxidase subunit 4 isoform 1, mitochondrial	Cox4i1	5	14	14	14	10	11	12	10	10	12	13	8	12	11	10	11	10	13	10	11	10	11	12	10	10	12	13	8	12	11	10	11	10	13	10	11	10	11	12	10	10	12	13
A2RSX7	A2RSX7	1	1	1	tRNA wybutosine-synthesizing protein 5	Tyw5	1	1	1	1	1	0	0	0	0	0	0	0	1	1	0	0	1	0	0	0	1	0	0	0	0	0	0	0	1	1	0	0	1	0	0	0	1	0	0	0	0	0	0
A2RSX9;E9Q3G5;E9QAY5	A2RSX9;E9Q3G5;E9QAY5	9;8;6	1;0;0	1;0;0		Arfip1	3	9	1	1	9	7	5	5	6	6	2	3	3	4	6	5	4	5	5	4	1	1	1	1	0	0	0	0	0	0	0	1	0	0	0	0	1	1	1	1	0	0	0
A2RSY1	A2RSY1	3	3	3	KAT8 regulatory NSL complex subunit 3	Kansl3	1	3	3	3	1	2	1	0	1	1	1	0	1	1	1	1	1	1	0	1	1	2	1	0	1	1	1	0	1	1	1	1	1	1	0	1	1	2	1	0	1	1	1
A2RT09;Q8CBW7	A2RT09;Q8CBW7	4;4	4;4	2;2	Cysteine-rich hydrophobic domain-containing protein 1	Chic1	2	4	4	2	3	2	0	1	3	1	0	1	0	2	0	1	1	1	1	1	3	2	0	1	3	1	0	1	0	2	0	1	1	1	1	1	1	1	0	0	1	1	0
S4R265;S4R2L4;A2RTL5;S4R1M5;Q8BI46;S4R2G2	S4R265;S4R2L4;A2RTL5;S4R1M5	9;9;9;8;1;1	9;9;9;8;1;1	9;9;9;8;1;1	Arginine/serine-rich coiled-coil protein 2	Rsrc2	6	9	9	9	4	7	7	5	6	7	7	5	8	6	7	7	6	6	7	7	4	7	7	5	6	7	7	5	8	6	7	7	6	6	7	7	4	7	7	5	6	7	7
A2RTT4;P61089	A2RTT4;P61089	5;5	5;5	5;5	Ubiquitin-conjugating enzyme E2 N	Ube2n	2	5	5	5	1	2	1	1	2	1	2	1	1	3	1	3	1	3	2	3	1	2	1	1	2	1	2	1	1	3	1	3	1	3	2	3	1	2	1	1	2	1	2
A3KCG1;Q8BWG9	A3KCG1;Q8BWG9	1;1	1;1	1;1	Calcium release-activated calcium channel protein 1	Orai1	2	1	1	1	0	1	0	0	1	1	0	0	0	1	1	1	0	1	1	0	0	1	0	0	1	1	0	0	0	1	1	1	0	1	1	0	0	1	0	0	1	1	0
Q91YZ8;A3KFU5;A3KFU8;Q6PHQ9;D3Z5M2;V9GXG3	Q91YZ8;A3KFU5;A3KFU8;Q6PHQ9;D3Z5M2	23;23;23;23;22;9	12;12;12;12;11;3	12;12;12;12;11;3	Polyadenylate-binding protein	Pabpc4;Gm10110	6	23	12	12	19	19	20	19	18	22	20	19	17	19	20	21	16	22	19	18	10	10	10	9	10	12	10	10	9	11	10	11	7	11	10	8	10	10	10	9	10	12	10
A3KG93;Q6ZQ88;G8JL40;F6ZC60;F6Z4I3	A3KG93;Q6ZQ88;G8JL40	8;8;7;2;2	8;8;7;2;2	8;8;7;2;2	Lysine-specific histone demethylase 1A	Kdm1a	5	8	8	8	6	4	6	6	5	6	5	7	4	5	4	6	2	5	3	5	6	4	6	6	5	6	5	7	4	5	4	6	2	5	3	5	6	4	6	6	5	6	5
A3KGG8;Q9D9Z1;H3BKK2;F7BE71;A3KGG6	A3KGG8;Q9D9Z1;H3BKK2;F7BE71;A3KGG6	6;6;5;5;4	6;6;5;5;4	6;6;5;5;4	Small kinetochore-associated protein	Knstrn	5	6	6	6	3	5	4	4	3	5	4	4	2	0	4	4	3	2	4	4	3	5	4	4	3	5	4	4	2	0	4	4	3	2	4	4	3	5	4	4	3	5	4
E9Q5A8;A3KGJ7;Q60952;F7BUJ0;B7ZCN3	E9Q5A8;A3KGJ7;Q60952	5;5;5;1;1	5;5;5;1;1	5;5;5;1;1	Centrosome-associated protein CEP250	Cep250	5	5	5	5	4	3	3	2	4	3	2	2	2	4	4	3	2	4	3	2	4	3	3	2	4	3	2	2	2	4	4	3	2	4	3	2	4	3	3	2	4	3	2
A3KGQ6;Q9D898	A3KGQ6;Q9D898	8;8	8;8	8;8	Actin-related protein 2/3 complex subunit 5;Actin-related protein 2/3 complex subunit 5-like protein	Arpc5l	2	8	8	8	7	5	5	6	7	5	5	5	6	8	5	5	5	6	4	3	7	5	5	6	7	5	5	5	6	8	5	5	5	6	4	3	7	5	5	6	7	5	5
A3KGR9	A3KGR9	5	1	1		H13	1	5	1	1	5	4	4	4	5	4	4	4	5	5	4	4	4	5	4	4	1	1	1	1	1	1	1	1	1	1	1	1	0	1	1	1	1	1	1	1	1	1	1
A3KGU5;E9Q447	A3KGU5;E9Q447	277;276	1;1	1;1		Sptan1	2	277	1	1	244	241	210	223	245	227	183	207	225	240	212	220	206	228	206	204	1	1	1	1	1	1	1	1	1	1	1	1	1	1	1	1	1	1	1	1	1	1	1
117;643118;643119;643120;643121;643122;643123;643124;643125;643126;643127;643128;643129;643130;643131;643132;643133;643134;643135;643136;643137;643138;643139;643140;643141;643142;643143;643144;643145;643146;643147;643148;643149;643150;643151;643152;643153;643154;643155;643156;643157;643158;643159;643160;643161;643162;643163;643164;643165;643166;643167;643168;643169;643170;643171;643172;643173;643…
69076;1169077;1169078;1169079;1169080;1169081;1169082;1169083;1169084;1169085;1169086;1169087;1169088;1169089;1169090;1169091;1169092;1169093;1169094;1169095;1169096;1169097;1169098;1169099;1169100;1169101;1169102;1169103;1169104;1169105;1169106;1169107;1169108;1169109;1169110;1169111;1169112;1169113;1169114;1169115;1169116;1169117;1169118;1169119;1169120;1169121;1169122;1169123;1169124;1169125;1…	22884;22885;22886;22887;22888;22889;22890;22891;22892;22893;22894;22895;22896;22897;22898;22899;22900;22901;22902;22903;22904;22905;22906;22907;22908;22909;22910;22911;22912;22913;22914;22915;22916;22917;22918;22919;22920;22921;22922;22923;22924;22925;22926;22927;22928;22929;22930;22931;22932;22933;22934;22935;22936;22937;22938;22939;22940;22941;22942;22943;22944;22945;22946;22947;22948;22949;229…
2;526993;526994;526995;526996;526997;526998;526999;527000;527001;527002;527003;527004;527005;527006;527007;527008;527009;527010;527011;527012;527013;527014;527015;527016;527017;527018;527019;527020;527021;527022;527023;527024;527025;527026;527027;527028;527029;527030;527031;527032;527033;527034;527035;527036;527037;527038;527039;527040;527041;527042;527043;527044;527045;527046;527047;527048;52704…	22884;22896;22919;40409;40462;49539;52542;54559;59674;59686;59696;64664;65465;65556;80967;81002;86744;86758;118164;120157;121646;121671;121915;123291;125248;135656;145081;145101;145110;145637;145649;145651;148125;148151;150677;150876;152492;153140;153149;153231;153312;157307;157309;164468;164476;164667;170074;172512;172853;172890;176806;180165;180177;181798;181861;181879;182699;185200;185289;1853…	511;512;513;514;515;516;517;518;519;520;521;522;523;524;525;526;527;528;529;530;531;532;533;534;535;536;537;538;539;540;541;542;543;544	1;109;125;162;278;380;483;541;653;773;850;906;936;963;1143;1159;1178;1332;1419;1420;1441;1597;1710;1758;1875;2157;2219;2257;2287;2289;2315;2316;2346;2430
A3KGU7;A3KGU9;A3KGU4	A3KGU7;A3KGU9	279;278;16	1;1;0	0;0;0		Sptan1	3	279	1	0	245	243	212	223	246	229	184	208	226	242	214	222	207	230	207	205	1	1	1	1	1	1	1	1	1	1	1	1	1	1	1	1	0	0	0	0	0	0	0
096;643097;643098;643099;643100;643101;643102;643103;643104;643105;643106;643107;643108;643109;643110;643111;643112;643113;643114;643115;643116;643117;643118;643119;643120;643121;643122;643123;643124;643125;643126;643127;643128;643129;643130;643131;643132;643133;643134;643135;643136;643137;643138;643139;643140;643141;643142;643143;643144;643145;643146;643147;643148;643149;643150;643151;643152;643…
;1163905;1163906;1163907;1163908;1163909;1163910;1163911;1163912;1163913;1163914;1163915;1163916;1163917;1163918;1163919;1163920;1163921;1163922;1163923;1163924;1163925;1163926;1169044;1169045;1169046;1169047;1169048;1169049;1169050;1169051;1169052;1169053;1169054;1169055;1169056;1169057;1169058;1169059;1169060;1169061;1169062;1169063;1169064;1169065;1169066;1169067;1169068;1169069;1169070;116907…	22884;22885;22886;22887;22888;22889;22890;22891;22892;22893;22894;22895;22896;22897;22898;22899;22900;22901;22902;22903;22904;22905;22906;22907;22908;22909;22910;22911;22912;22913;22914;22915;22916;22917;22918;22919;22920;22921;22922;22923;22924;22925;22926;22927;22928;22929;22930;22931;22932;22933;22934;22935;22936;22937;22938;22939;22940;22941;22942;22943;22944;22945;22946;22947;22948;22949;229…
6;526977;526978;526979;526980;526981;526982;526983;526984;526985;526986;526987;526988;526989;526990;526991;526992;526993;526994;526995;526996;526997;526998;526999;527000;527001;527002;527003;527004;527005;527006;527007;527008;527009;527010;527011;527012;527013;527014;527015;527016;527017;527018;527019;527020;527021;527022;527023;527024;527025;527026;527027;527028;527029;527030;527031;527032;52703…	22884;22896;22919;40409;40462;49539;52542;54559;59674;59686;59696;64664;65465;65556;80967;81002;86744;86758;118164;120157;121646;121671;121915;123291;125248;135656;145081;145101;145110;145637;145649;145651;148125;148151;150677;150876;152492;153140;153149;153231;153312;157307;157309;164468;164476;164667;170074;172512;172853;172890;176806;180165;180177;181798;181861;181879;182644;182699;185200;1852…	511;512;513;514;515;516;517;518;519;520;521;522;523;524;525;526;527;528;529;530;531;532;533;534;535;536;537;538;539;540;541;542;543;544;545	1;109;125;162;278;380;483;541;653;773;850;906;936;963;1066;1163;1179;1198;1352;1439;1440;1461;1617;1730;1778;1895;2177;2239;2277;2307;2309;2335;2336;2366;2450
A3KGV9;V9GXZ0;A3KGW0;A3KGV1	A3KGV9;V9GXZ0;A3KGW0;A3KGV1	2;2;2;2	2;2;2;2	2;2;2;2	Outer dense fiber protein 2	Odf2	4	2	2	2	2	1	2	2	2	1	2	1	1	1	2	2	1	0	1	1	2	1	2	2	2	1	2	1	1	1	2	2	1	0	1	1	2	1	2	2	2	1	2
A3KMF4;E9Q921;O88573;B1AVP1	A3KMF4;E9Q921;O88573;B1AVP1	8;8;7;6	8;8;7;6	8;8;7;6	AF4/FMR2 family member 1	Aff1	4	8	8	8	4	5	5	4	4	3	4	3	2	4	3	2	1	5	2	1	4	5	5	4	4	3	4	3	2	4	3	2	1	5	2	1	4	5	5	4	4	3	4
A4FUS1;P14131	A4FUS1;P14131	14;14	14;14	14;14	40S ribosomal protein S16	Rps16	2	14	14	14	13	13	13	13	13	13	13	12	12	13	13	12	12	12	13	12	13	13	13	13	13	13	13	12	12	13	13	12	12	12	13	12	13	13	13	13	13	13	13
A4QMQ0;Q9CZD5	A4QMQ0;Q9CZD5	3;3	3;3	3;3	Translation initiation factor IF-3, mitochondrial	Mtif3	2	3	3	3	0	2	2	3	0	2	3	3	0	1	1	1	1	1	2	1	0	2	2	3	0	2	3	3	0	1	1	1	1	1	2	1	0	2	2	3	0	2	3
G3UZ30;A5A4Y9;Q8K1L5	G3UZ30;A5A4Y9;Q8K1L5	2;2;1	2;2;1	2;2;1	Protein phosphatase 1 regulatory subunit 11	Ppp1r11	3	2	2	2	1	1	0	0	1	0	0	0	1	0	1	0	0	1	0	0	1	1	0	0	1	0	0	0	1	0	1	0	0	1	0	0	1	1	0	0	1	0	0
A5CVE4;I1E4X8;P83093;F6WBP9	A5CVE4;I1E4X8;P83093;F6WBP9	11;11;11;8	10;10;10;7	10;10;10;7	Stromal interaction molecule 2	Stim2	4	11	10	10	6	4	6	6	4	6	6	4	5	5	4	4	3	6	6	4	6	4	6	6	4	6	5	4	5	5	4	4	3	6	6	4	6	4	6	6	4	6	5
B7ZNY3;F6S7Z1;G3XA13;A5D6P2;Q99NH2;E0CXL4;E0CY24;E0CZ83;E9PYJ2;E0CXR8;E0CZE2;A0A0R4J1Y4;F6TSJ9;E0CX45;F6UGU7;Q4JJC0;F6T4Y3;F6TB42;E0CYB6;E0CXD3	B7ZNY3;F6S7Z1;G3XA13;A5D6P2;Q99NH2;E0CXL4;E0CY24;E0CZ83;E9PYJ2;E0CXR8;E0CZE2;A0A0R4J1Y4;F6TSJ9;E0CX45;F6UGU7	25;25;25;25;25;23;22;19;17;17;17;16;16;14;13;11;2;2;1;1	25;25;25;25;25;23;22;19;17;17;17;16;16;14;13;11;2;2;1;1	24;24;24;24;24;22;21;18;16;16;16;16;15;13;13;11;2;2;0;0	Partitioning defective 3 homolog	Pard3	20	25	25	24	20	21	18	13	21	23	8	15	15	19	17	12	7	20	13	10	20	21	18	13	21	23	8	15	15	19	17	12	7	20	13	10	19	20	17	12	20	22	7
A5D6P3;O35379;E9Q1I5	A5D6P3;O35379	30;30;4	29;29;4	29;29;4	Multidrug resistance-associated protein 1	Abcc1	3	30	29	29	18	20	10	8	14	18	7	6	13	22	13	12	12	19	10	10	17	19	9	8	13	17	7	6	12	21	12	11	11	18	9	10	17	19	9	8	13	17	7
A5GZX3;Q9CPU0	A5GZX3;Q9CPU0	4;4	4;4	4;4	Lactoylglutathione lyase	Glo1	2	4	4	4	2	2	0	2	2	2	0	0	2	2	2	2	1	2	2	2	2	2	0	2	2	2	0	0	2	2	2	2	1	2	2	2	2	2	0	2	2	2	0
A6H5Y3	A6H5Y3	15	15	15	Methionine synthase	Mtr	1	15	15	15	12	8	4	3	10	7	3	0	10	8	9	3	6	6	4	2	12	8	4	3	10	7	3	0	10	8	9	3	6	6	4	2	12	8	4	3	10	7	3
A6H5Z3;E0CY34	A6H5Z3	18;2	18;2	17;2	Exocyst complex component 6B	Exoc6b	2	18	18	17	11	11	7	10	10	8	6	7	13	8	11	7	7	9	5	9	11	11	7	10	10	8	6	7	13	8	11	7	7	9	5	9	11	10	7	10	10	8	6
A6H619;F6WXS6;F7ANA1	A6H619	10;4;4	10;4;4	10;4;4	PHD and RING finger domain-containing protein 1	Phrf1	3	10	10	10	7	7	4	3	4	6	1	2	4	5	4	4	1	3	2	3	7	7	4	3	4	6	1	2	4	5	4	4	1	3	2	3	7	7	4	3	4	6	1
A6H630	A6H630	5	5	5	Protein-glutamate O-methyltransferase	Armt1	1	5	5	5	4	2	2	3	3	2	1	0	2	2	4	2	2	2	3	2	4	2	2	3	3	2	1	0	2	2	4	2	2	2	3	2	4	2	2	3	3	2	1
A6H644	A6H644	31	1	1	Protein phosphatase 1 regulatory subunit	Ppp1r12b	1	31	1	1	20	25	16	20	19	26	15	17	17	25	23	17	11	24	18	15	1	1	0	1	1	1	0	1	0	1	0	1	0	1	1	1	1	1	0	1	1	1	0
A6H667;Q02111;F8WGT6	A6H667;Q02111;F8WGT6	19;19;18	19;19;18	18;18;17	Protein kinase C theta type;Protein kinase C	Prkcq	3	19	19	18	14	11	9	7	10	11	5	5	10	17	11	8	7	11	5	5	14	11	9	7	10	11	5	5	10	17	11	8	7	11	5	5	13	10	8	7	9	10	4
A6H669;Q8C1Z7	A6H669;Q8C1Z7	2;2	2;2	2;2	Bardet-Biedl syndrome 4 protein homolog	Bbs4	2	2	2	2	2	0	0	1	2	0	0	0	2	1	1	0	2	1	0	0	2	0	0	1	2	0	0	0	2	1	1	0	2	1	0	0	2	0	0	1	2	0	0
G5E8Q7;A6H687	G5E8Q7;A6H687	2;2	2;2	2;2	SAC3 domain-containing protein 1	Sac3d1	2	2	2	2	1	1	1	2	2	1	1	2	1	1	1	1	1	1	1	1	1	1	1	2	2	1	1	2	1	1	1	1	1	1	1	1	1	1	1	2	2	1	1
CON__P21752;A6H6H4;Q6ZWY8	CON__P21752;A6H6H4;Q6ZWY8	1;1;1	1;1;1	1;1;1	Thymosin beta-10	Tmsb10	3	1	1	1	1	1	1	1	1	1	0	0	0	1	1	0	0	0	0	0	1	1	1	1	1	1	0	0	0	1	1	0	0	0	0	0	1	1	1	1	1	1	0
A6H6S0;G5E876;A0A0N4SW02	A6H6S0;G5E876	3;2;1	3;2;1	3;2;1		Herc3	3	3	3	3	2	2	1	1	2	0	0	1	3	1	0	1	0	2	0	0	2	2	1	1	2	0	0	1	3	1	0	1	0	2	0	0	2	2	1	1	2	0	0
A6H6S8;Q8CI61	A6H6S8;Q8CI61	5;5	5;5	5;5	BAG family molecular chaperone regulator 4	Bag4	2	5	5	5	3	2	2	2	2	1	3	2	1	1	2	2	1	1	2	2	3	2	2	2	2	1	3	2	1	1	2	2	1	1	2	2	3	2	2	2	2	1	3
E9Q449;A6H8H2	E9Q449;A6H8H2	8;8	8;8	8;8	DENN domain-containing protein 4C	Dennd4c	2	8	8	8	2	3	3	3	3	3	3	1	3	2	3	2	4	2	5	3	2	3	3	3	3	3	3	1	3	2	3	2	4	2	5	3	2	3	3	3	3	3	3
A6MDD3;Q8R422	A6MDD3;Q8R422	11;11	11;11	11;11	CD109 antigen	Cd109	2	11	11	11	6	6	2	5	3	4	3	3	4	2	6	3	3	4	3	3	6	6	2	5	3	4	3	3	4	2	6	3	3	4	3	3	6	6	2	5	3	4	3
A6PW47;Q99K74	A6PW47;Q99K74	5;5	5;5	5;5	Mediator of RNA polymerase II transcription subunit 24	Med24	2	5	5	5	2	1	2	2	1	1	1	1	1	0	1	2	1	1	1	2	2	1	2	2	1	1	1	1	1	0	1	2	1	1	1	2	2	1	2	2	1	1	1
A6PWS5	A6PWS5	6	1	1		Gsn	1	6	1	1	5	5	4	5	5	5	3	4	4	6	5	5	2	4	5	4	1	0	0	1	1	0	0	1	0	1	0	1	0	0	1	1	1	0	0	1	1	0	0
A6PWX7;A6PWX9;Q9CWU6;A6PWX5;F6V305;A6PWX8	A6PWX7;A6PWX9;Q9CWU6;A6PWX5;F6V305;A6PWX8	4;4;4;3;3;3	4;4;4;3;3;3	4;4;4;3;3;3	Ubiquinol-cytochrome-c reductase complex assembly factor 1	Uqcc1	6	4	4	4	2	2	1	1	3	1	1	1	2	2	1	1	1	2	1	1	2	2	1	1	3	1	1	1	2	2	1	1	1	2	1	1	2	2	1	1	3	1	1
A6PWY4;Z4YK23	A6PWY4;Z4YK23	4;3	4;3	4;3	WD repeat-containing protein 76	Wdr76	2	4	4	4	1	1	2	1	1	3	2	1	1	0	1	2	0	1	2	1	1	1	2	1	1	3	2	1	1	0	1	2	0	1	2	1	1	1	2	1	1	3	2
B2RSI0;A6X8Z5	B2RSI0;A6X8Z5	11;11	10;10	10;10	Rho GTPase-activating protein 31	Arhgap31	2	11	10	10	7	7	5	5	5	5	5	6	5	5	4	3	4	6	4	4	6	6	4	5	5	4	5	5	5	5	4	3	4	5	4	4	6	6	4	5	5	4	5
A6X8Z9	A6X8Z9	2	2	2		4930435E12Rik	1	2	2	2	0	1	0	1	1	2	1	0	0	0	2	1	0	0	0	0	0	1	0	1	1	2	1	0	0	0	2	1	0	0	0	0	0	1	0	1	1	2	1
A6X919	A6X919	5	5	5	Probable C-mannosyltransferase DPY19L1	Dpy19l1	1	5	5	5	4	3	4	3	3	2	2	2	3	4	4	3	0	3	1	2	4	3	4	3	3	2	2	2	3	4	4	3	0	3	1	2	4	3	4	3	3	2	2
A7E1Z5;E9Q8N8;O88343	A7E1Z5;E9Q8N8;O88343	2;2;2	2;2;2	2;2;2	Anion exchange protein;Electrogenic sodium bicarbonate cotransporter 1	Slc4a4	3	2	2	2	2	2	1	0	2	1	0	1	1	1	1	1	1	2	0	2	2	2	1	0	2	1	0	1	1	1	1	1	1	2	0	2	2	2	1	0	2	1	0
A7M7S2;Q8VIJ8;D6RGB2;A2AAX8	A7M7S2;Q8VIJ8	6;6;1;1	6;6;1;1	6;6;1;1	Nitrogen permease regulator 3-like protein	Nprl3	4	6	6	6	6	4	4	4	4	4	3	3	3	4	3	3	2	4	3	3	6	4	4	4	4	4	3	3	3	4	3	3	2	4	3	3	6	4	4	4	4	4	3
A7YB12;Q91WK7	A7YB12;Q91WK7	1;1	1;1	1;1	Ankyrin repeat domain-containing protein 54	Ankrd54	2	1	1	1	0	1	0	0	0	0	0	0	0	0	0	0	0	0	0	0	0	1	0	0	0	0	0	0	0	0	0	0	0	0	0	0	0	1	0	0	0	0	0
A8C1T7;Q91XD7	A8C1T7;Q91XD7	11;11	11;11	11;11	Cysteine-rich with EGF-like domain protein 1	Creld1	2	11	11	11	6	6	8	9	5	6	8	7	6	7	8	9	6	9	9	10	6	6	8	9	5	6	8	7	6	7	8	9	6	9	9	10	6	6	8	9	5	6	8
A8C756	A8C756	25	25	25	Thyroid adenoma-associated protein homolog	Thada	1	25	25	25	19	11	7	10	14	13	6	9	13	15	11	7	10	11	9	9	19	11	7	10	14	13	6	9	13	15	11	7	10	11	9	9	19	11	7	10	14	13	6
A8IP69;P61982	A8IP69;P61982	19;19	17;17	14;14	14-3-3 protein gamma;14-3-3 protein gamma, N-terminally processed	Ywhag	2	19	17	14	14	17	16	15	15	18	14	12	12	15	15	13	14	18	14	14	12	15	14	13	13	16	12	11	10	13	13	11	12	16	12	12	9	13	11	11	11	13	10
A8Y5E9;B2KGA7;Q505B7	A8Y5E9;B2KGA7;Q505B7	2;2;2	2;2;2	2;2;2	Protein archease	Zbtb8os	3	2	2	2	1	1	1	2	1	2	0	0	1	1	1	1	0	2	0	0	1	1	1	2	1	2	0	0	1	1	1	1	0	2	0	0	1	1	1	2	1	2	0
A8Y5G9;Q3UPL7;Q8QZX5	A8Y5G9;Q3UPL7;Q8QZX5	2;2;2	2;2;2	2;2;2	U7 snRNA-associated Sm-like protein LSm10	Lsm10	3	2	2	2	1	0	0	0	2	0	0	0	2	2	1	0	0	0	1	0	1	0	0	0	2	0	0	0	2	2	1	0	0	0	1	0	1	0	0	0	2	0	0
A8Y5J3;Q9CWS4;D6RH69	A8Y5J3;Q9CWS4	5;5;1	5;5;1	5;5;1	Integrator complex subunit 11	Cpsf3l	3	5	5	5	3	3	3	2	2	3	1	1	1	2	1	1	1	1	0	1	3	3	3	2	2	3	1	1	1	2	1	1	1	1	0	1	3	3	3	2	2	3	1
A8Y5P1;Q8K211	A8Y5P1;Q8K211	1;1	1;1	1;1	High affinity copper uptake protein 1	Slc31a1	2	1	1	1	1	1	1	1	1	1	1	1	1	1	1	1	1	1	1	1	1	1	1	1	1	1	1	1	1	1	1	1	1	1	1	1	1	1	1	1	1	1	1
A9CLV6;Q9QZI8	A9CLV6;Q9QZI8	3;3	3;3	3;3	Serine incorporator 1	Serinc1	2	3	3	3	1	2	2	2	2	2	2	2	2	2	2	2	2	2	2	2	1	2	2	2	2	2	2	2	2	2	2	2	2	2	2	2	1	2	2	2	2	2	2
Q8CHR4;B0QZN5;P63044;A0A0N4SUV3;D3YTU0;Q62442	Q8CHR4;B0QZN5;P63044	8;8;8;3;3;3	3;3;3;0;0;0	3;3;3;0;0;0	Vesicle-associated membrane protein 2	Vamp2	6	8	3	3	4	8	6	5	3	7	5	4	1	5	5	5	3	6	4	5	1	3	1	1	0	2	0	0	0	1	1	1	1	1	0	1	1	3	1	1	0	2	0
B0QZP7;Q7TN58;B1ATB9	B0QZP7;Q7TN58	5;5;2	5;5;2	5;5;2	Transmembrane channel-like protein;Transmembrane channel-like protein 8	Tmc8	3	5	5	5	2	3	1	1	2	0	2	1	0	3	0	0	1	1	1	1	2	3	1	1	2	0	2	1	0	3	0	0	1	1	1	1	2	3	1	1	2	0	2
H3BJY1;H3BKF4;H3BIZ8;B0QZP8;O55101;H3BJ78	H3BJY1;H3BKF4;H3BIZ8;B0QZP8;O55101;H3BJ78	2;2;2;2;2;1	2;2;2;2;2;1	2;2;2;2;2;1	Synaptogyrin-2	Syngr2;Gm20708	6	2	2	2	2	2	2	2	2	2	2	2	2	2	2	2	2	2	2	2	2	2	2	2	2	2	2	2	2	2	2	2	2	2	2	2	2	2	2	2	2	2	2
B0QZV7;Q99MK9	B0QZV7;Q99MK9	8;8	8;8	8;8	Ras association domain-containing protein 1	Rassf1	2	8	8	8	6	4	4	3	6	3	4	4	4	3	3	4	4	2	5	4	6	4	4	3	6	3	4	4	4	3	3	4	4	2	5	4	6	4	4	3	6	3	4
Q8BVY4;B0QZW4	Q8BVY4;B0QZW4	3;3	3;3	1;1		Supt3	2	3	3	1	2	2	0	2	3	1	1	1	2	1	0	0	1	0	0	1	2	2	0	2	3	1	1	1	2	1	0	0	1	0	0	1	0	1	0	1	1	0	0
B0R091;P61022;B0R092	B0R091;P61022	14;14;2	14;14;2	14;14;2	Calcineurin B homologous protein 1	Chp1	3	14	14	14	11	13	11	10	11	10	10	9	11	11	9	12	7	10	9	9	11	13	11	10	11	10	10	9	11	11	9	12	7	10	9	9	11	13	11	10	11	10	10
B0V2M3;Q99PP2;B8JJA0	B0V2M3;Q99PP2;B8JJA0	2;2;1	2;2;1	2;2;1	Zinc finger protein 318	Zfp318;Znf318	3	2	2	2	1	1	1	1	2	1	1	0	0	0	0	2	0	0	1	0	1	1	1	1	2	1	1	0	0	0	0	2	0	0	1	0	1	1	1	1	2	1	1
B0V2M9;Q91VY5;B0V2M7;F7BTY2;Q8VCD7	B0V2M9;Q91VY5	7;7;3;1;1	7;7;3;1;1	6;6;3;1;1	Lysine-specific demethylase 4B	Kdm4b	5	7	7	6	5	5	3	2	4	3	1	0	2	3	2	1	2	4	3	1	5	5	3	2	4	3	1	0	2	3	2	1	2	4	3	1	4	5	3	2	4	3	1
B0V2N1;Q5SPA9;G3UYU6;G3UX60;G3UWK6;E9Q7I7;E9PVW8;B9EJA3;G3UY75;Q64487;F6Y3V0;F6S1X8;A2A8L5	B0V2N1	14;4;4;4;4;4;4;4;4;4;1;1;1	14;4;4;4;4;4;4;4;4;4;1;1;1	14;4;4;4;4;4;4;4;4;4;1;1;1	Receptor-type tyrosine-protein phosphatase S	Ptprs	13	14	14	14	8	8	9	8	6	11	5	4	5	7	7	7	6	10	8	7	8	8	9	8	6	11	5	4	5	7	7	7	6	10	8	7	8	8	9	8	6	11	5
B0V2P5;Q8BPN8;F6RYL8;B0V2P6;D6RFA6	B0V2P5;Q8BPN8;F6RYL8	29;28;19;14;1	29;28;19;14;1	28;27;18;14;1	DmX-like protein 2	Dmxl2	5	29	29	28	18	17	15	16	18	15	16	11	17	13	16	14	15	17	15	11	18	17	15	16	18	15	16	11	17	13	16	14	15	17	15	11	17	16	14	15	17	14	15
B0V2Q7;Q3UN02;B0V2Q9	B0V2Q7;Q3UN02	12;12;3	12;12;3	12;12;3	Lysocardiolipin acyltransferase 1	Lclat1	3	12	12	12	10	9	10	9	9	10	10	9	7	11	10	10	8	10	9	9	10	9	10	9	9	10	10	9	7	11	10	10	8	10	9	9	10	9	10	9	9	10	10
B1APX2;Q3UE31	B1APX2;Q3UE31	14;11	14;11	14;11	Uncharacterized protein KIAA0930 homolog	5031439G07Rik	2	14	14	14	8	6	5	5	9	4	2	3	7	9	7	5	6	9	7	6	8	6	5	5	9	4	2	3	7	9	7	5	6	9	7	6	8	6	5	5	9	4	2
B1AQJ2;B0QZF8	B1AQJ2;B0QZF8	2;1	2;1	2;1	Ubiquitin carboxyl-terminal hydrolase 36	Usp36	2	2	2	2	0	0	0	0	2	1	0	0	1	0	0	1	1	0	0	0	0	0	0	0	2	1	0	0	1	0	0	1	1	0	0	0	0	0	0	0	2	1	0
B1AQR8;G3X9T7;O08573	B1AQR8;G3X9T7;O08573	14;14;14	14;14;14	14;14;14	Galectin;Galectin-9	Lgals9	3	14	14	14	12	13	12	10	13	13	12	10	11	11	11	13	12	13	11	10	12	13	12	10	13	13	12	10	11	11	11	13	12	13	11	10	12	13	12	10	13	13	12
B1AQY2;Q69ZH9;F8VQ11;D6RDB5	B1AQY2;Q69ZH9;F8VQ11;D6RDB5	8;8;6;5	8;8;6;5	8;8;6;5	Rho GTPase-activating protein 23	Arhgap23	4	8	8	8	4	4	3	3	2	4	1	1	3	4	5	3	1	3	3	2	4	4	3	3	2	4	1	1	3	4	5	3	1	3	3	2	4	4	3	3	2	4	1
B1AQY9;B1AQZ0;Q8CHH9;B7ZC46;E0CYM4	B1AQY9;B1AQZ0;Q8CHH9;B7ZC46	8;8;8;7;1	8;8;8;7;1	5;5;5;4;1	Septin-8	2008-09-01	5	8	8	5	6	5	3	4	5	6	3	3	5	5	5	4	3	5	4	3	6	5	3	4	5	6	3	3	5	5	5	4	3	5	4	3	4	3	1	2	3	3	1
Q3TET1;Q3UI47;B1AQZ2;P28741;F6V6Z9;B1AQZ5;A2AM74	Q3TET1;Q3UI47;B1AQZ2;P28741	12;12;12;12;3;3;1	12;12;12;12;3;3;1	9;9;9;9;3;3;0	Kinesin-like protein;Kinesin-like protein KIF3A	Kif3a	7	12	12	9	9	8	6	6	9	8	8	3	9	9	8	5	6	6	7	6	9	8	6	6	9	8	8	3	9	9	8	5	6	6	7	6	7	5	3	4	7	5	6
Q0VF62;B1AR74;Q8CCN5;F7C0F2;B1AR76;F7CPM1;F6VJ09;B1B0B3;Q5SWI1	Q0VF62;B1AR74;Q8CCN5;F7C0F2	9;9;9;6;4;4;1;1;1	9;9;9;6;4;4;1;1;1	9;9;9;6;4;4;1;1;1	Breast carcinoma-amplified sequence 3 homolog	Bcas3	9	9	9	9	7	5	4	3	4	5	3	1	4	7	5	3	2	5	2	1	7	5	4	3	4	5	3	1	4	7	5	3	2	5	2	1	7	5	4	3	4	5	3
Q9EP65;E9Q428;E9QAG0;Q9EP85;B1ARD4;O55230	Q9EP65;E9Q428;E9QAG0;Q9EP85;B1ARD4;O55230	1;1;1;1;1;1	1;1;1;1;1;1	1;1;1;1;1;1	DNA repair protein RAD51 homolog 4	Rad51d	6	1	1	1	1	1	0	1	1	1	0	0	1	1	0	0	0	0	0	0	1	1	0	1	1	1	0	0	1	1	0	0	0	0	0	0	1	1	0	1	1	1	0
B1ARD6;F6RTS1;A0A0A0MQG0;B1ARD8	B1ARD6	12;1;1;1	12;1;1;1	4;0;0;0		Slfn9	4	12	12	4	5	3	5	3	6	5	6	3	3	1	5	3	2	4	5	3	5	3	5	3	6	5	6	3	3	1	5	3	2	4	5	3	2	1	0	2	2	0	2
B1ART1;B1ART2;V9GX23;F6XI52	B1ART1;B1ART2;V9GX23	5;5;3;1	5;5;3;1	5;5;3;1		Vps13d	4	5	5	5	2	2	1	2	2	2	3	1	3	2	2	3	2	2	2	1	2	2	1	2	2	2	3	1	3	2	2	3	2	2	2	1	2	2	1	2	2	2	3
B1ARU4;E9PVY8;A0A0A0MQA6;Q9QXZ0;F6XCT0;F6SHS0;F6YKN8	B1ARU4;E9PVY8;A0A0A0MQA6;Q9QXZ0	138;138;136;136;46;44;10	1;1;0;1;0;0;0	0;0;0;0;0;0;0	Microtubule-actin cross-linking factor 1	Macf1	7	138	1	0	92	93	91	74	86	95	72	70	61	94	71	64	57	88	72	58	0	0	0	0	0	0	0	0	0	0	0	0	0	0	0	0	0	0	0	0	0	0	0
B1AS34;B1AS37;Q9D032;Q3U4B1;Q9CYZ8	B1AS34;B1AS37;Q9D032;Q3U4B1;Q9CYZ8	3;3;3;2;2	3;3;3;2;2	3;3;3;2;2	Single-stranded DNA-binding protein 3;Single-stranded DNA-binding protein 2	Ssbp3;Ssbp4;Ssbp2	5	3	3	3	1	2	0	1	1	1	0	0	1	2	2	1	1	1	1	1	1	2	0	1	1	1	0	0	1	2	2	1	1	1	1	1	1	2	0	1	1	1	0
B1ASK8;Q6P073;B0QZM1;B0QZM2	B1ASK8;Q6P073;B0QZM1	5;5;3;2	5;5;3;2	5;5;3;2	Ubiquitin-conjugating enzyme E2 J2	Ube2j2	4	5	5	5	5	5	5	5	5	4	3	4	4	5	4	4	4	4	5	3	5	5	5	5	5	4	3	4	4	5	4	4	4	4	5	3	5	5	5	5	5	4	3
B1ASP2;P52332;B1ASP3;G5E852;Q62120	B1ASP2;P52332	103;100;2;1;1	103;100;2;1;1	101;98;2;1;1	Tyrosine-protein kinase;Tyrosine-protein kinase JAK1	Jak1	5	103	103	101	79	84	94	82	78	87	85	80	65	73	74	73	66	76	78	77	79	84	94	82	78	87	85	80	65	73	74	73	66	76	78	77	77	82	92	80	76	86	83
B1ASY9;Q571K4	B1ASY9;Q571K4	6;6	6;6	6;6	TGF-beta-activated kinase 1 and MAP3K7-binding protein 3	Tab3	2	6	6	6	5	4	5	5	3	4	3	2	2	4	3	0	1	2	4	0	5	4	5	5	3	4	3	2	2	4	3	0	1	2	4	0	5	4	5	5	3	4	3
B1AT82;Q9D0M1;B1AT84;B1AT83	B1AT82;Q9D0M1	18;18;7;6	18;18;7;6	16;16;6;6	Phosphoribosyl pyrophosphate synthase-associated protein 1	Prpsap1	4	18	18	16	15	14	14	13	13	14	12	10	10	14	14	11	10	14	11	10	15	14	14	13	13	14	12	10	10	14	14	11	10	14	11	10	13	12	12	11	12	12	10
B1AT92;Q60631;B1AT95	B1AT92;Q60631	9;9;2	9;9;2	9;9;2	Growth factor receptor-bound protein 2	Grb2	3	9	9	9	6	7	7	5	7	8	5	6	7	7	6	6	6	5	5	5	6	7	7	5	7	8	5	6	7	7	6	6	6	5	5	5	6	7	7	5	7	8	5
B1ATB3;Q7TN60;B1ATB5;D6RCY1;B1ATB6	B1ATB3;Q7TN60;B1ATB5	9;9;5;4;1	9;9;5;4;1	9;9;5;4;1	Transmembrane channel-like protein;Transmembrane channel-like protein 6	Tmc6	5	9	9	9	6	6	3	4	4	6	3	3	3	5	5	1	1	5	3	3	6	6	3	4	4	6	3	3	3	5	5	1	1	5	3	3	6	6	3	4	4	6	3
B1ATC3;B7ZC94;Q3UHC0	B1ATC3;B7ZC94;Q3UHC0	10;9;9	10;9;9	10;9;9	Trinucleotide repeat-containing gene 6C protein	Tnrc6c	3	10	10	10	6	4	6	3	6	6	5	3	6	4	5	7	3	3	5	2	6	4	6	3	6	6	5	3	6	4	5	7	3	3	5	2	6	4	6	3	6	6	5
B1ATD5;R4GML8;Q8K296;B1ATD4;M0QW74	B1ATD5;R4GML8;Q8K296;B1ATD4;M0QW74	19;19;19;18;16	19;19;19;18;16	17;17;17;16;14	Myotubularin-related protein 3	Mtmr3	5	19	19	17	9	10	8	6	9	10	9	6	5	10	8	7	6	6	9	9	9	10	8	6	9	10	9	6	5	10	8	7	6	6	9	9	7	8	6	5	7	8	7
B1AV77;B1ATI0;P47740;P47739	B1AV77;B1ATI0;P47740	10;10;10;1	10;10;10;1	10;10;10;1	Aldehyde dehydrogenase;Fatty aldehyde dehydrogenase	Aldh3a2	4	10	10	10	6	7	5	6	7	7	3	5	5	7	4	5	6	8	4	5	6	7	5	6	7	7	3	5	5	7	4	5	6	8	4	5	6	7	5	6	7	7	3
B1ATI9;Q3U432	B1ATI9;Q3U432	1;1	1;1	1;1		Gas7	2	1	1	1	1	1	0	1	0	1	0	0	1	1	0	0	0	0	0	0	1	1	0	1	0	1	0	0	1	1	0	0	0	0	0	0	1	1	0	1	0	1	0
B1ATU5;Q8C2P3;B1ATU6;B1ATU7	B1ATU5;Q8C2P3;B1ATU6	8;8;4;2	8;8;4;2	8;8;4;2	tRNA-dihydrouridine(16/17) synthase [NAD(P)(+)]-like	Dus1l	4	8	8	8	6	4	0	5	7	5	1	4	4	4	4	3	2	3	3	3	6	4	0	5	7	5	1	4	4	4	4	3	2	3	3	3	6	4	0	5	7	5	1
B1ATV0;Q9WVD4;B1ATV1	B1ATV0;Q9WVD4	13;10;3	13;10;3	10;7;3	Chloride channel protein;H(+)/Cl(-) exchange transporter 5	Clcn5	3	13	13	10	9	12	8	5	9	9	5	3	6	9	5	7	6	8	6	4	9	12	8	5	9	9	5	3	6	9	5	7	6	8	6	4	8	9	5	4	7	6	4
B1ATZ0;B1ATZ1;Q3UMA3;Q99LI8;B1ATY9;F6VV02	B1ATZ0;B1ATZ1;Q3UMA3;Q99LI8	19;19;19;19;8;7	19;19;19;19;8;7	19;19;19;19;8;7	Hepatocyte growth factor-regulated tyrosine kinase substrate	Hgs	6	19	19	19	16	12	12	9	14	11	9	8	12	10	13	9	11	12	5	8	16	12	12	9	14	11	9	8	12	10	13	9	11	12	5	8	16	12	12	9	14	11	9
B1AU25;Q9Z0X1	B1AU25;Q9Z0X1	18;18	18;18	18;18	Apoptosis-inducing factor 1, mitochondrial	Aifm1	2	18	18	18	7	7	10	9	7	4	7	7	7	8	10	10	8	6	7	11	7	7	10	9	7	4	7	7	7	8	10	10	8	6	7	11	7	7	10	9	7	4	7
B1AU60;B1AXA6;Q925Q8	B1AU60;B1AXA6;Q925Q8	1;1;1	1;1;1	1;1;1	Dachshund homolog 2	Dach2	3	1	1	1	0	0	0	0	0	0	0	0	1	1	0	0	0	0	0	0	0	0	0	0	0	0	0	0	1	1	0	0	0	0	0	0	0	0	0	0	0	0	0
B1AU74;Q9CWP6	B1AU74;Q9CWP6	2;2	2;2	2;2	Motile sperm domain-containing protein 2	Mospd2	2	2	2	2	1	1	1	1	1	1	1	0	1	1	1	0	1	1	1	0	1	1	1	1	1	1	1	0	1	1	1	0	1	1	1	0	1	1	1	1	1	1	1
B1AUE5	B1AUE5	6	6	6	Peroxisome biogenesis factor 10	Pex10	1	6	6	6	1	5	3	2	2	3	3	2	2	3	3	3	2	3	3	2	1	5	3	2	2	3	3	2	2	3	3	3	2	3	3	2	1	5	3	2	2	3	3
B1AUN3;Q3UKV0;B1AUN2	B1AUN3;Q3UKV0;B1AUN2	10;10;10	10;10;10	10;10;10		Eif2b3	3	10	10	10	7	6	7	5	7	8	6	5	7	5	3	4	6	4	4	6	7	6	7	5	7	8	6	5	7	5	3	4	6	4	4	6	7	6	7	5	7	8	6
B1AUW9;Q8BR10;B1AUW6;Q62406;F6TQF4;B1AUW8;B1AUV9;F6THK7	B1AUW9;Q8BR10;B1AUW6;Q62406;F6TQF4;B1AUW8	3;3;3;3;2;2;1;1	2;2;2;2;1;1;1;0	2;2;2;2;1;1;1;0	Interleukin-1 receptor-associated kinase 1	Irak1	8	3	2	2	1	1	0	0	1	0	1	1	2	2	1	0	0	1	1	1	1	1	0	0	0	0	0	0	1	1	0	0	0	0	0	0	1	1	0	0	0	0	0
B1AUX2;Q61191;F6SJS2	B1AUX2;Q61191	15;15;5	15;15;5	14;14;4	Host cell factor 1;HCF N-terminal chain 1;HCF N-terminal chain 2;HCF N-terminal chain 3;HCF N-terminal chain 4;HCF N-terminal chain 5;HCF N-terminal chain 6;HCF C-terminal chain 1;HCF C-terminal chain 2;HCF C-terminal chain 3;HCF C-terminal chain 4;HCF C-terminal chain 5;HCF C-terminal chain 6	Hcfc1	3	15	15	14	11	12	9	10	9	10	10	8	9	8	9	7	8	11	5	5	11	12	9	10	9	10	10	8	9	8	9	7	8	11	5	5	10	11	8	9	8	10	9
B1AUY9;B1AUZ1;Q3V4D5;B1AUY7;Q540H0;Q9QY36;A8W660;B1AUY8;Q3UX61	B1AUY9;B1AUZ1;Q3V4D5;B1AUY7;Q540H0;Q9QY36;A8W660;B1AUY8;Q3UX61	2;2;2;2;2;2;1;1;1	1;1;1;1;1;1;0;0;0	1;1;1;1;1;1;0;0;0	N-alpha-acetyltransferase 10;N-alpha-acetyltransferase 11	Naa10;Naa11	9	2	1	1	1	1	1	1	1	1	1	0	1	1	2	0	1	0	1	0	0	0	0	0	0	0	0	0	0	0	1	0	0	0	0	0	0	0	0	0	0	0	0
B1AV66;Q8BR70;B1AV65	B1AV66;Q8BR70	4;4;1	4;4;1	4;4;1	Protein YIPF;Protein YIPF6	Yipf6	3	4	4	4	2	3	4	3	2	3	1	1	1	3	2	4	3	3	3	3	2	3	4	3	2	3	1	1	1	3	2	4	3	3	3	3	2	3	4	3	2	3	1
B1AVY7	B1AVY7	20	20	19	Kinesin-like protein KIF16B	Kif16b	1	20	20	19	15	8	5	6	11	10	3	3	9	9	9	6	5	9	7	6	15	8	5	6	11	10	3	3	9	9	9	6	5	9	7	6	14	8	4	5	10	9	2
B1AVZ0	B1AVZ0	4	4	4	Uracil phosphoribosyltransferase homolog	Uprt	1	4	4	4	1	1	2	1	3	1	1	1	4	3	1	1	1	2	1	0	1	1	2	1	3	1	1	1	4	3	1	1	1	2	1	0	1	1	2	1	3	1	1
L7N236;E9Q1L3;B1AZM2;B1AVZ5;A2AJU2	L7N236;E9Q1L3;B1AZM2;B1AVZ5;A2AJU2	16;16;16;16;15	2;2;2;2;1	2;2;2;2;1		Gm15127;Gm15091;Gm10439	5	16	2	2	13	11	10	9	12	11	8	6	9	12	10	7	9	11	9	7	2	1	0	1	1	1	0	0	0	1	1	1	1	1	1	0	2	1	0	1	1	1	0
Q3UDN6;B1AW21;Q9Z2C5	Q3UDN6;B1AW21;Q9Z2C5	2;2;2	2;2;2	2;2;2	Myotubularin	Mtm1	3	2	2	2	1	1	1	0	1	1	0	0	1	1	1	0	1	1	0	0	1	1	1	0	1	1	0	0	1	1	1	0	1	1	0	0	1	1	1	0	1	1	0
B1AWE0;Q6PFA2;B1AWE1;B1AWD8;B1AWD9;O08585	B1AWE0;Q6PFA2;B1AWE1;B1AWD8;B1AWD9;O08585	12;12;11;11;11;11	12;12;11;11;11;11	12;12;11;11;11;11	Clathrin light chain A	Clta	6	12	12	12	11	7	10	9	8	9	8	7	8	9	8	8	9	10	8	9	11	7	10	9	8	9	8	7	8	9	8	8	9	10	8	9	11	7	10	9	8	9	8
B1AX58;Q99K51	B1AX58;Q99K51	12;12	12;12	11;11	Plastin-3	Pls3	2	12	12	11	9	7	7	5	8	7	6	8	8	9	6	8	4	8	6	5	9	7	7	5	8	7	6	8	8	9	6	8	4	8	6	5	8	6	6	4	7	6	5
B1AX98;Q505F5;E9PV22;F6YT33;F6Z4L9	B1AX98;Q505F5;E9PV22	11;11;10;1;1	11;11;10;1;1	11;11;10;1;1	Leucine-rich repeat-containing protein 47	Lrrc47	5	11	11	11	8	6	5	6	7	5	2	6	5	5	7	5	4	7	3	7	8	6	5	6	7	5	2	6	5	5	7	5	4	7	3	7	8	6	5	6	7	5	2
B1AXI9;J3QMP9;Q62036	B1AXI9;J3QMP9;Q62036	24;24;24	24;24;24	24;24;24	Centrosomal protein of 131 kDa	Cep131	3	24	24	24	20	19	14	13	15	16	9	10	12	14	12	8	8	17	8	10	20	19	14	13	15	16	9	10	12	14	12	8	8	17	8	10	20	19	14	13	15	16	9
B1AXN9;P18654;B1AXP0;E9PWV3;Q505N6;F6RQA2;F6Q8A4;P18653;G3UZI3;A2CEE6;A2CEE5;E9PUP0;A2CEE7;E9QK39;Q7TPS0;B1AXN8;B1AXN5;B2GVN8;Q9WUT3;F6UG16;A2CEE8;B1B0X1	B1AXN9;P18654	11;11;5;5;5;5;5;5;4;4;4;4;4;4;4;3;3;2;2;1;1;1	11;11;5;5;5;5;5;5;4;4;4;4;4;4;4;3;3;2;2;1;1;1	10;10;4;4;4;4;4;4;3;3;3;3;3;3;3;3;3;2;2;1;1;1	Ribosomal protein S6 kinase alpha-3	Rps6ka3	22	11	11	10	9	5	4	6	7	4	2	2	8	5	4	4	3	2	1	2	9	5	4	6	7	4	2	2	8	5	4	4	3	2	1	2	9	4	3	5	6	3	1
B1AXP6	B1AXP6	2	2	2	Mitochondrial import receptor subunit TOM5 homolog	Tomm5	1	2	2	2	1	1	1	1	2	1	1	1	1	1	1	1	1	1	1	1	1	1	1	1	2	1	1	1	1	1	1	1	1	1	1	1	1	1	1	1	2	1	1
B1AY10	B1AY10	19	19	19	Transcriptional repressor NF-X1	Nfx1	1	19	19	19	12	8	12	9	9	8	11	8	7	6	7	6	5	9	11	6	12	8	12	9	9	8	11	8	7	6	7	6	5	9	11	6	12	8	12	9	9	8	11
E9PV45;B1AY13	E9PV45;B1AY13	29;29	29;29	29;29	Ubiquitin carboxyl-terminal hydrolase;Ubiquitin carboxyl-terminal hydrolase 24	Usp24	2	29	29	29	25	11	11	10	15	11	6	7	16	18	11	6	12	10	11	9	25	11	11	10	15	11	6	7	16	18	11	6	12	10	11	9	25	11	11	10	15	11	6
B1AYG7;B1AYG6;Q9Z0T9	B1AYG7;B1AYG6;Q9Z0T9	1;1;1	1;1;1	1;1;1	Integrin beta;Integrin beta-6	Itgb6	3	1	1	1	1	1	1	0	1	1	1	1	1	1	1	1	1	1	1	1	1	1	1	0	1	1	1	1	1	1	1	1	1	1	1	1	1	1	1	0	1	1	1
B1AYU7;Q8C5N3;B1AYU4;A2AK44;A2AK42;J3QNR0;J3QM48;B1AYU8;B1AYU9	B1AYU7;Q8C5N3;B1AYU4;A2AK44;A2AK42	32;32;29;26;26;10;10;4;2	32;32;29;26;26;10;10;4;2	32;32;29;26;26;10;10;4;2	Pre-mRNA-splicing factor CWC22 homolog	Cwc22;Gm13695;Gm13697	9	32	32	32	25	26	22	22	22	24	8	14	16	19	22	16	13	25	11	12	25	26	22	22	22	24	8	14	16	19	22	16	13	25	11	12	25	26	22	22	22	24	8
B1AZ15;B1AZ14;Q3UMF0;B1AZ26	B1AZ15;B1AZ14;Q3UMF0;B1AZ26	2;2;2;1	2;2;2;1	2;2;2;1	Cordon-bleu protein-like 1	Cobll1	4	2	2	2	1	1	1	1	1	1	1	0	1	1	1	1	1	2	0	0	1	1	1	1	1	1	1	0	1	1	1	1	1	2	0	0	1	1	1	1	1	1	1
B1AZ39;P0C0A3;B1AZ42;B1AZ41	B1AZ39;P0C0A3;B1AZ42	6;6;4;1	6;6;4;1	6;6;4;1	Charged multivesicular body protein 6	Chmp6	4	6	6	6	5	5	3	5	5	5	3	4	3	5	4	4	4	4	3	4	5	5	3	5	5	5	3	4	3	5	4	4	4	4	3	4	5	5	3	5	5	5	3
B1AZ46;Q8BKX1	B1AZ46;Q8BKX1	12;12	12;12	12;12	Brain-specific angiogenesis inhibitor 1-associated protein 2	Baiap2	2	12	12	12	9	8	6	7	8	8	4	3	6	9	5	5	5	9	5	5	9	8	6	7	8	8	4	3	6	9	5	5	5	9	5	5	9	8	6	7	8	8	4
D3YWD3;B1AZA5;B1AZA8	D3YWD3;B1AZA5;B1AZA8	2;2;1	2;2;1	2;2;1	Transmembrane protein 245	Tmem245	3	2	2	2	1	1	1	1	0	2	1	1	1	2	2	1	1	0	2	1	1	1	1	1	0	2	1	1	1	2	2	1	1	0	2	1	1	1	1	1	0	2	1
B1AZI6;E9Q5E2;F6QCT0;B1AZI7;F6RBN0;F6SBF2	B1AZI6	17;8;1;1;1;1	17;8;1;1;1;1	17;8;1;1;1;1	THO complex subunit 2	Thoc2	6	17	17	17	14	10	13	13	11	9	10	10	10	9	9	8	11	9	10	11	14	10	13	13	11	9	10	10	10	9	9	8	11	9	10	11	14	10	13	13	11	9	10
B7ZNS2;B1AZP2;I1E4X0;F6YMR0;E9PUF2;H3BJD4;H3BKJ0;H3BJW9	B7ZNS2;B1AZP2;I1E4X0;F6YMR0;E9PUF2;H3BJD4	4;4;3;3;3;2;1;1	4;4;3;3;3;2;1;1	4;4;3;3;3;2;1;1	Disks large-associated protein 4	Dlgap4	8	4	4	4	2	3	2	3	3	3	0	2	1	2	2	2	2	3	3	2	2	3	2	3	3	3	0	2	1	2	2	2	2	3	3	2	2	3	2	3	3	3	0
B1AZS9;O08807	B1AZS9;O08807	3;3	2;2	2;2	Peroxiredoxin-4	Prdx4	2	3	2	2	3	3	3	2	3	3	2	2	3	3	3	2	2	2	2	3	2	2	2	1	2	2	1	1	2	2	2	1	1	1	1	2	2	2	2	1	2	2	1
B1B0C7;E9PZ16;Q05793	B1B0C7;E9PZ16;Q05793	6;6;5	6;6;5	6;6;5	Basement membrane-specific heparan sulfate proteoglycan core protein;Endorepellin;LG3 peptide	Hspg2	3	6	6	6	2	2	2	4	2	2	2	2	1	2	1	1	1	1	3	2	2	2	2	4	2	2	2	2	1	2	1	1	1	1	3	2	2	2	2	4	2	2	2
B1B0S0;Q6P205;Q61806	B1B0S0;Q6P205;Q61806	1;1;1	1;1;1	1;1;1	X-linked lymphocyte-regulated protein 3B;X-linked lymphocyte-regulated protein 3C	Xlr3c;Xlr3b	3	1	1	1	1	1	0	0	0	1	0	1	1	1	1	0	1	1	0	0	1	1	0	0	0	1	0	1	1	1	1	0	1	1	0	0	1	1	0	0	0	1	0
B1B1A8;Q6PDN3	B1B1A8;Q6PDN3	1;1	1;1	1;1	Myosin light chain kinase, smooth muscle;Myosin light chain kinase, smooth muscle, deglutamylated form	Mylk	2	1	1	1	1	1	1	1	1	1	1	1	1	1	1	1	1	1	1	1	1	1	1	1	1	1	1	1	1	1	1	1	1	1	1	1	1	1	1	1	1	1	1
B1B1D8;Q9D773;B1B1D7	B1B1D8;Q9D773;B1B1D7	2;2;1	2;2;1	2;2;1	39S ribosomal protein L2, mitochondrial	Mrpl2	3	2	2	2	2	2	1	2	2	2	1	2	0	1	2	1	2	2	1	1	2	2	1	2	2	2	1	2	0	1	2	1	2	2	1	1	2	2	1	2	2	2	1
B2FDH0;D3YW10;D3YXD1;Q91W82;P52483;H3BKX9;H3BL23;H3BL69	B2FDH0;D3YW10;D3YXD1;Q91W82;P52483;H3BKX9;H3BL23;H3BL69	2;2;2;2;2;1;1;1	1;1;1;1;1;0;0;0	1;1;1;1;1;0;0;0	Ubiquitin-conjugating enzyme E2 E2;Ubiquitin-conjugating enzyme E2 E3	Ube2e3;Ube2e2	8	2	1	1	2	2	1	2	2	2	1	1	1	2	2	1	1	2	1	1	1	1	0	1	1	1	0	0	0	1	1	0	0	1	0	0	1	1	0	1	1	1	0
B2KF50	B2KF50	9	9	9		Uhrf1bp1	1	9	9	9	3	4	3	3	3	6	4	1	2	1	2	1	1	3	4	1	3	4	3	3	3	6	4	1	2	1	2	1	1	3	4	1	3	4	3	3	3	6	4
B2KFS7;Q8BFQ9	B2KFS7;Q8BFQ9	7;7	7;7	7;7	Kelch-like protein 42	Klhl42	2	7	7	7	6	3	0	3	3	3	0	3	5	4	1	3	3	3	3	2	6	3	0	3	3	3	0	3	5	4	1	3	3	3	3	2	6	3	0	3	3	3	0
B2LVG5;B2LVG6;E0CXT7;Q8BQZ5;M0QWM8;F7B6Z5	B2LVG5;B2LVG6;E0CXT7;Q8BQZ5;M0QWM8	4;4;4;4;2;1	4;4;4;4;2;1	4;4;4;4;2;1	Cleavage and polyadenylation specificity factor subunit 4	Cpsf4	6	4	4	4	3	4	3	4	4	4	3	3	3	1	2	2	2	1	4	3	3	4	3	4	4	4	3	3	3	1	2	2	2	1	4	3	3	4	3	4	4	4	3
B2M1R6;H3BKD0;D3Z5X4;H3BKI8;Q8BT23;H3BLP7;H3BJ43;H3BJS9	B2M1R6;H3BKD0;D3Z5X4;H3BKI8	34;25;24;17;9;9;7;7	1;1;1;1;0;0;0;1	1;1;1;1;0;0;0;1		Hnrnpk;Gm7964	8	34	1	1	30	32	30	32	29	32	30	31	28	29	31	30	30	29	30	32	0	1	0	1	0	1	1	1	0	0	0	0	0	0	0	1	0	1	0	1	0	1	1
B2MWM9;P14211	B2MWM9;P14211	12;12	12;12	12;12	Calreticulin	Calr	2	12	12	12	8	11	11	9	10	11	9	9	8	10	12	8	7	11	10	8	8	11	11	9	10	11	9	9	8	10	12	8	7	11	10	8	8	11	11	9	10	11	9
B2RPS1;P61021;A2A5F6	B2RPS1;P61021	8;8;1	5;5;0	5;5;0	Ras-related protein Rab-5B	Rab5b	3	8	5	5	8	8	7	8	6	8	7	8	8	8	8	7	8	6	7	7	5	5	4	5	3	5	4	5	5	5	5	5	5	3	4	4	5	5	4	5	3	5	4
B2RPU7;P58334	B2RPU7;P58334	1;1	1;1	1;1	Krueppel-like factor 16	Klf16	2	1	1	1	1	1	0	0	1	0	0	0	0	1	1	0	0	0	0	0	1	1	0	0	1	0	0	0	0	1	1	0	0	0	0	0	1	1	0	0	1	0	0
D3Z5B1;B2RPU8;Q9D1L0	D3Z5B1;B2RPU8;Q9D1L0	3;3;3	3;3;3	3;3;3	Coiled-coil-helix-coiled-coil-helix domain-containing protein 2	Zbed5;Chchd2	3	3	3	3	3	3	3	2	3	3	2	3	3	3	3	3	2	3	3	3	3	3	3	2	3	3	2	3	3	3	3	3	2	3	3	3	3	3	3	2	3	3	2
B2RPW2;Q8BGV8	B2RPW2;Q8BGV8	4;4	4;4	4;4	Mitochondrial dynamics protein MID51	Mief1	2	4	4	4	4	2	2	2	1	1	2	0	2	2	2	2	1	2	1	0	4	2	2	2	1	1	2	0	2	2	2	2	1	2	1	0	4	2	2	2	1	1	2
D3Z4D2;Q8BR30;B2RQ36;Q8R4C2;D3Z7T9;D6RET4	D3Z4D2;Q8BR30;B2RQ36;Q8R4C2;D3Z7T9;D6RET4	2;2;2;2;1;1	2;2;2;2;1;1	2;2;2;2;1;1	RUN and FYVE domain-containing protein 2	Rufy2	6	2	2	2	2	1	1	1	2	2	0	0	0	1	1	1	0	1	1	0	2	1	1	1	2	2	0	0	0	1	1	1	0	1	1	0	2	1	1	1	2	2	0
B2RQ71;E9PWR4;B7ZMZ7;F7BCF6	B2RQ71;E9PWR4;B7ZMZ7	36;36;32;1	34;34;30;1	31;31;27;0		Dip2c	4	36	34	31	30	31	23	23	24	22	13	17	19	24	22	20	18	27	17	20	28	29	22	21	23	20	12	16	18	22	20	19	16	25	15	19	27	26	20	20	23	18	12
E0CZF8;E0CZD7;E0CXD6;E0CY98;E9PUL9;B9EKN8;B2RQ80;P83510;F7AMS7;E0CYV5	E0CZF8;E0CZD7;E0CXD6;E0CY98;E9PUL9;B9EKN8;B2RQ80;P83510	13;13;13;13;13;13;13;13;6;4	5;5;5;5;5;5;5;5;0;1	5;5;5;5;5;5;5;5;0;1	Traf2 and NCK-interacting protein kinase	Tnik	10	13	5	5	9	8	10	9	8	7	4	5	5	5	7	5	4	6	4	4	4	4	4	2	3	3	1	0	0	1	2	1	0	2	0	0	4	4	4	2	3	3	1
B2RQC6;E9QAI5;G3UWN2;E9QAT6;F6S3Z3;Q8C196	B2RQC6;E9QAI5;G3UWN2	86;85;80;35;8;1	86;85;80;35;8;1	86;85;80;35;8;1	CAD protein;Glutamine-dependent carbamoyl-phosphate synthase;Aspartate carbamoyltransferase;Dihydroorotase	Cad	6	86	86	86	71	59	54	58	67	53	53	49	63	59	56	53	58	57	54	56	71	59	54	58	67	53	53	49	63	59	56	53	58	57	54	56	71	59	54	58	67	53	53
B2RQE8;Q9D333	B2RQE8	21;5	21;5	21;5	Rho GTPase-activating protein 42	Arhgap42	2	21	21	21	17	16	8	12	9	14	8	9	12	18	10	11	5	17	8	7	17	16	8	12	9	14	8	9	12	18	10	11	5	17	8	7	17	16	8	12	9	14	8
B2RQG2;A0A087WRR9	B2RQG2	10;1	10;1	10;1		Phf3	2	10	10	10	5	5	5	4	6	5	3	2	4	4	3	4	1	5	3	3	5	5	5	4	6	5	3	2	4	4	3	4	1	5	3	3	5	5	5	4	6	5	3
B2RQH0;Q61495;Q7TSF1;Q7TSF0	B2RQH0;Q61495;Q7TSF1;Q7TSF0	2;2;2;1	2;2;2;1	2;2;2;1	Desmoglein-1-alpha;Desmoglein-1-beta;Desmoglein-1-gamma	Dsg1b;Dsg1a;Dsg1c	4	2	2	2	1	2	0	1	1	1	1	1	1	1	1	1	1	1	2	1	1	2	0	1	1	1	1	1	1	1	1	1	1	1	2	1	1	2	0	1	1	1	1
B2RQS1;Q9ERG2	B2RQS1;Q9ERG2	17;16	16;15	14;13	Striatin-3	Strn3	2	17	16	14	11	12	8	11	11	10	9	7	7	10	10	10	7	10	9	9	10	11	7	10	10	9	8	6	6	9	9	10	7	9	8	8	8	9	5	8	8	7	6
B2RR26;Q8BZW8	B2RR26;Q8BZW8	1;1	1;1	1;1	NHL repeat-containing protein 2	Nhlrc2	2	1	1	1	1	1	0	0	1	1	0	0	1	1	0	0	1	0	0	0	1	1	0	0	1	1	0	0	1	1	0	0	1	0	0	0	1	1	0	0	1	1	0
B2RR83;A0A0J9YV44	B2RR83	17;8	17;8	17;8	Probable ATP-dependent RNA helicase YTHDC2	Ythdc2	2	17	17	17	9	5	4	5	6	7	5	5	5	7	6	2	3	4	5	5	9	5	4	5	6	7	5	5	5	7	6	2	3	4	5	5	9	5	4	5	6	7	5
B2RRH9;Q3THK7	B2RRH9;Q3THK7	30;30	30;30	30;30	GMP synthase [glutamine-hydrolyzing]	Gmps	2	30	30	30	25	19	13	17	25	19	15	12	21	16	19	13	22	19	19	15	25	19	13	17	25	19	15	12	21	16	19	13	22	19	19	15	25	19	13	17	25	19	15
F7CVW0;B2RRI2;Q689Z5;Q3TMM7;A0A0G2JGC7;A0A0G2JEM3;A0A0G2JG63;A0A0G2JFU7;A0A0G2JF11;A0A0G2JDL6	F7CVW0;B2RRI2;Q689Z5	36;36;35;17;17;17;6;3;2;1	36;36;35;17;17;17;6;3;2;1	31;31;31;16;16;16;6;3;2;1	Protein strawberry notch homolog 1	Sbno1	10	36	36	31	23	27	18	22	18	24	10	16	16	17	21	13	12	27	10	12	23	27	18	22	18	24	10	16	16	17	21	13	12	27	10	12	20	23	17	19	16	20	8
B2RRK4;Q4VBF2	B2RRK4;Q4VBF2	5;5	5;5	5;5	R3H domain-containing protein 4	R3hdm4	2	5	5	5	4	3	1	1	3	1	1	2	1	2	1	2	3	1	1	1	4	3	1	1	3	1	1	2	1	2	1	2	3	1	1	1	4	3	1	1	3	1	1
B2RRP1;Q99MS8	B2RRP1;Q99MS8	9;9	9;9	9;9	Tubulin polyglutamylase complex subunit 1	Tpgs1	2	9	9	9	9	9	5	6	7	7	1	3	8	8	8	5	4	7	4	3	9	9	5	6	7	7	1	3	8	8	8	5	4	7	4	3	9	9	5	6	7	7	1
D3Z4U0;B2RRT9;Q9R020;E9PUD0;A0A0H2UH20;A0A0G2JGE3;V9GX51	D3Z4U0;B2RRT9;Q9R020;E9PUD0	15;15;15;13;6;3;3	15;15;15;13;6;3;3	15;15;15;13;6;3;3	Zinc finger Ran-binding domain-containing protein 2	Zranb2	7	15	15	15	14	11	9	12	10	11	5	6	10	9	11	6	9	10	6	7	14	11	9	12	10	11	5	6	10	9	11	6	9	10	6	7	14	11	9	12	10	11	5
B2RRW5;Q8CEF1	B2RRW5;Q8CEF1	7;7	4;4	4;4	Protein fem-1 homolog C	Fem1c	2	7	4	4	4	3	2	2	3	4	2	2	5	4	2	2	2	3	2	2	1	1	2	2	1	1	2	1	2	1	0	2	1	1	1	2	1	1	2	2	1	1	2
B2RRX1;P60710;E9Q1F2;E9Q2D1	B2RRX1;P60710;E9Q1F2	48;48;37;7	48;48;37;7	0;0;0;0	Actin, cytoplasmic 1;Actin, cytoplasmic 1, N-terminally processed	Actb	4	48	48	0	42	44	42	42	44	45	39	38	39	45	41	41	36	44	42	40	42	44	42	42	44	45	39	38	39	45	41	41	36	44	42	40	0	0	0	0	0	0	0
2;255873;255874;255875;255876;255877;255878;255879;255880;255881;255882;255883;255884;255885;255886;255887;255888;255889;255890;255891;255892;255893;255894;255895;255896;255897;255898;255899;255900;255901;255902;255903;255904;255905;255906;255907;255908;255909;255910;255911;255912;255913;255914;255915;255916;255917;255918;255919;255920;255921;255922;255923;255924;255925;255926;255927;255928;25592…
1;598632;598633;598634;598635;598636;598637;598638;598639;598640;598641;598642;598643;598644;598645;598646;598647;598648;598649;598650;598651;598652;598653;598654;598655;598656;598657;598658;598659;598660;598661;598662;598663;598664;598665;598666;598667;598668;598669;598670;598671;598672;598673;598674;598675;598676;598677;598678;598679;598680;598681;598682;598683;598684;598685;598686;598687;59868…
5;803746;803747;803748;803749;803750;803751;803752;803753;803754;803755;803756;803757;803758;803759;803760;803761;803762;803763;803764;803765;803766;803767;803768;803769;803770;803771;803772;881995;881996;881997;881998;881999;882000;882001;882002;882003;882004;882005;882006;882007;882008;882009;882010;882011;882012;882013;882014;882015;882016;882017;882018;882019;882020;882021;882022;882023;88202…
7;886648;886649;886650;886651;886652;886653;886654;886655;886656;886657;886658;886659;886660;886661;886662;886663;886664;886665;886666;886667;886668;886669;886670;886671;886672;886673;886674;886675;886676;886677;886678;886679;886680;886681;886682;886683;886684;886685;886686;886687;886688;886689;886690;886691;886692;886693;886694;886695;886696;886697;886698;886699;886700;886701;886702;886703;88670…
2625;1702626;1702627;1702628;1702629;1702630;1702631;1702632;1702633;1702634;1702635;1702636;1702637;1702638;1702639;1702640;1702641;1702642;1702643;1702644;1702645;1702646;1702647;1702648;1702649;1702650;1702651;1702652;1702653;1702654;1702655;1702656;1702657;1702658;1702659;1702660;1702661;1702662;1702663;1702664;1702665;1702666;1702667;1702668;1702669;1702670;1702671;1702672;1702673;1702674;17…	36191;36192;36193;36194;36195;36196;36197;36198;36199;36200;36201;36202;36203;36204;36205;36206;36207;36208;36209;36210;36211;36212;36213;36214;36215;36216;36217;36218;36219;36220;36221;36222;36223;36224;36225;36226;36227;36228;36229;36230;36231;36232;36233;36234;36235;36236;36237;36238;36239;36240;36241;36242;36243;36244;36245;36246;36247;36248;36249;36250;36251;36252;36253;36254;36255;36256;362…
156658;156659;156660;156661;156662;156663;156664;156665;156666;156667;156668;156669;156670;156671;156672;156673;156674;156675;156676;156677;156678;156679;156680;156681;156682;156683;156684;156685;156686;156687;156688;156689;156690;156691;156692;156693;156694;156695;156696;156697;156698;156699;156700;156701;156702;156703;156704;156705;156706;156707;156708;156709;156710;156711;156712;156713;156714;…
390555;390556;390557;390558;390559;390560;390561;390562;390563;390564;390565;390566;390567;390568;390569;390570;390571;390572;390573;390574;390575;390576;390577;390578;390579;390580;390581;390582;390583;390584;390585;390586;390587;390588;390589;390590;390591;390592;390593;390594;390595;390596;390597;390598;390599;390600;390601;390602;390603;390604;390605;390606;390607;390608;390609;390610;390611;…
535274;535275;535276;535277;535278;535279;535280;535281;535282;535283;535284;535285;535286;535287;535288;535289;535290;535291;535292;535293;535294;535295;535296;535297;535298;535299;535300;535301;535302;535303;535304;535305;535306;535307;535308;535309;535310;535311;535312;535313;535314;535315;535316;535317;535318;535319;535320;535321;535322;535323;535324;535325;535326;535327;535328;535329;535330;…
539954;539955;539956;539957;539958;539959;539960;539961;539962;539963;539964;539965;539966;539967;539968;539969;539970;539971;539972;539973;539974;539975;539976;539977;539978;539979;539980;539981;539982;539983;539984;539985;539986;539987;539988;539989;539990;539991;539992;539993;539994;539995;539996;539997;539998;539999;540000;540001;540002;540003;540004;540005;540006;540007;540008;540009;540010;…
8921;1028922;1028923;1028924;1028925;1028926;1028927;1028928;1028929;1028930;1028931;1028932;1028933;1028934;1028935;1028936;1028937;1028938;1028939;1028940;1028941;1028942;1028943;1028944;1028945;1028946;1028947;1028948;1028949;1028950;1028951;1028952;1028953;1028954;1028955;1028956;1028957;1028958;1028959;1028960;1028961;1028962;1028963;1028964;1028965;1028966;1028967;1028968;1028969;1028970;10…	36313;103141;103158;114971;115001;118757;127212;127436;140730;152979;153068;155474;156722;169704;169766;206123;206443;206463;207845;278242;360893;361386;361499;391116;391147;391219;429212;429338;435875;445687;445707;479184;479459;486685;537725;540536;544102;544184;682430;707615;786279;786460;832674;960631;1027651;1050046;1186826;1186836	636;637;638;639;640;641;642;643;644;645;646;647	16;44;47;82;153;190;227;269;283;305;313;325
B2RRY4;Q9JLB2;Q64264	B2RRY4;Q9JLB2	24;24;1	24;24;1	24;24;1	MAGUK p55 subfamily member 5	Mpp5	3	24	24	24	17	18	13	14	18	19	12	10	16	17	18	10	12	17	14	13	17	18	13	14	18	19	12	10	16	17	18	10	12	17	14	13	17	18	13	14	18	19	12
B2RRZ7;Q3U0V2;D6RCI0;D6RGL2	B2RRZ7;Q3U0V2	16;16;4;4	16;16;4;4	16;16;4;4	Tumor necrosis factor receptor type 1-associated DEATH domain protein	Tradd	4	16	16	16	14	9	7	10	7	8	7	8	11	10	10	9	10	9	7	8	14	9	7	10	7	8	7	8	11	10	10	9	10	9	7	8	14	9	7	10	7	8	7
Q8C4Y1;B2RS19;P28574	Q8C4Y1;B2RS19;P28574	5;5;3	5;5;3	5;5;3	Protein max	Max	3	5	5	5	3	3	2	2	1	3	2	2	1	1	3	0	0	3	2	1	3	3	2	2	1	3	2	2	1	1	3	0	0	3	2	1	3	3	2	2	1	3	2
B2RS30;Q9Z1Y4	B2RS30;Q9Z1Y4	14;14	14;14	14;14	Thyroid receptor-interacting protein 6	Trip6	2	14	14	14	11	11	9	10	11	11	9	7	8	10	10	11	9	11	9	9	11	11	9	10	11	11	9	7	8	10	10	11	9	11	9	9	11	11	9	10	11	11	9
B2RS43;Q9Z1R4	B2RS43;Q9Z1R4	4;4	4;4	4;4	Uncharacterized protein C6orf47 homolog	D17H6S53E;D17h6s53e	2	4	4	4	1	3	3	3	2	3	4	3	1	2	2	3	2	4	3	3	1	3	3	3	2	3	4	3	1	2	2	3	2	4	3	3	1	3	3	3	2	3	4
B2RS80;Q9QYC7	B2RS80;Q9QYC7	10;10	10;10	10;10	Vitamin K-dependent gamma-carboxylase	Ggcx	2	10	10	10	6	4	4	3	6	8	4	4	7	7	7	5	4	7	6	5	6	4	4	3	6	8	4	4	7	7	7	5	4	7	6	5	6	4	4	3	6	8	4
B2RS85;Q9QXV8	B2RS85;Q9QXV8	6;6	6;6	6;6	Protein sprouty homolog 2	Spry2	2	6	6	6	2	3	3	4	2	3	2	2	2	3	3	3	0	3	2	3	2	3	3	4	2	3	2	2	2	3	3	3	0	3	2	3	2	3	3	4	2	3	2
B2RS91	B2RS91	9	9	9	RNA polymerase I-specific transcription initiation factor RRN3	Rrn3	1	9	9	9	9	5	3	4	5	7	4	2	6	5	6	2	6	7	4	1	9	5	3	4	5	7	4	2	6	5	6	2	6	7	4	1	9	5	3	4	5	7	4
B2RSC8;P46935;Q3V335;V9GXK3;V9GWV8;V9GXS6	B2RSC8;P46935	46;46;13;9;8;1	43;43;13;9;8;1	42;42;12;8;7;1	E3 ubiquitin-protein ligase NEDD4	Nedd4	6	46	43	42	36	40	36	37	35	38	28	32	32	34	38	39	28	39	35	32	34	38	33	34	33	35	26	30	29	33	36	36	27	36	32	30	33	37	32	33	32	34	25
E9Q4A5;B2RSE6;Q3TL26	E9Q4A5;B2RSE6;Q3TL26	4;4;4	4;4;4	4;4;4	Dimethyladenosine transferase 2, mitochondrial	Gm1818;Tfb2m	3	4	4	4	3	3	1	1	2	3	2	2	2	3	3	1	3	2	1	3	3	3	1	1	2	3	2	2	2	3	3	1	3	2	1	3	3	3	1	1	2	3	2
B2RSN3;Q9CWF2	B2RSN3;Q9CWF2	24;24	5;5	1;1	Tubulin beta-2B chain	Tubb2b	2	24	5	1	21	21	20	22	21	23	21	22	22	22	22	23	20	21	22	23	4	4	4	4	3	5	4	4	3	4	5	5	3	4	4	5	1	1	1	1	0	1	1
B2RSR2;Q8BH47	B2RSR2;Q8BH47	3;3	3;3	3;3	Vesicle-trafficking protein SEC22a	Sec22a	2	3	3	3	1	2	2	2	2	2	2	2	2	3	0	2	2	1	1	2	1	2	2	2	2	2	2	2	2	3	0	2	2	1	1	2	1	2	2	2	2	2	2
E9PWI6;B2RSU7;Q8CHG3;E0CYI9;E0CY89;F6UT01	E9PWI6;B2RSU7;Q8CHG3;E0CYI9	11;11;11;10;1;1	11;11;11;10;1;1	11;11;11;10;1;1	GRIP and coiled-coil domain-containing protein 2	Gcc2	6	11	11	11	2	4	5	7	2	4	6	6	3	4	4	6	5	5	7	8	2	4	5	7	2	4	6	6	3	4	4	6	5	5	7	8	2	4	5	7	2	4	6
B2RT77;Q78WZ7	B2RT77;Q78WZ7	2;2	2;2	2;2	DNA-directed RNA polymerase I subunit RPA43	Twistnb	2	2	2	2	1	1	0	2	0	0	1	2	1	0	0	1	1	1	1	0	1	1	0	2	0	0	1	2	1	0	0	1	1	1	1	0	1	1	0	2	0	0	1
B2RT97;Q9WVJ2;E9Q5I9;E9Q0U1;F6ZQQ3;E9PY93;F6PXS6	B2RT97;Q9WVJ2;E9Q5I9;E9Q0U1	27;27;25;14;10;4;3	27;27;25;14;10;4;3	27;27;25;14;10;4;3	26S proteasome non-ATPase regulatory subunit 13	Psmd13	7	27	27	27	22	22	19	21	18	20	22	20	19	20	20	18	18	23	19	20	22	22	19	21	18	20	22	20	19	20	20	18	18	23	19	20	22	22	19	21	18	20	22
B2RTB0;Q3UHX2	B2RTB0;Q3UHX2	11;11	11;11	11;11	28 kDa heat- and acid-stable phosphoprotein	Pdap1	2	11	11	11	5	6	7	7	7	5	5	7	3	5	7	6	3	4	4	3	5	6	7	7	7	5	5	7	3	5	7	6	3	4	4	3	5	6	7	7	7	5	5
B2RVD5;B2RTK3;Q8CBB6;Q8CGP2;Q8CGP1;Q6ZWY9;Q64525;Q64478;Q64475;P10854;P10853;P70696	B2RVD5;B2RTK3;Q8CBB6;Q8CGP2;Q8CGP1;Q6ZWY9;Q64525;Q64478;Q64475;P10854;P10853;P70696	7;7;7;7;7;7;7;7;7;7;7;4	7;7;7;7;7;7;7;7;7;7;7;4	3;3;3;3;3;3;3;3;3;3;3;1	Histone H2B;Histone H2B type 1-P;Histone H2B type 1-K;Histone H2B type 1-C/E/G;Histone H2B type 2-B;Histone H2B type 1-H;Histone H2B type 1-B;Histone H2B type 1-M;Histone H2B type 1-F/J/L;Histone H2B type 1-A	Hist1h2bk;Hist1h2bm;Hist1h2br;Hist1h2bp;Hist1h2bc;Hist2h2bb;Hist1h2bh;Hist1h2bb;Hist1h2bf;Hist1h2ba	12	7	7	3	7	7	6	7	7	7	7	7	7	7	7	6	6	6	6	7	7	7	6	7	7	7	7	7	7	7	7	6	6	6	6	7	3	3	2	3	3	3	3
B2RTM0;P62806	B2RTM0;P62806	13;13	13;13	13;13	Histone H4	Hist2h4;Hist1h4a	2	13	13	13	11	13	12	12	12	13	13	13	11	12	12	13	10	13	12	13	11	13	12	12	12	13	13	13	11	12	12	13	10	13	12	13	11	13	12	12	12	13	13
B2RTN5;Q91YM2	B2RTN5;Q91YM2	1;1	1;1	1;1	Rho GTPase-activating protein 35	Arhgap35	2	1	1	1	1	0	0	1	0	0	0	0	0	0	1	0	0	0	0	0	1	0	0	1	0	0	0	0	0	0	1	0	0	0	0	0	1	0	0	1	0	0	0
B2RUC7;Q9Z1Z2	B2RUC7;Q9Z1Z2	24;24	24;24	24;24	Serine-threonine kinase receptor-associated protein	Strap	2	24	24	24	15	18	18	18	16	20	19	19	15	17	18	18	15	16	16	18	15	18	18	18	16	20	19	19	15	17	18	18	15	16	16	18	15	18	18	18	16	20	19
E9QLQ9;B2RUG9;Q61315;E9Q4H1;Q8C493	E9QLQ9;B2RUG9;Q61315;E9Q4H1	25;25;25;19;4	25;25;25;19;4	25;25;25;19;4	Adenomatous polyposis coli protein	Apc	5	25	25	25	16	11	7	7	12	12	5	2	9	12	11	9	7	11	11	3	16	11	7	7	12	12	5	2	9	12	11	9	7	11	11	3	16	11	7	7	12	12	5
B2RUK5;Q3ULD5	B2RUK5;Q3ULD5	6;6	6;6	6;6	Methylcrotonoyl-CoA carboxylase beta chain, mitochondrial	Mccc2	2	6	6	6	1	2	2	2	2	2	0	0	2	1	2	1	3	2	1	2	1	2	2	2	2	2	0	0	2	1	2	1	3	2	1	2	1	2	2	2	2	2	0
B2RUM8;Q8K363;F6ZX28	B2RUM8;Q8K363	21;21;2	21;21;2	21;21;2	ATP-dependent RNA helicase DDX18	Ddx18	3	21	21	21	11	14	17	11	15	16	14	17	12	10	15	10	16	13	12	13	11	14	17	11	15	16	14	17	12	10	15	10	16	13	12	13	11	14	17	11	15	16	14
B2RUR3;P06795;P21447;A0A0G2JF49;A0A0G2JDM4;A0A0G2JGL4;J3QNY6;Q9QY30	B2RUR3;P06795;P21447	37;37;20;7;3;1;1;1	37;37;20;7;3;1;1;1	29;29;12;3;0;1;0;0	Multidrug resistance protein 1B;Multidrug resistance protein 1A	Abcb1b;Abcb1a	8	37	37	29	27	28	20	24	24	24	18	19	18	27	29	23	11	30	23	19	27	28	20	24	24	24	18	19	18	27	29	23	11	30	23	19	21	22	16	18	19	18	15
B2RUR8;D3Z210	B2RUR8	8;2	8;2	8;2	OTU domain-containing protein 7B	Otud7b	2	8	8	8	4	5	2	4	4	3	1	3	5	4	2	4	2	4	6	2	4	5	2	4	4	3	1	3	5	4	2	4	2	4	6	2	4	5	2	4	4	3	1
B2RV69;Q5SYH2	B2RV69;Q5SYH2	9;9	9;9	9;9	Transmembrane protein 199	Tmem199	2	9	9	9	7	6	6	4	5	4	5	6	4	8	6	6	4	6	6	4	7	6	6	4	5	4	5	6	4	8	6	6	4	6	6	4	7	6	6	4	5	4	5
B2RV71;Q9D1I2	B2RV71;Q9D1I2	7;7	7;7	7;7	Bcl10-interacting CARD protein	1110007C09Rik	2	7	7	7	4	6	5	5	3	6	2	4	2	5	5	4	3	5	5	3	4	6	5	5	3	6	2	4	2	5	5	4	3	5	5	3	4	6	5	5	3	6	2
B2RV73;Q8VHI3	B2RV73;Q8VHI3	1;1	1;1	1;1	GDP-fucose protein O-fucosyltransferase 2	Pofut2	2	1	1	1	1	1	1	1	1	1	1	1	0	0	1	1	1	0	1	1	1	1	1	1	1	1	1	1	0	0	1	1	1	0	1	1	1	1	1	1	1	1	1
B2RVP5;Q3THW5;P0C0S6;Q8R029;G3UWL7;Q3UA95	B2RVP5;Q3THW5;P0C0S6;Q8R029	5;5;5;3;2;2	3;3;3;2;1;1	3;3;3;2;1;1	Histone H2A;Histone H2A.V;Histone H2A.Z	H2afv;H2afz	6	5	3	3	5	5	5	4	5	4	4	5	4	5	5	4	5	5	5	4	3	3	3	2	3	2	2	3	2	3	3	2	3	3	3	2	3	3	3	2	3	2	2
B2RVQ7;Q9D115	B2RVQ7;Q9D115	2;2	2;2	2;2	Zinc finger protein 706	Zfp706;Znf706	2	2	2	2	1	2	2	1	2	2	2	2	1	1	2	1	1	2	1	1	1	2	2	1	2	2	2	2	1	1	2	1	1	2	1	1	1	2	2	1	2	2	2
B2RVT1;D3Z159;Q3U898	B2RVT1;D3Z159;Q3U898	1;1;1	1;1;1	1;1;1	Myeloma-overexpressed gene 2 protein homolog	Myeov2	3	1	1	1	1	1	1	1	1	1	1	1	1	1	0	1	1	1	1	1	1	1	1	1	1	1	1	1	1	1	0	1	1	1	1	1	1	1	1	1	1	1	1
B2RW11	B2RW11	1	1	1		Ankrd34a	1	1	1	1	0	0	0	0	0	0	0	0	0	0	0	0	0	0	0	1	0	0	0	0	0	0	0	0	0	0	0	0	0	0	0	1	0	0	0	0	0	0	0
B2RWB7;Q8BZA9;A0A0J9YV11	B2RWB7;Q8BZA9;A0A0J9YV11	2;2;1	2;2;1	2;2;1	Fructose-2,6-bisphosphatase TIGAR	9630033F20Rik;Tigar	3	2	2	2	1	2	1	1	2	1	1	1	2	1	1	1	1	1	1	1	1	2	1	1	2	1	1	1	2	1	1	1	1	1	1	1	1	2	1	1	2	1	1
F8WIX8;Q149V4;B2RWH3;Q64523;Q6GSS7;P27661	F8WIX8;Q149V4;B2RWH3;Q64523;Q6GSS7	7;7;7;7;7;3	7;7;7;7;7;3	2;2;2;2;2;0	Histone H2A;Histone H2A type 2-C;Histone H2A type 2-A	Hist1h2al;Hist2h2ac;Hist2h2aa1	6	7	7	2	7	7	7	7	7	7	7	7	7	7	7	7	7	7	7	6	7	7	7	7	7	7	7	7	7	7	7	7	7	7	7	6	2	2	2	2	2	2	2
B2RWI2;Q9EP89	B2RWI2;Q9EP89	11;11	11;11	11;11	Serine beta-lactamase-like protein LACTB, mitochondrial	Lactb	2	11	11	11	6	4	5	3	6	5	5	5	5	6	6	4	2	9	4	5	6	4	5	3	6	5	5	5	5	6	6	4	2	9	4	5	6	4	5	3	6	5	5
B2RWS6;A0A087WPR8	B2RWS6	21;1	21;1	15;1	Histone acetyltransferase p300	Ep300	2	21	21	15	10	9	14	8	7	8	10	8	5	7	6	4	2	8	9	9	10	9	14	8	7	8	10	8	5	7	6	4	2	8	9	9	8	8	12	8	6	7	9
D3YUM6;D3Z1C4;B2RX33;Q8BWB6	D3YUM6;D3Z1C4;B2RX33;Q8BWB6	1;1;1;1	1;1;1;1	1;1;1;1	Metalloreductase STEAP2	Steap2	4	1	1	1	1	1	0	0	0	1	0	0	1	1	0	0	1	1	0	0	1	1	0	0	0	1	0	0	1	1	0	0	1	1	0	0	1	1	0	0	0	1	0
B2RX66;Q5F2E8	B2RX66;Q5F2E8	10;10	10;10	7;7	Serine/threonine-protein kinase TAO1	Taok1	2	10	10	7	6	2	2	2	5	2	3	1	3	3	2	2	1	3	3	4	6	2	2	2	5	2	3	1	3	3	2	2	1	3	3	4	4	1	1	2	3	1	2
B2RX70;S4R2A1;D3YUQ2;E9Q7L8	B2RX70;S4R2A1;D3YUQ2	3;2;2;1	3;2;2;1	3;2;2;1		Cped1	4	3	3	3	1	2	2	1	1	2	2	1	1	1	2	1	1	2	2	2	1	2	2	1	1	2	2	1	1	1	2	1	1	2	2	2	1	2	2	1	1	2	2
B2RXC1	B2RXC1	24	24	24	Trafficking protein particle complex subunit 11	Trappc11	1	24	24	24	20	15	10	12	19	16	12	10	21	17	11	11	11	13	10	12	20	15	10	12	19	16	12	10	21	17	11	11	11	13	10	12	20	15	10	12	19	16	12
B2RXC2;Q7TS72	B2RXC2	5;1	5;1	5;1		Itpkb	2	5	5	5	3	2	2	1	0	3	1	0	4	3	3	1	1	2	0	0	3	2	2	1	0	3	1	0	4	3	3	1	1	2	0	0	3	2	2	1	0	3	1
B2RXC6	B2RXC6	19	18	18	DNA-directed RNA polymerase	Polr3a	1	19	18	18	13	6	10	6	13	12	11	7	14	11	8	9	11	8	11	8	13	6	9	5	12	11	10	6	13	10	7	8	10	7	10	7	13	6	9	5	12	11	10
B2RXM7;Q9D1J3	B2RXM7;Q9D1J3	8;8	8;8	8;8	SAP domain-containing ribonucleoprotein	1110005A23Rik;Sarnp	2	8	8	8	7	6	7	4	6	6	4	4	5	5	5	5	6	5	4	3	7	6	7	4	6	6	4	4	5	5	5	5	6	5	4	3	7	6	7	4	6	6	4
B2RXW8;B2RXQ2;S4R1I7;A0A0R4J238	B2RXW8;B2RXQ2	22;22;1;1	22;22;1;1	7;7;1;0		Ppfia1	4	22	22	7	10	13	7	14	13	12	6	11	7	10	14	7	4	13	10	7	10	13	7	14	13	12	6	11	7	10	14	7	4	13	10	7	2	3	0	4	1	3	1
B2RXQ8;Q8BFQ4;A0A087WQ38	B2RXQ8;Q8BFQ4	11;11;2	11;11;2	11;11;2	WD repeat-containing protein 82	Wdr82	3	11	11	11	6	9	7	9	6	8	9	9	7	6	6	7	5	7	7	9	6	9	7	9	6	8	9	9	7	6	6	7	5	7	7	9	6	9	7	9	6	8	9
E9QNQ2;B2RXR6;J3QK13	E9QNQ2;B2RXR6;J3QK13	2;2;1	1;1;1	1;1;1	Serine/threonine-protein phosphatase 6 regulatory ankyrin repeat subunit B	Ankrd44	3	2	1	1	1	1	2	1	1	1	2	0	1	1	2	0	1	1	1	1	0	0	1	0	0	0	1	0	0	0	1	0	0	0	0	0	0	0	1	0	0	0	1
B2RXS4	B2RXS4	42	42	41	Plexin-B2	Plxnb2	1	42	42	41	32	29	22	27	27	29	18	14	22	32	28	22	22	31	21	19	32	29	22	27	27	29	18	14	22	32	28	22	22	31	21	19	31	28	22	26	26	28	17
B2RXV4;A0A0A6YWJ7;A0A0A6YXG8	B2RXV4;A0A0A6YWJ7	3;2;1	3;2;1	3;2;1	Feline leukemia virus subgroup C receptor-related protein 1	Flvcr1;Mfsd7b	3	3	3	3	2	2	1	3	1	1	3	3	0	2	2	2	1	2	2	2	2	2	1	3	1	1	3	3	0	2	2	2	1	2	2	2	2	2	1	3	1	1	3
B2RY56;S4R2B0;S4R2A4;S4R2J1;S4R1X9;S4R2F7	B2RY56;S4R2B0	37;24;7;5;2;2	37;24;7;5;2;2	37;24;7;5;2;2	RNA-binding protein 25	Rbm25	6	37	37	37	31	34	32	33	33	31	25	31	30	26	28	30	26	29	26	27	31	34	32	33	33	31	25	31	30	26	28	30	26	29	26	27	31	34	32	33	33	31	25
B6YY24;Q3UVG3	B6YY24;Q3UVG3	8;8	8;8	8;8	Protein FAM91A1	D15Ertd621e;Fam91a1	2	8	8	8	8	7	5	3	4	7	6	0	4	6	5	5	5	6	5	2	8	7	5	3	4	7	6	0	4	6	5	5	5	6	5	2	8	7	5	3	4	7	6
B7FAU9;Q8BTM8;B7FAV1;F6XC15;F6Z2C0;J3JS91;F7AVL7	B7FAU9;Q8BTM8;B7FAV1	143;143;141;31;15;14;3	143;143;141;31;15;14;3	133;133;131;23;15;13;3	Filamin-A	Flna	7	143	143	133	118	124	118	110	125	123	113	116	113	117	113	107	106	116	115	110	118	124	118	110	125	123	113	116	113	117	113	107	106	116	115	110	110	116	111	102	117	114	106
2835;1762836;1762837;1762838;1762839;1762840;1762841;1762842;1762843;1762844;1762845;1762846;1762847;1762848;1762849;1762850;1762851;1762852;1762853;1762854;1762855;1762856;1762857;1762858;1762859;1762860;1762861;1762862;1762863;1762864;1762865;1762866;1762867;1762868;1762869;1762870;1762871;1762872;1762873;1762874;1762875;1762876;1762877;1762878;1766505;1766506;1766507;1766508;1766509;1766510;17…	25417;25613;25614;25615;25616;25617;25618;25619;25620;25621;25622;25623;25624;25625;25626;26178;26179;26180;26181;26182;26183;26184;26185;26186;26187;26188;26189;26190;26191;26192;26193;26194;26195;26196;26197;26198;26199;26200;26201;26202;26203;26204;26205;26206;26207;26208;26209;26210;26211;26212;26213;26214;26215;26216;26217;26218;26219;26220;26221;26222;26223;26224;26225;26226;26227;26228;262…	25417;25613;26190;26258;26279;29633;31703;36845;38833;41014;43251;45653;51232;58328;66200;72706;75689;86013;88993;89019;110562;111518;111532;114093;116253;119895;120086;121973;122209;122221;137415;137432;143823;145206;145217;159066;172637;182201;182216;184950;185822;185838;186985;191558;199578;199607;220726;231226;231283;253660;271578;271591;271927;290912;290965;296926;301111;306577;331554;350194…	690;691;692;693;694;695;696;697;698;699;700;701;702	102;229;258;297;450;660;849;1400;1403;1462;2466;2482;2581
B7ZC90	B7ZC90	1	1	1		Crocc	1	1	1	1	0	1	0	0	0	0	0	0	0	0	0	0	0	0	0	0	0	1	0	0	0	0	0	0	0	0	0	0	0	0	0	0	0	1	0	0	0	0	0
B7ZCE0;Q3UVC9;Q9R123	B7ZCE0;Q3UVC9;Q9R123	1;1;1	1;1;1	1;1;1	N-acetyltransferase 6	Nat6	3	1	1	1	0	1	1	0	0	1	0	0	0	1	0	0	0	1	0	0	0	1	1	0	0	1	0	0	0	1	0	0	0	1	0	0	0	1	1	0	0	1	0
B7ZCF6;B7ZCF7;Q8BR93	B7ZCF6;B7ZCF7;Q8BR93	1;1;1	1;1;1	1;1;1	Putative nuclease HARBI1	Harbi1	3	1	1	1	1	1	1	1	1	1	0	1	1	1	0	1	1	0	0	1	1	1	1	1	1	1	0	1	1	1	0	1	1	0	0	1	1	1	1	1	1	1	0
B7ZCN0;B7ZCM9;P0C872;E0CXG8	B7ZCN0;B7ZCM9;P0C872;E0CXG8	2;2;2;1	2;2;2;1	2;2;2;1	JmjC domain-containing protein 7	Gm28042;Jmjd7	4	2	2	2	1	1	1	1	0	1	0	1	1	0	1	1	0	1	1	1	1	1	1	1	0	1	0	1	1	0	1	1	0	1	1	1	1	1	1	1	0	1	0
B7ZCP4;Q8C166;B7ZCP7;B7ZCP6;B7ZCP5;E9Q806;A3KGK7;V9GX86;B7ZCP8;V9GWY2;V9GXM6;F6R587	B7ZCP4;Q8C166;B7ZCP7;B7ZCP6;B7ZCP5;E9Q806;A3KGK7;V9GX86;B7ZCP8;V9GWY2	6;6;4;4;4;4;4;3;3;3;1;1	6;6;4;4;4;4;4;3;3;3;1;1	6;6;4;4;4;4;4;3;3;3;1;1	Copine-1	Cpne1	12	6	6	6	3	3	3	3	3	2	1	3	3	3	3	2	3	2	3	3	3	3	3	3	3	2	1	3	3	3	3	2	3	2	3	3	3	3	3	3	3	2	1
Q8BFU4;Q78NN4;B7ZCT1;Q9CX84;F6WK59;B7ZCT0	Q8BFU4;Q78NN4;B7ZCT1;Q9CX84	3;3;3;3;1;1	3;3;3;3;1;1	3;3;3;3;1;1	Regulator of G-protein signaling 19	Rgs19	6	3	3	3	2	2	1	2	2	2	1	1	2	2	2	2	2	2	2	2	2	2	1	2	2	2	1	1	2	2	2	2	2	2	2	2	2	2	1	2	2	2	1
B7ZCU2;B7ZCU5;B7ZCU4;B7ZCU3;B7ZCU0;J3QNK8;Q8CBW3	B7ZCU2;B7ZCU5;B7ZCU4;B7ZCU3;B7ZCU0;J3QNK8;Q8CBW3	17;17;17;17;17;17;17	17;17;17;17;17;17;17	13;13;13;13;13;13;13	Abl interactor 1	Abi1	7	17	17	13	15	14	12	10	15	14	7	8	14	16	12	12	10	15	7	8	15	14	12	10	15	14	7	8	14	16	12	12	10	15	7	8	11	10	8	7	11	10	4
B7ZMP1;E9Q1R1	B7ZMP1;E9Q1R1	2;1	2;1	2;1	Probable Xaa-Pro aminopeptidase 3	Xpnpep3	2	2	2	2	1	1	0	1	2	1	0	0	1	1	0	1	1	1	1	1	1	1	0	1	2	1	0	0	1	1	0	1	1	1	1	1	1	1	0	1	2	1	0
B7ZMR9;Q0VEE6;D3YV79	B7ZMR9;Q0VEE6;D3YV79	3;3;2	3;3;2	3;3;2	Zinc finger protein 800	Zfp800;Znf800	3	3	3	3	1	1	2	1	1	1	2	1	0	0	1	1	0	2	2	1	1	1	2	1	1	1	2	1	0	0	1	1	0	2	2	1	1	1	2	1	1	1	2
B7ZN02;Q5DTX6	B7ZN02;Q5DTX6	6;6	6;6	6;6	Junctional protein associated with coronary artery disease	9430020K01Rik;Jcad	2	6	6	6	2	4	1	1	3	2	1	1	1	1	2	1	0	2	1	1	2	4	1	1	3	2	1	1	1	1	2	1	0	2	1	1	2	4	1	1	3	2	1
B7ZN11;Q8C398	B7ZN11;Q8C398	3;3	3;3	3;3	Phosphatidylinositol-glycan biosynthesis class W protein	Pigw	2	3	3	3	1	2	2	2	1	2	1	2	0	0	1	1	0	2	1	2	1	2	2	2	1	2	1	2	0	0	1	1	0	2	1	2	1	2	2	2	1	2	1
B7ZN28;Q9EPX2	B7ZN28;Q9EPX2	6;6	6;6	6;6	Papilin	Papln	2	6	6	6	3	4	2	5	3	3	4	3	4	3	3	3	4	4	4	3	3	4	2	5	3	3	4	3	4	3	3	3	4	4	4	3	3	4	2	5	3	3	4
E9QPT4;D3YY34;B7ZNA5;Q8CHP6;F8WIN6	E9QPT4;D3YY34;B7ZNA5;Q8CHP6;F8WIN6	2;2;2;2;1	2;2;2;2;1	2;2;2;2;1	Polyhomeotic-like protein 3	Phc3	5	2	2	2	1	1	1	1	1	1	2	2	1	1	1	0	1	0	1	0	1	1	1	1	1	1	2	2	1	1	1	0	1	0	1	0	1	1	1	1	1	1	2
E9QMU1;J3QNW9;B7ZNG0	E9QMU1;J3QNW9;B7ZNG0	10;10;10	9;9;9	9;9;9	Kinesin-like protein;Kinesin-like protein KIF7	Kif7	3	10	9	9	7	4	4	4	4	3	1	1	3	5	3	2	2	5	4	2	6	3	3	3	3	2	0	1	2	4	2	1	1	4	3	1	6	3	3	3	3	2	0
B7ZNG4	B7ZNG4	7	7	7	Tastin	Troap	1	7	7	7	3	5	2	2	3	4	1	0	1	2	2	3	1	5	0	1	3	5	2	2	3	4	1	0	1	2	2	3	1	5	0	1	3	5	2	2	3	4	1
F6QU40;B7ZNK8;P97865	F6QU40;B7ZNK8;P97865	1;1;1	1;1;1	1;1;1	Peroxisomal targeting signal 2 receptor	Pex7	3	1	1	1	0	1	1	0	1	1	0	0	0	0	1	1	1	1	0	1	0	1	1	0	1	1	0	0	0	0	1	1	1	1	0	1	0	1	1	0	1	1	0
Q91VU7;B7ZNL8;F6XMS4;F7CG42	Q91VU7;B7ZNL8;F6XMS4;F7CG42	2;2;1;1	2;2;1;1	2;2;1;1		Pus7	4	2	2	2	0	1	1	0	1	1	2	2	0	1	1	0	0	1	0	1	0	1	1	0	1	1	2	2	0	1	1	0	0	1	0	1	0	1	1	0	1	1	2
F8VQE6;B7ZNL9;F7CWI0	F8VQE6;B7ZNL9	13;13;2	13;13;2	13;13;2		Tatdn2	3	13	13	13	8	9	8	5	7	7	6	6	5	9	8	6	3	9	7	5	8	9	8	5	7	7	6	6	5	9	8	6	3	9	7	5	8	9	8	5	7	7	6
B7ZNP3;B7ZNP2;Q3V4B5	B7ZNP3;B7ZNP2;Q3V4B5	1;1;1	1;1;1	1;1;1	COMM domain-containing protein 6	Commd6	3	1	1	1	1	0	1	0	1	1	1	1	1	1	0	1	1	1	1	0	1	0	1	0	1	1	1	1	1	1	0	1	1	1	1	0	1	0	1	0	1	1	1
B7ZNX6;B2RUJ2	B7ZNX6;B2RUJ2	65;61	2;0	2;0		Erbb2ip	2	65	2	2	43	56	46	46	44	46	28	39	34	51	50	44	28	51	35	40	2	2	2	2	2	1	0	2	1	2	2	1	1	2	2	2	2	2	2	2	2	1	0
B7ZP47;Q65Z40;F6YCH1	B7ZP47;Q65Z40	10;10;4	10;10;4	10;10;4	Wings apart-like protein homolog	Wapal	3	10	10	10	5	7	8	7	6	7	8	3	4	4	4	2	5	3	4	4	5	7	8	7	6	7	8	3	4	4	4	2	5	3	4	4	5	7	8	7	6	7	8
B8JJE7;Q8CEE0;B8JJF0;D6RDR1;D6RH89;F7BGJ9	B8JJE7;Q8CEE0;B8JJF0;D6RDR1	7;7;5;5;3;2	7;7;5;5;3;2	7;7;5;5;3;2	Centrosomal protein of 57 kDa	Cep57	6	7	7	7	6	1	3	2	3	2	0	2	2	1	1	2	1	1	3	3	6	1	3	2	3	2	0	2	2	1	1	2	1	1	3	3	6	1	3	2	3	2	0
B8JJN2;P21180	B8JJN2;P21180	1;1	1;1	1;1	Complement C2;Complement C2b fragment;Complement C2a fragment	C2	2	1	1	1	1	0	0	0	0	0	0	0	0	0	0	0	0	0	0	0	1	0	0	0	0	0	0	0	0	0	0	0	0	0	0	0	1	0	0	0	0	0	0
B8JK51;Q8K015;B8JK52	B8JK51;Q8K015;B8JK52	2;2;1	2;2;1	2;2;1	Centromere protein O	Cenpo	3	2	2	2	1	0	0	0	0	0	0	0	2	1	0	0	1	0	0	0	1	0	0	0	0	0	0	0	2	1	0	0	1	0	0	0	1	0	0	0	0	0	0
B8JK56;Q8VHH7	B8JK56;Q8VHH7	5;5	5;5	5;5	Adenylate cyclase type 3	Adcy3	2	5	5	5	4	4	5	5	4	4	4	3	3	4	4	3	3	4	4	4	4	4	5	5	4	4	4	3	3	4	4	3	3	4	4	4	4	4	5	5	4	4	4
B8JK87;Q8K371;Q3TP05;B8JK81;B8JK82;B8JK86;B8JK84;B8JK83;A0A087WRL8;B8JK85	B8JK87;Q8K371;Q3TP05;B8JK81	13;13;12;9;4;4;3;3;3;1	13;13;12;9;4;4;3;3;3;1	13;13;12;9;4;4;3;3;3;1	Angiomotin-like protein 2	Amotl2	10	13	13	13	8	10	6	8	9	9	6	3	7	7	9	2	6	8	6	4	8	10	6	8	9	9	6	3	7	7	9	2	6	8	6	4	8	10	6	8	9	9	6
B8JKU8;B8JKV0;B8JKU9;A0A0N4SVR2	B8JKU8;B8JKV0;B8JKU9;A0A0N4SVR2	6;6;4;3	6;6;4;3	6;6;4;3		Amn1	4	6	6	6	3	4	2	1	3	2	2	1	4	2	2	1	4	3	1	1	3	4	2	1	3	2	2	1	4	2	2	1	4	3	1	1	3	4	2	1	3	2	2
B8ZXI1;Z4YJE9;D6RGP3	B8ZXI1;Z4YJE9	4;3;1	4;3;1	4;3;1	Queuine tRNA-ribosyltransferase subunit QTRTD1	Qtrtd1	3	4	4	4	4	3	3	1	3	2	0	0	3	1	3	1	1	1	1	1	4	3	3	1	3	2	0	0	3	1	3	1	1	1	1	1	4	3	3	1	3	2	0
B9EHJ3;P39447	B9EHJ3;P39447	60;58	60;58	60;58	Tight junction protein ZO-1	Tjp1	2	60	60	60	44	49	42	41	44	49	31	38	40	48	47	37	28	49	38	30	44	49	42	41	44	49	31	38	40	48	47	37	28	49	38	30	44	49	42	41	44	49	31
B9EHN0;Q02053;P31254	B9EHN0;Q02053	41;41;9	41;41;9	41;41;9	Ubiquitin-like modifier-activating enzyme 1	Uba1	3	41	41	41	33	32	26	30	32	29	26	24	33	30	32	33	33	32	30	27	33	32	26	30	32	29	26	24	33	30	32	33	33	32	30	27	33	32	26	30	32	29	26
B9EHQ4;O35608	B9EHQ4;O35608	3;3	3;3	3;3	Angiopoietin-2	Angpt2	2	3	3	3	1	2	0	1	1	2	0	0	0	1	2	1	1	2	1	1	1	2	0	1	1	2	0	0	0	1	2	1	1	2	1	1	1	2	0	1	1	2	0
B9EHW0;Q8BXN7	B9EHW0;Q8BXN7	1;1	1;1	1;1	Protein phosphatase 1K, mitochondrial	Ppm1k	2	1	1	1	1	0	0	1	0	0	0	0	0	0	0	0	1	0	0	0	1	0	0	1	0	0	0	0	0	0	0	0	1	0	0	0	1	0	0	1	0	0	0
B9EHY2;Q80W54;I7HIP5	B9EHY2;Q80W54	14;14;2	14;14;2	14;14;2	CAAX prenyl protease 1 homolog	Zmpste24	3	14	14	14	11	10	12	9	11	13	12	8	11	13	9	11	11	12	12	11	11	10	12	9	11	13	12	8	11	13	9	11	11	12	12	11	11	10	12	9	11	13	12
B9EI20;E9QNC6;G5E8Y2;Q69ZB0;F7ANC5;E9Q8Q7;F6QGT9;E9PVL4;F7ABL5	B9EI20;E9QNC6;G5E8Y2;Q69ZB0;F7ANC5;E9Q8Q7	4;4;4;4;3;3;1;1;1	4;4;4;4;3;3;1;1;1	4;4;4;4;3;3;1;1;1	Leucine-rich repeat and coiled-coil domain-containing protein 1	Lrrcc1	9	4	4	4	2	1	1	1	1	3	0	0	0	1	1	1	1	1	1	0	2	1	1	1	1	3	0	0	0	1	1	1	1	1	1	0	2	1	1	1	1	3	0
B9EI21;O54836	B9EI21;O54836	8;7	8;7	8;7	Zinc finger matrin-type protein 3	Zmat3	2	8	8	8	4	6	6	5	3	5	6	5	3	2	3	2	2	2	3	4	4	6	6	5	3	5	6	5	3	2	3	2	2	2	3	4	4	6	6	5	3	5	6
B9EI85;P84228;F8WI35	B9EI85;P84228;F8WI35	8;8;7	8;8;7	1;1;0	Histone H3;Histone H3.2	Hist2h3b;Hist1h3b;H3f3a	3	8	8	1	7	8	7	8	7	8	7	5	5	6	7	6	6	7	8	7	7	8	7	8	7	8	7	5	5	6	7	6	6	7	8	7	1	1	1	1	1	1	1
B9EID1;Q8BGB8;B7ZCV4;D6RJJ8	B9EID1;Q8BGB8;B7ZCV4;D6RJJ8	6;6;5;4	6;6;5;4	6;6;5;4	Ubiquinone biosynthesis protein COQ4 homolog, mitochondrial	Coq4	4	6	6	6	5	5	4	3	4	4	3	3	3	4	4	4	3	6	4	5	5	5	4	3	4	4	3	3	3	4	4	4	3	6	4	5	5	5	4	3	4	4	3
B9EIE9;P46664	B9EIE9;P46664	10;10	10;10	10;10	Adenylosuccinate synthetase isozyme 2	Adss	2	10	10	10	8	8	4	4	9	5	1	4	8	7	6	5	7	6	3	3	8	8	4	4	9	5	1	4	8	7	6	5	7	6	3	3	8	8	4	4	9	5	1
D3YUW8;D3YUX1;Q0VGT3;B9EIG6;Q8BZH4	D3YUW8;D3YUX1;Q0VGT3;B9EIG6;Q8BZH4	2;2;2;2;2	2;2;2;2;2	2;2;2;2;2	Pogo transposable element with ZNF domain	Pogz	5	2	2	2	1	1	0	1	0	0	1	1	0	0	0	0	0	0	1	0	1	1	0	1	0	0	1	1	0	0	0	0	0	0	1	0	1	1	0	1	0	0	1
B9EJ80	B9EJ80	6	6	6		Pdzd8	1	6	6	6	3	4	5	5	2	3	3	3	2	3	3	5	3	3	4	4	3	4	5	5	2	3	3	3	2	3	3	5	3	3	4	4	3	4	5	5	2	3	3
B9EJR4;O35387;A0A0G2JFF9;A0A0G2JDP0;A0A0G2JEE6;A0A0G2JE46;A0A0G2JFE1;A0A0G2JGG5;A0A0G2JGR0	B9EJR4;O35387;A0A0G2JFF9;A0A0G2JDP0;A0A0G2JEE6;A0A0G2JE46	14;14;13;13;9;9;3;2;1	14;14;13;13;9;9;3;2;1	14;14;13;13;9;9;3;2;1	HCLS1-associated protein X-1	Hax1	9	14	14	14	12	12	12	12	12	12	12	9	12	11	12	13	11	13	12	13	12	12	12	12	12	12	12	9	12	11	12	13	11	13	12	13	12	12	12	12	12	12	12
B9EJR8	B9EJR8	3	3	3	Dynein assembly factor 5, axonemal	Dnaaf5	1	3	3	3	2	0	0	2	1	1	2	3	2	1	3	2	1	1	2	2	2	0	0	2	1	1	2	3	2	1	3	2	1	1	2	2	2	0	0	2	1	1	2
B9EJX5;Q8C176	B9EJX5;Q8C176	9;9	9;9	9;9	Transcription initiation factor TFIID subunit 2	Taf2	2	9	9	9	5	6	7	6	4	5	5	4	5	5	4	3	3	3	4	5	5	6	7	6	4	5	5	4	5	5	4	3	3	3	4	5	5	6	7	6	4	5	5
B9EJX8;Q9D0W5	B9EJX8;Q9D0W5	5;5	5;5	5;5	Peptidyl-prolyl cis-trans isomerase;Peptidyl-prolyl cis-trans isomerase-like 1	Ppil1	2	5	5	5	4	5	3	5	3	5	4	4	3	4	4	3	3	4	4	3	4	5	3	5	3	5	4	4	3	4	4	3	3	4	4	3	4	5	3	5	3	5	4
B9EKI3;D6RJK7	B9EKI3;D6RJK7	6;3	6;3	6;3	TATA element modulatory factor	Tmf1	2	6	6	6	0	4	3	4	1	3	1	3	3	2	3	3	1	2	4	5	0	4	3	4	1	3	1	3	3	2	3	3	1	2	4	5	0	4	3	4	1	3	1
B9EKJ3;Q80TL7	B9EKJ3;Q80TL7	21;20	21;20	21;20	Protein MON2 homolog	Mon2	2	21	21	21	10	8	5	6	7	8	7	5	4	4	8	9	6	10	13	8	10	8	5	6	7	8	7	5	4	4	8	9	6	10	13	8	10	8	5	6	7	8	7
B9EKK6	B9EKK6	1	1	1		Nxpe3	1	1	1	1	1	0	0	1	1	0	0	1	0	1	0	0	0	0	0	0	1	0	0	1	1	0	0	1	0	1	0	0	0	0	0	0	1	0	0	1	1	0	0
B9EKL6;Q63739	B9EKL6;Q63739	7;7	7;7	4;4	Protein tyrosine phosphatase type IVA 1	Ptp4a1	2	7	7	4	6	6	6	4	6	6	4	5	5	6	6	6	5	5	4	5	6	6	6	4	6	6	4	5	5	6	6	6	5	5	4	5	3	4	4	2	3	3	2
B9EKS2;Q6ZPY7	B9EKS2;Q6ZPY7	2;2	2;2	2;2	Lysine-specific demethylase 3B	Kdm3b	2	2	2	2	2	2	0	0	0	0	0	0	1	0	0	0	0	1	1	0	2	2	0	0	0	0	0	0	1	0	0	0	0	1	1	0	2	2	0	0	0	0	0
B9EKS7;Q8BHF7;F8WI04;F2Z427	B9EKS7;Q8BHF7;F8WI04	9;9;5;3	9;9;5;3	9;9;5;3	CDP-diacylglycerol--glycerol-3-phosphate 3-phosphatidyltransferase, mitochondrial	Pgs1	4	9	9	9	8	6	6	5	6	6	5	4	5	7	6	6	5	5	6	6	8	6	6	5	6	6	5	4	5	7	6	6	5	5	6	6	8	6	6	5	6	6	5
C6L648;P70343	C6L648;P70343	2;2	2;2	2;2	Caspase-4;Caspase-4 subunit p10;Caspase-4 subunit p20	Casp4	2	2	2	2	2	1	1	1	0	1	1	1	0	0	1	1	0	0	1	0	2	1	1	1	0	1	1	1	0	0	1	1	0	0	1	0	2	1	1	1	0	1	1
CON__ENSEMBL:ENSBTAP00000011227	CON__ENSEMBL:ENSBTAP00000011227	2	2	2			1	2	2	2	0	1	2	1	1	2	2	0	1	0	1	2	1	0	1	1	0	1	2	1	1	2	2	0	1	0	1	2	1	0	1	1	0	1	2	1	1	2	2
CON__ENSEMBL:ENSBTAP00000014147	CON__ENSEMBL:ENSBTAP00000014147	4	4	4			1	4	4	4	3	4	3	3	2	3	3	3	3	4	3	4	3	3	3	3	3	4	3	3	2	3	3	3	3	4	3	4	3	3	3	3	3	4	3	3	2	3	3
CON__ENSEMBL:ENSBTAP00000024462	CON__ENSEMBL:ENSBTAP00000024462	12	1	1			1	12	1	1	10	9	9	9	12	9	10	9	10	9	7	9	12	7	9	9	0	0	0	0	1	0	1	0	0	0	0	0	1	0	1	0	0	0	0	0	1	0	1
CON__ENSEMBL:ENSBTAP00000024466	CON__ENSEMBL:ENSBTAP00000024466	13	13	2			1	13	13	2	12	11	11	11	13	11	11	11	12	11	9	11	13	9	10	11	12	11	11	11	13	11	11	11	12	11	9	11	13	9	10	11	2	2	2	2	2	2	2
CON__ENSEMBL:ENSBTAP00000032840	CON__ENSEMBL:ENSBTAP00000032840	3	3	3			1	3	3	3	2	1	1	0	2	1	0	0	0	0	0	1	2	1	0	1	2	1	1	0	2	1	0	0	0	0	0	1	2	1	0	1	2	1	1	0	2	1	0
CON__ENSEMBL:ENSBTAP00000033053	CON__ENSEMBL:ENSBTAP00000033053	2	2	2			1	2	2	2	1	2	2	2	2	2	2	1	2	1	2	2	2	2	2	2	1	2	2	2	2	2	2	1	2	1	2	2	2	2	2	2	1	2	2	2	2	2	2
CON__ENSEMBL:ENSBTAP00000034412	CON__ENSEMBL:ENSBTAP00000034412	5	5	5			1	5	5	5	3	1	1	1	4	0	1	0	3	2	2	2	2	0	1	2	3	1	1	1	4	0	1	0	3	2	2	2	2	0	1	2	3	1	1	1	4	0	1
CON__ENSEMBL:ENSBTAP00000038253	CON__ENSEMBL:ENSBTAP00000038253	15	1	1			1	15	1	1	10	12	14	10	10	11	12	12	12	11	12	12	11	13	13	13	0	0	1	1	1	1	1	1	1	1	1	1	1	1	1	1	0	0	1	1	1	1	1
CON__O43790;CON__Q14533;Q9CPR6	CON__O43790;CON__Q14533	30;24;1	16;11;1	5;1;0			3	30	16	5	2	2	4	1	3	5	2	2	2	5	3	4	3	13	30	2	1	0	3	0	1	1	1	1	0	2	1	2	1	8	16	0	0	0	0	0	1	0	0
CON__O95678	CON__O95678	18	1	1			1	18	1	1	12	15	16	14	14	15	12	14	11	12	14	14	12	16	16	14	0	0	0	0	0	0	0	0	0	0	1	0	0	1	1	0	0	0	0	0	0	0	0
CON__P00711	CON__P00711	3	3	3			1	3	3	3	3	0	0	0	0	0	0	0	0	0	0	0	3	0	0	0	3	0	0	0	0	0	0	0	0	0	0	0	3	0	0	0	3	0	0	0	0	0	0
CON__P00761	CON__P00761	10	10	9			1	10	10	9	8	8	9	9	8	8	10	9	8	9	7	9	8	7	9	10	8	8	9	9	8	8	10	9	8	9	7	9	8	7	9	10	8	8	9	9	8	8	9
CON__P01966	CON__P01966	6	6	5			1	6	6	5	3	2	3	4	4	2	3	4	5	3	3	4	4	2	3	4	3	2	3	4	4	2	3	4	5	3	3	4	4	2	3	4	2	2	2	3	3	2	3
CON__P02533	CON__P02533	35	19	3			1	35	19	3	24	25	27	22	31	24	18	28	30	26	21	29	31	22	27	26	12	12	15	10	16	12	9	15	16	13	10	15	16	10	14	14	2	3	3	2	3	3	3
CON__P02538;D3Z6R0	CON__P02538	50;1	29;1	3;0			2	50	29	3	37	33	40	35	43	34	26	35	38	34	31	34	40	29	41	35	20	15	21	17	24	16	10	15	20	18	14	16	21	12	23	16	2	1	2	2	3	1	1
CON__P02584	CON__P02584	6	1	1			1	6	1	1	4	5	3	4	3	5	5	3	3	4	2	5	3	4	4	4	0	0	0	0	0	0	0	0	0	0	0	0	0	0	1	0	0	0	0	0	0	0	0
CON__P02662	CON__P02662	12	12	12			1	12	12	12	7	7	10	5	5	4	7	10	6	3	5	12	8	8	6	6	7	7	10	5	5	4	7	10	6	3	5	12	8	8	6	6	7	7	10	5	5	4	7
CON__P02663	CON__P02663	9	9	9			1	9	9	9	7	4	7	2	1	2	2	8	6	1	1	7	8	7	4	3	7	4	7	2	1	2	2	8	6	1	1	7	8	7	4	3	7	4	7	2	1	2	2
CON__P02666	CON__P02666	8	8	8			1	8	8	8	6	4	6	4	4	4	4	6	4	4	4	5	5	4	4	4	6	4	6	4	4	4	4	6	4	4	4	5	5	4	4	4	6	4	6	4	4	4	4
CON__P02668	CON__P02668	3	3	3			1	3	3	3	3	0	3	0	0	0	0	3	1	0	0	3	3	2	0	0	3	0	3	0	0	0	0	3	1	0	0	3	3	2	0	0	3	0	3	0	0	0	0
CON__P02754	CON__P02754	12	12	12			1	12	12	12	11	6	10	2	7	3	4	11	9	4	4	10	11	9	6	5	11	6	10	2	7	3	4	11	9	4	4	10	11	9	6	5	11	6	10	2	7	3	4
CON__P02768-1	CON__P02768-1	21	15	15			1	21	15	15	3	13	7	6	4	7	6	9	15	17	5	7	15	7	15	8	1	9	5	3	2	4	3	6	11	14	2	3	10	4	12	4	1	9	5	3	2	4	3
CON__P02769	CON__P02769	35	35	30			1	35	35	30	23	21	19	20	20	18	18	26	23	15	21	22	29	18	22	20	23	21	19	20	20	18	18	26	23	15	21	22	29	18	22	20	21	17	17	18	18	15	16
CON__P04259	CON__P04259	49	3	1			1	49	3	1	37	33	39	34	42	33	26	34	37	34	30	34	39	29	41	34	3	2	2	2	3	1	2	2	2	3	1	2	3	2	2	1	1	1	1	1	1	0	1
CON__P04264;CON__H-INV:HIT000016045	CON__P04264	56;3	51;2	36;0			2	56	51	36	45	49	48	42	49	43	41	51	46	50	45	46	49	47	47	47	41	45	44	38	46	39	38	48	42	47	41	43	46	43	44	43	28	31	30	27	32	26	25
CON__P07477	CON__P07477	1	1	1			1	1	1	1	1	1	1	1	1	1	1	1	1	1	1	1	1	1	1	1	1	1	1	1	1	1	1	1	1	1	1	1	1	1	1	1	1	1	1	1	1	1	1
CON__P08727	CON__P08727	9	2	2			1	9	2	2	6	6	8	4	6	6	4	6	6	5	6	6	8	6	8	6	1	1	2	1	1	1	1	1	1	0	1	1	1	1	2	1	1	1	2	1	1	1	1
CON__P08730-1;P08730	CON__P08730-1;P08730	13;13	2;2	2;2	Keratin, type I cytoskeletal 13	Krt13	2	13	2	2	8	8	11	8	8	6	6	9	8	8	8	8	11	7	10	9	1	1	1	1	1	0	1	1	1	1	1	1	2	1	1	1	1	1	1	1	1	0	1
CON__P08779;Q3SYP5;CON__Q9Z2K1;CON__Q3ZAW8;Q9Z2K1;Q8CCX5	CON__P08779	35;10;10;10;10;1	30;8;8;8;8;1	18;3;3;3;3;0			6	35	30	18	27	25	26	25	32	21	17	23	31	28	17	26	33	23	28	24	22	20	21	20	27	16	13	18	26	23	12	21	28	18	23	19	15	11	13	13	17	8	7
CON__P12035	CON__P12035	17	2	1			1	17	2	1	10	13	15	14	11	12	10	12	11	10	12	12	10	11	14	12	0	0	1	0	0	0	0	0	1	0	0	0	0	0	0	0	0	0	1	0	0	0	0
CON__P12763	CON__P12763	8	8	8			1	8	8	8	4	5	3	3	5	6	3	2	4	2	3	2	5	2	4	2	4	5	3	3	5	6	3	2	4	2	3	2	5	2	4	2	4	5	3	3	5	6	3
CON__P13645;CON__Q7Z3Y7;CON__Q2M2I5;CON__P05784;P05784;CON__O76015;CON__Q7Z3Y9;CON__O76014;Q8VCW2;Q9Z320;A1L317	CON__P13645	55;5;3;2;2;1;1;1;1;1;1	55;5;3;2;2;1;1;1;1;1;1	37;1;0;0;0;0;0;0;0;0;0			11	55	55	37	44	46	44	42	46	41	39	51	47	49	43	51	50	44	46	47	44	46	44	42	46	41	39	51	47	49	43	51	50	44	46	47	29	30	29	26	30	28	26
CON__P13646-1	CON__P13646-1	21	17	2			1	21	17	2	5	7	19	5	11	8	5	13	6	6	6	8	14	5	14	7	1	3	15	1	7	4	1	9	2	2	2	4	10	1	10	3	0	0	2	0	1	1	0
CON__P13647	CON__P13647	51	40	8			1	51	40	8	31	32	31	28	34	28	31	39	38	33	27	40	37	27	35	38	21	21	21	17	24	18	21	29	29	23	16	31	28	16	26	27	3	4	6	3	3	4	5
CON__P15497	CON__P15497	6	6	6			1	6	6	6	0	1	2	3	4	1	2	3	5	3	2	4	3	3	3	4	0	1	2	3	4	1	2	3	5	3	2	4	3	3	3	4	0	1	2	3	4	1	2
CON__P17690;Q01339	CON__P17690	3;1	3;1	3;1			2	3	3	3	3	2	0	1	3	2	2	1	3	3	2	1	3	2	1	0	3	2	0	1	3	2	2	1	3	3	2	1	3	2	1	0	3	2	0	1	3	2	2
CON__P19013	CON__P19013	21	18	12			1	21	18	12	2	7	18	3	7	4	4	4	2	3	3	5	11	3	20	7	0	4	15	1	5	2	1	2	0	1	1	2	9	1	17	4	0	2	9	0	3	0	1
CON__P20930	CON__P20930	6	6	6			1	6	6	6	3	5	3	2	4	2	1	5	6	4	3	5	5	3	4	4	3	5	3	2	4	2	1	5	6	4	3	5	5	3	4	4	3	5	3	2	4	2	1
CON__P34955	CON__P34955	8	8	8			1	8	8	8	4	4	4	3	5	3	2	2	3	2	4	4	3	3	6	2	4	4	4	3	5	3	2	2	3	2	4	4	3	3	6	2	4	4	4	3	5	3	2
CON__P35527	CON__P35527	44	43	43			1	44	43	43	32	39	34	31	36	36	32	37	39	37	31	41	35	32	37	38	31	38	33	30	35	35	32	36	38	36	30	40	34	31	36	37	31	38	33	30	35	35	32
CON__P35908;CON__REFSEQ:XP_932229	CON__P35908	62;1	62;1	41;0			2	62	62	41	44	54	51	48	46	47	49	57	48	50	48	52	53	53	50	52	44	54	51	48	46	47	49	57	48	50	48	52	53	53	50	52	28	35	33	29	30	29	31
CON__P67983;P02798	CON__P67983;P02798	1;1	1;1	1;1	Metallothionein-2	Mt2	2	1	1	1	0	1	0	0	1	1	1	0	0	1	1	0	1	1	0	0	0	1	0	0	1	1	1	0	0	1	1	0	1	1	0	0	0	1	0	0	1	1	1
CON__P78386;CON__Q9NSB4;Q99M74	CON__P78386	33;3;3	32;3;3	14;1;1			3	33	32	14	1	6	3	2	3	7	2	2	4	5	4	4	4	11	33	3	0	5	2	1	2	6	1	1	4	4	3	3	4	10	32	2	0	2	0	1	0	1	0
CON__P81644	CON__P81644	1	1	1			1	1	1	1	1	1	0	1	1	1	0	1	1	0	1	1	1	0	1	0	1	1	0	1	1	1	0	1	1	0	1	1	1	0	1	0	1	1	0	1	1	1	0
CON__Q01546	CON__Q01546	13	1	1			1	13	1	1	9	12	11	12	9	11	11	11	10	9	12	10	9	12	10	12	0	0	0	0	0	0	0	0	1	0	0	0	0	0	0	0	0	0	0	0	0	0	0
CON__Q04695	CON__Q04695	30	17	4			1	30	17	4	23	15	17	14	27	15	11	16	20	20	14	19	26	14	17	19	13	5	6	6	16	5	5	6	8	9	6	8	13	6	7	7	4	3	2	3	4	2	2
CON__Q05B55	CON__Q05B55	8	7	7			1	8	7	7	5	6	6	6	6	4	7	6	6	3	4	5	4	5	8	7	4	5	5	5	5	3	6	5	5	3	3	4	3	4	7	6	4	5	5	5	5	3	6
CON__Q14525	CON__Q14525	20	18	7			1	20	18	7	2	4	3	3	2	4	4	4	2	3	3	4	2	8	20	2	1	3	1	1	1	3	2	3	1	2	1	2	1	7	18	1	1	1	0	1	0	0	1
CON__Q148H6;CON__Q7Z3Z0;CON__Q7Z3Y8	CON__Q148H6;CON__Q7Z3Z0;CON__Q7Z3Y8	5;3;3	1;1;1	1;1;1			3	5	1	1	4	4	3	4	4	3	3	5	4	4	4	4	5	3	4	4	0	0	0	0	0	0	0	1	0	0	0	0	1	0	0	0	0	0	0	0	0	0	0
CON__Q9UE12;CON__Q15323;CON__A2A5Y0;Q61765;CON__Q92764;CON__O76013;Q6IFX3;E9PV64;CON__Q6IFU5	CON__Q9UE12;CON__Q15323	20;20;6;6;3;2;2;1;1	9;9;3;3;1;1;0;0;0	5;5;1;1;0;0;0;0;0			9	20	9	5	4	3	3	2	2	4	3	3	3	6	3	2	3	12	20	2	3	0	0	0	0	0	0	1	1	3	0	0	1	6	9	0	1	0	0	0	0	0	0
CON__Q1RMK2	CON__Q1RMK2	6	6	6			1	6	6	6	4	1	3	2	2	1	3	3	2	0	0	1	2	0	1	2	4	1	3	2	2	1	3	3	2	0	0	1	2	0	1	2	4	1	3	2	2	1	3
CON__Q1RMN8	CON__Q1RMN8	6	6	6			1	6	6	6	4	4	5	5	4	5	6	5	4	4	5	4	4	5	5	5	4	4	5	5	4	5	6	5	4	4	5	4	4	5	5	5	4	4	5	5	4	5	6
CON__Q28065	CON__Q28065	1	1	1			1	1	1	1	1	1	1	1	1	1	1	1	1	1	1	1	1	1	1	1	1	1	1	1	1	1	1	1	1	1	1	1	1	1	1	1	1	1	1	1	1	1	1
CON__Q28107;O88783	CON__Q28107	23;6	23;6	23;6			2	23	23	23	16	15	8	8	16	10	6	7	18	16	12	10	11	14	5	4	16	15	8	8	16	10	6	7	18	16	12	10	11	14	5	4	16	15	8	8	16	10	6
CON__Q32MB2	CON__Q32MB2	10	4	0			1	10	4	0	4	7	5	4	6	5	4	5	6	6	4	4	9	5	6	6	1	2	0	0	1	0	0	1	2	1	0	1	4	1	1	1	0	0	0	0	0	0	0
CON__Q3SX09;CON__P02070;A8DUK4;P02089	CON__Q3SX09	8;1;1;1	8;1;1;1	7;1;0;0			4	8	8	7	4	3	4	2	3	3	3	2	5	2	1	4	5	2	1	5	4	3	4	2	3	3	3	2	5	2	1	4	5	2	1	5	4	2	3	1	2	2	2
CON__Q3SY84	CON__Q3SY84	9	3	0			1	9	3	0	3	6	3	3	4	3	2	3	4	5	3	3	7	5	4	4	0	2	0	1	1	1	0	0	0	1	1	0	2	2	0	1	0	0	0	0	0	0	0
CON__Q3TTY5;Q3TTY5	CON__Q3TTY5;Q3TTY5	13;13	1;1	1;1	Keratin, type II cytoskeletal 2 epidermal	Krt2	2	13	1	1	9	12	11	11	9	12	11	11	10	8	12	10	10	12	10	12	1	1	1	0	1	1	1	1	1	0	1	1	1	0	1	1	1	1	1	0	1	1	1
CON__Q3ZBS7	CON__Q3ZBS7	4	4	4			1	4	4	4	2	0	0	0	3	1	0	2	2	2	0	1	0	0	1	1	2	0	0	0	3	1	0	2	2	2	0	1	0	0	1	1	2	0	0	0	3	1	0
CON__Q58D62	CON__Q58D62	2	2	2			1	2	2	2	1	1	1	1	0	1	1	1	0	0	1	0	1	1	0	0	1	1	1	1	0	1	1	1	0	0	1	0	1	1	0	0	1	1	1	1	0	1	1
CON__Q5D862	CON__Q5D862	20	20	20			1	20	20	20	8	14	6	8	10	10	7	13	13	15	11	11	17	9	10	12	8	14	6	8	10	10	7	13	13	15	11	11	17	9	10	12	8	14	6	8	10	10	7
CON__Q5XKE5	CON__Q5XKE5	14	4	3			1	14	4	3	10	11	11	11	13	10	11	10	9	11	10	10	11	10	11	11	1	2	1	1	3	1	1	0	0	2	0	0	2	1	1	1	1	2	1	1	3	0	1
CON__Q6KB66-1;CON__Q0VBK2;Q0VBK2	CON__Q6KB66-1	9;3;3	8;3;3	8;3;3			3	9	8	8	4	3	2	2	5	3	1	8	7	5	1	6	8	3	4	5	4	2	1	1	4	2	1	7	7	5	1	5	7	2	3	5	4	2	1	1	4	2	1
CON__Q8N1N4-2;CON__Q7RTT2	CON__Q8N1N4-2;CON__Q7RTT2	10;10	7;7	7;7			2	10	7	7	5	7	5	4	6	6	5	7	6	9	5	5	7	3	6	5	3	5	2	2	4	4	3	5	5	6	3	4	6	1	3	3	3	5	2	2	4	4	3
CON__Q7Z794	CON__Q7Z794	17	12	10			1	17	12	10	10	10	12	9	8	9	9	11	11	12	8	11	11	9	10	11	6	6	8	5	5	5	6	8	7	9	4	8	8	5	7	7	5	5	6	3	4	3	4
CON__Q86YZ3	CON__Q86YZ3	15	15	15			1	15	15	15	6	7	7	4	6	6	2	7	6	10	7	8	10	8	8	3	6	7	7	4	6	6	2	7	6	10	7	8	10	8	8	3	6	7	7	4	6	6	2
CON__Q8IUT8;CON__O76011	CON__Q8IUT8;CON__O76011	11;10	3;3	2;2			2	11	3	2	2	1	3	1	1	1	3	1	1	3	2	2	1	8	11	1	1	0	1	0	0	0	1	0	0	1	0	0	0	2	3	0	1	0	0	0	0	0	0
CON__Q9BYR8	CON__Q9BYR8	2	2	2			1	2	2	2	0	0	0	0	0	0	0	0	0	0	0	0	0	1	2	0	0	0	0	0	0	0	0	0	0	0	0	0	0	1	2	0	0	0	0	0	0	0	0
CON__Q9C075	CON__Q9C075	4	2	2			1	4	2	2	1	1	2	3	3	1	2	2	1	1	1	3	2	2	2	2	1	1	1	2	2	1	1	2	1	1	0	2	1	1	1	2	1	1	1	2	2	1	1
CON__REFSEQ:XP_986630;Q61897	CON__REFSEQ:XP_986630;Q61897	5;5	1;1	1;1	Keratin, type I cuticular Ha3-II	Krt33b	2	5	1	1	2	1	2	1	1	3	2	1	2	1	2	1	2	4	5	1	0	0	1	0	0	0	1	0	0	0	0	0	0	0	1	0	0	0	1	0	0	0	1
D3YTR5;Q9Z2D8;D3YTR4;F6WZH1	D3YTR5;Q9Z2D8;D3YTR4;F6WZH1	9;9;8;7	9;9;8;7	9;9;8;7	Methyl-CpG-binding domain protein 3	Mbd3	4	9	9	9	6	6	8	5	6	9	6	3	4	6	4	5	5	7	6	7	6	6	8	5	6	9	6	3	4	6	4	5	5	7	6	7	6	6	8	5	6	9	6
D3YTR6;Q8R0G7;D3YWU4;D3YWA9;D6REG2	D3YTR6;Q8R0G7;D3YWU4;D3YWA9	7;7;4;4;1	7;7;4;4;1	7;7;4;4;1	Protein spinster homolog 1	Spns1	5	7	7	7	6	4	4	4	5	6	3	3	4	5	6	6	2	5	3	6	6	4	4	4	5	6	3	3	4	5	6	6	2	5	3	6	6	4	4	4	5	6	3
D3YWT0;D3Z569;D3YTS1;Q9R0P6	D3YWT0;D3Z569;D3YTS1;Q9R0P6	11;11;11;11	11;11;11;11	11;11;11;11	Signal peptidase complex catalytic subunit SEC11;Signal peptidase complex catalytic subunit SEC11A	Sec11a	4	11	11	11	11	10	9	10	10	8	9	10	11	10	9	11	8	9	10	8	11	10	9	10	10	8	9	10	11	10	9	11	8	9	10	8	11	10	9	10	10	8	9
D3YTS3;Q68FD9	D3YTS3;Q68FD9	5;5	5;5	5;5	UPF0606 protein KIAA1549	D630045J12Rik;Kiaa1549	2	5	5	5	4	4	0	2	1	2	1	0	0	3	2	0	0	3	1	1	4	4	0	2	1	2	1	0	0	3	2	0	0	3	1	1	4	4	0	2	1	2	1
D3YTT2;Q60641	D3YTT2;Q60641	5;5	5;5	5;5	Bile acid receptor	Nr1h4	2	5	5	5	3	3	2	4	3	3	1	3	3	4	4	4	4	3	3	2	3	3	2	4	3	3	1	3	3	4	4	4	4	3	3	2	3	3	2	4	3	3	1
D3YTU2;Q3U0K8	D3YTU2;Q3U0K8	5;5	5;5	5;5	Prolyl 3-hydroxylase OGFOD1	Ogfod1	2	5	5	5	3	2	1	1	2	2	1	0	2	1	0	0	2	1	0	0	3	2	1	1	2	2	1	0	2	1	0	0	2	1	0	0	3	2	1	1	2	2	1
D3YTV2;Q3U3D4;Q9R1K5;F8WJ80	D3YTV2;Q3U3D4;Q9R1K5;F8WJ80	5;5;5;3	5;5;5;3	5;5;5;3	Fizzy-related protein homolog	Fzr1	4	5	5	5	2	2	3	2	1	0	0	2	1	1	2	2	0	2	2	0	2	2	3	2	1	0	0	2	1	1	2	2	0	2	2	0	2	2	3	2	1	0	0
D6RDE6;Q8VCY7;D3YTZ7;Q9CR30	D6RDE6;Q8VCY7;D3YTZ7;Q9CR30	1;1;1;1	1;1;1;1	1;1;1;1	Josephin-2	Josd2	4	1	1	1	1	0	0	1	1	1	0	0	0	0	0	0	0	0	0	0	1	0	0	1	1	1	0	0	0	0	0	0	0	0	0	0	1	0	0	1	1	1	0
D3YU12;Q8K2T1;G5E8S7	D3YU12;Q8K2T1;G5E8S7	5;5;3	5;5;3	5;5;3	NmrA-like family domain-containing protein 1	Nmral1	3	5	5	5	3	1	2	1	2	2	1	2	4	2	2	2	3	1	2	1	3	1	2	1	2	2	1	2	4	2	2	2	3	1	2	1	3	1	2	1	2	2	1
D3YU59;D3Z589;D3YU22;Q3UH68	D3YU59;D3Z589;D3YU22;Q3UH68	11;11;11;11	11;11;11;11	9;9;9;9	LIM and calponin homology domains-containing protein 1	Limch1	4	11	11	9	5	6	5	5	6	8	4	5	5	4	6	7	4	8	6	2	5	6	5	5	6	8	4	5	5	4	6	7	4	8	6	2	4	5	3	3	5	6	3
D3YU33;Q8CHK3	D3YU33;Q8CHK3	3;3	3;3	3;3	Lysophospholipid acyltransferase 7	Mboat7	2	3	3	3	3	3	2	3	2	2	3	1	1	2	2	3	2	2	2	3	3	3	2	3	2	2	3	1	1	2	2	3	2	2	2	3	3	3	2	3	2	2	3
E9QP59;D3YU56;Q9WU40	E9QP59;D3YU56;Q9WU40	11;11;11	11;11;11	11;11;11	Inner nuclear membrane protein Man1	Lemd3	3	11	11	11	5	4	6	1	3	7	4	3	3	5	5	2	2	7	4	2	5	4	6	1	3	7	4	3	3	5	5	2	2	7	4	2	5	4	6	1	3	7	4
D3YU58;Q9WVM3	D3YU58;Q9WVM3	29;29	29;29	29;29	Anaphase-promoting complex subunit 7	Anapc7	2	29	29	29	26	24	22	19	24	23	18	18	25	25	22	22	24	25	21	23	26	24	22	19	24	23	18	18	25	25	22	22	24	25	21	23	26	24	22	19	24	23	18
D3YU60;Q53ZD4;E9QJW0;Q91VS7;A0A0N4SV17;D3YVR3	D3YU60;Q53ZD4;E9QJW0;Q91VS7;A0A0N4SV17;D3YVR3	3;3;3;3;2;2	3;3;3;3;2;2	3;3;3;3;2;2	Microsomal glutathione S-transferase 1	Mgst1	6	3	3	3	2	2	3	2	2	3	1	2	1	2	3	3	1	2	3	1	2	2	3	2	2	3	1	2	1	2	3	3	1	2	3	1	2	2	3	2	2	3	1
D3YU96;Q99KH2;D3YU95;P63034;D6RCZ5;D3Z5C3;Q3TZ02;A2A517;Q9QX11	D3YU96;Q99KH2;D3YU95;P63034;D6RCZ5;D3Z5C3;Q3TZ02;A2A517;Q9QX11	4;4;4;4;3;2;2;2;2	4;4;4;4;3;2;2;2;2	2;2;2;2;2;2;0;0;0	Cytohesin-2;Cytohesin-1	Cyth2;Cyth1	9	4	4	2	4	2	1	2	3	2	0	1	1	2	2	1	2	1	1	2	4	2	1	2	3	2	0	1	1	2	2	1	2	1	1	2	2	1	1	1	2	1	0
D3YUA0;Q99JH8	D3YUA0;Q99JH8	1;1	1;1	1;1	ER lumen protein-retaining receptor;ER lumen protein-retaining receptor 1	Kdelr1	2	1	1	1	0	0	0	0	0	0	0	0	0	0	0	0	1	0	0	0	0	0	0	0	0	0	0	0	0	0	0	0	1	0	0	0	0	0	0	0	0	0	0
D3YUD2;D3Z7L2	D3YUD2;D3Z7L2	9;8	1;1	1;1		Mllt4	2	9	1	1	5	6	8	3	7	6	6	6	6	8	7	5	5	6	6	3	1	1	1	1	1	1	0	1	1	1	0	1	1	1	1	1	1	1	1	1	1	1	0
Q3UEQ1;E9Q9A0;F6V2U0;D3YUD3;D3YUL8;D3Z230;Q9EPW0;F6R4N2;A0A0R4J0Q2;E9QAD0	Q3UEQ1;E9Q9A0;F6V2U0;D3YUD3;D3YUL8;D3Z230;Q9EPW0;F6R4N2;A0A0R4J0Q2;E9QAD0	2;2;2;2;2;2;2;1;1;1	2;2;2;2;2;2;2;1;1;1	2;2;2;2;2;2;2;1;1;1	Type I inositol 3,4-bisphosphate 4-phosphatase	Inpp4a	10	2	2	2	2	0	1	1	1	1	1	1	1	1	1	1	1	1	1	1	2	0	1	1	1	1	1	1	1	1	1	1	1	1	1	1	2	0	1	1	1	1	1
D3YUG5;D3YUI2;Q8K4J6	D3YUG5;D3YUI2;Q8K4J6	3;3;3	2;2;2	2;2;2	MKL/myocardin-like protein 1	Mkl1	3	3	2	2	2	2	1	0	2	1	1	0	1	1	1	1	0	1	2	0	1	1	0	0	1	1	0	0	0	0	0	0	0	1	1	0	1	1	0	0	1	1	0
D3YUJ0;P57680;F6Z2D6	D3YUJ0;P57680	3;3;1	3;3;1	3;3;1	Ellis-van Creveld syndrome protein homolog	Evc	3	3	3	3	2	2	1	1	2	2	1	1	1	2	2	1	1	1	1	1	2	2	1	1	2	2	1	1	1	2	2	1	1	1	1	1	2	2	1	1	2	2	1
E9Q226;D3YUJ3;A0A087WPI4	E9Q226;D3YUJ3;A0A087WPI4	2;2;1	2;2;1	2;2;1		Ccnyl1	3	2	2	2	1	1	0	1	2	1	1	0	1	2	2	1	0	2	0	0	1	1	0	1	2	1	1	0	1	2	2	1	0	2	0	0	1	1	0	1	2	1	1
D3YUL2;D3Z7F9;Q5HZH7	D3YUL2;D3Z7F9;Q5HZH7	1;1;1	1;1;1	1;1;1	Putative sodium-coupled neutral amino acid transporter 8	Slc38a8	3	1	1	1	0	0	0	1	0	0	0	1	0	0	1	0	0	0	1	1	0	0	0	1	0	0	0	1	0	0	1	0	0	0	1	1	0	0	0	1	0	0	0
D3YUM1;Q91YT0;D3Z1U9;D3Z0K1;D3YXX5;D6RG60	D3YUM1;Q91YT0;D3Z1U9	23;23;18;11;9;6	23;23;18;11;9;6	23;23;18;11;9;6	NADH dehydrogenase [ubiquinone] flavoprotein 1, mitochondrial	Ndufv1	6	23	23	23	20	17	21	19	19	18	16	14	20	20	19	20	17	17	14	16	20	17	21	19	19	18	16	14	20	20	19	20	17	17	14	16	20	17	21	19	19	18	16
D3YUM7;D3YUN2;Q99M96	D3YUM7;D3YUN2;Q99M96	5;4;4	5;4;4	4;3;3	Suppressor of tumorigenicity 7 protein	St7	3	5	5	4	4	2	3	2	1	1	0	1	3	4	3	3	2	2	2	2	4	2	3	2	1	1	0	1	3	4	3	3	2	2	2	2	3	1	2	1	0	0	0
F8WI64;D3YUP0;Q0P5W1;F6ZLN8;D3Z5P1;D3YU67	F8WI64;D3YUP0;Q0P5W1;F6ZLN8;D3Z5P1	15;15;15;12;9;1	15;15;15;12;9;1	15;15;15;12;9;1	Vacuolar protein sorting-associated protein 8 homolog	Vps8	6	15	15	15	12	11	5	7	11	10	5	4	9	13	7	8	7	8	6	5	12	11	5	7	11	10	5	4	9	13	7	8	7	8	6	5	12	11	5	7	11	10	5
D3YUP1;Q9WVG6;D6RFA7	D3YUP1;Q9WVG6	9;9;2	9;9;2	9;9;2	Histone-arginine methyltransferase CARM1	Carm1	3	9	9	9	8	6	5	7	5	7	6	3	7	6	5	6	7	3	5	4	8	6	5	7	5	7	6	3	7	6	5	6	7	3	5	4	8	6	5	7	5	7	6
D3YUS5;E9PW37;D3YWZ9	D3YUS5;E9PW37	6;6;1	6;6;1	4;4;1		Rasal2	3	6	6	4	3	0	1	0	1	1	0	0	2	1	0	1	0	1	1	1	3	0	1	0	1	1	0	0	2	1	0	1	0	1	1	1	2	0	1	0	1	1	0
D3YUT6;Q91V77	D3YUT6;Q91V77	1;1	1;1	1;1	Protein S100	S100a1	2	1	1	1	1	1	0	1	1	1	0	1	1	1	1	1	1	1	1	0	1	1	0	1	1	1	0	1	1	1	1	1	1	1	1	0	1	1	0	1	1	1	0
D3YUV1;Q99J45;A0A0J9YUZ6;A0A0J9YTX8;A0A0J9YUQ4	D3YUV1;Q99J45	5;5;1;1;1	5;5;1;1;1	5;5;1;1;1	Nuclear receptor-binding protein	Nrbp1	5	5	5	5	4	2	1	1	4	3	2	1	4	3	2	2	4	3	2	2	4	2	1	1	4	3	2	1	4	3	2	2	4	3	2	2	4	2	1	1	4	3	2
D3YUX2;Q8VBX6;A3KG81;A3KG84;A3KG83;A3KG82;F7D0H8;A3KG80	D3YUX2;Q8VBX6;A3KG81	57;57;32;15;8;6;4;3	57;57;32;15;8;6;4;3	51;51;31;14;7;6;4;3	Multiple PDZ domain protein	Mpdz	8	57	57	51	39	45	35	32	38	46	22	29	34	37	45	38	27	40	31	33	39	45	35	32	38	46	22	29	34	37	45	38	27	40	31	33	34	40	31	27	33	41	20
D3YV00;P98195	D3YV00;P98195	21;20	17;16	17;16	Phospholipid-transporting ATPase;Probable phospholipid-transporting ATPase IIB	Atp9b	2	21	17	17	11	12	14	12	10	12	6	10	7	17	13	9	6	11	11	13	8	9	12	9	8	10	4	8	5	13	10	7	5	8	8	11	8	9	12	9	8	10	4
D3YV69	D3YV69	16	1	1		Rab6a	1	16	1	1	11	14	13	14	12	14	13	12	10	13	14	13	11	12	10	11	1	1	1	1	1	1	1	1	0	1	1	1	1	1	1	1	1	1	1	1	1	1	1
D3YVA2;Q91X97;D3Z2Z8;E9PV73;P84075;D3Z1M0;A2A7R5	D3YVA2;Q91X97;D3Z2Z8;E9PV73;P84075	4;4;3;2;2;1;1	4;4;3;2;2;1;1	3;3;2;1;1;1;0	Neurocalcin-delta;Neuron-specific calcium-binding protein hippocalcin	Ncald;Hpca	7	4	4	3	3	2	1	2	3	2	1	2	3	2	2	1	2	2	2	1	3	2	1	2	3	2	1	2	3	2	2	1	2	2	2	1	3	2	1	1	3	2	1
D3YVA5;Q3U260;Q91YY2	D3YVA5;Q3U260;Q91YY2	1;1;1	1;1;1	1;1;1	Beta-1,4-galactosyltransferase 3;N-acetyllactosamine synthase;Beta-N-acetylglucosaminylglycopeptide beta-1,4-galactosyltransferase;Beta-N-acetylglucosaminyl-glycolipid beta-1,4-galactosyltransferase	B4galt3	3	1	1	1	0	1	0	1	0	0	0	0	1	0	0	0	0	0	0	1	0	1	0	1	0	0	0	0	1	0	0	0	0	0	0	1	0	1	0	1	0	0	0
D3YVF3;Q9ER62	D3YVF3;Q9ER62	1;1	1;1	1;1	Tumor necrosis factor receptor superfamily member 22	Tnfrsf22	2	1	1	1	1	1	1	0	0	1	0	0	0	1	1	0	0	1	0	0	1	1	1	0	0	1	0	0	0	1	1	0	0	1	0	0	1	1	1	0	0	1	0
D3YVF8;D3Z4C3;O88939;D3YZI8	D3YVF8;D3Z4C3;O88939	3;3;3;1	3;3;3;1	3;3;3;1	Zinc finger and BTB domain-containing protein 7A	Zbtb7a	4	3	3	3	1	2	2	2	1	2	2	2	0	2	1	2	1	0	2	2	1	2	2	2	1	2	2	2	0	2	1	2	1	0	2	2	1	2	2	2	1	2	2
D3Z3E8;E9PW39;D3YVL0;P23249	D3Z3E8;E9PW39;D3YVL0;P23249	45;45;45;45	45;45;45;45	45;45;45;45	Putative helicase MOV-10	Mov10	4	45	45	45	38	33	37	32	34	35	35	28	30	34	33	30	29	33	32	29	38	33	37	32	34	35	35	28	30	34	33	30	29	33	32	29	38	33	37	32	34	35	35
D3YVM8;O55102;D3Z4L7	D3YVM8;O55102	3;3;1	3;3;1	3;3;1	Biogenesis of lysosome-related organelles complex 1 subunit 1	Bloc1s1	3	3	3	3	2	3	3	3	3	3	2	2	2	3	3	2	2	3	2	2	2	3	3	3	3	3	2	2	2	3	3	2	2	3	2	2	2	3	3	3	3	3	2
D3YVP8;D3YVP9;G5E8M7;O35660	D3YVP8;D3YVP9;G5E8M7;O35660	2;2;2;2	2;2;2;2	2;2;2;2	Glutathione S-transferase Mu 6	Gstm6	4	2	2	2	2	1	0	1	1	0	0	0	2	1	0	0	0	1	1	0	2	1	0	1	1	0	0	0	2	1	0	0	0	1	1	0	2	1	0	1	1	0	0
D3YVS7;Q8K353	D3YVS7;Q8K353	1;1	1;1	1;1	Cysteine-rich and transmembrane domain-containing protein 1	Cystm1	2	1	1	1	1	1	1	1	0	1	1	1	1	1	1	1	1	1	1	0	1	1	1	1	0	1	1	1	1	1	1	1	1	1	1	0	1	1	1	1	0	1	1
D3YVU1;Q99LG0;D6RHQ6	D3YVU1;Q99LG0	7;7;3	7;7;3	7;7;3	Ubiquitinyl hydrolase 1;Ubiquitin carboxyl-terminal hydrolase 16	Usp16	3	7	7	7	3	3	3	4	2	4	4	1	2	1	1	0	2	2	2	2	3	3	3	4	2	4	4	1	2	1	1	0	2	2	2	2	3	3	3	4	2	4	4
D3YVU3;Q5DU05;F7AUV3	D3YVU3;Q5DU05	3;3;1	3;3;1	3;3;1	Centrosomal protein of 164 kDa	Cep164	3	3	3	3	1	3	1	2	1	1	1	2	3	2	1	1	2	0	2	0	1	3	1	2	1	1	1	2	3	2	1	1	2	0	2	0	1	3	1	2	1	1	1
D3YVW2;Q8BXA1;F6RUD1	D3YVW2;Q8BXA1	13;10;1	13;10;1	13;10;1	Golgi integral membrane protein 4	Golim4	3	13	13	13	7	11	10	10	9	9	9	7	7	8	11	8	5	8	9	9	7	11	10	10	9	9	9	7	7	8	11	8	5	8	9	9	7	11	10	10	9	9	9
D3YVY9;Q14AI0	D3YVY9;Q14AI0	3;3	3;3	3;3	Sister chromatid cohesion protein DCC1	Dscc1;DSCC1	2	3	3	3	3	1	1	1	2	1	1	1	3	2	1	1	2	2	1	1	3	1	1	1	2	1	1	1	3	2	1	1	2	2	1	1	3	1	1	1	2	1	1
H3BJC7;H3BLA3;H3BLC0;H3BJ73;D3YVZ5;E9Q425;Q8CHB8	H3BJC7;H3BLA3;H3BLC0;H3BJ73;D3YVZ5;E9Q425;Q8CHB8	1;1;1;1;1;1;1	1;1;1;1;1;1;1	1;1;1;1;1;1;1	Tubulin polyglutamylase TTLL5	Ttll5	7	1	1	1	1	1	1	0	1	1	0	0	1	1	1	0	1	0	0	0	1	1	1	0	1	1	0	0	1	1	1	0	1	0	0	0	1	1	1	0	1	1	0
D3YVZ9;Q059G7;P58059	D3YVZ9;Q059G7;P58059	2;2;2	2;2;2	2;2;2	28S ribosomal protein S21, mitochondrial	Mrps21	3	2	2	2	1	1	2	2	1	2	2	2	2	1	1	2	2	2	2	2	1	1	2	2	1	2	2	2	2	1	1	2	2	2	2	2	1	1	2	2	1	2	2
D3YW24;D3YW30;Q80SX0;Q99JV5	D3YW24;D3YW30;Q80SX0;Q99JV5	1;1;1;1	1;1;1;1	1;1;1;1	StAR-related lipid transfer protein 4	Stard4	4	1	1	1	1	0	0	0	1	0	0	0	1	0	0	0	0	1	0	0	1	0	0	0	1	0	0	0	1	0	0	0	0	1	0	0	1	0	0	0	1	0	0
D6RFN5;Q3TXT8;D3YW25;O70131	D6RFN5;Q3TXT8;D3YW25;O70131	1;1;1;1	1;1;1;1	1;1;1;1	Ninjurin-1	Ninj1	4	1	1	1	1	1	1	1	1	1	1	1	1	1	1	1	1	1	1	1	1	1	1	1	1	1	1	1	1	1	1	1	1	1	1	1	1	1	1	1	1	1	1
D6RG57;D3YW66;Q8R1S0;F6ZE40	D6RG57;D3YW66;Q8R1S0;F6ZE40	2;2;2;1	2;2;2;1	2;2;2;1	Ubiquinone biosynthesis monooxygenase COQ6, mitochondrial	Coq6	4	2	2	2	1	1	0	1	1	1	0	0	1	1	1	0	1	1	1	0	1	1	0	1	1	1	0	0	1	1	1	0	1	1	1	0	1	1	0	1	1	1	0
D3YW86;D3Z0V7;E9QLZ1;P62500;H3BLI9;A0A0G2JFZ4;E9Q7M2;F6VXN4;B1AVF2;D3YZZ4;Q9Z2S7;Q9EQN3	D3YW86;D3Z0V7;E9QLZ1;P62500;H3BLI9;A0A0G2JFZ4;E9Q7M2	3;3;3;3;2;2;2;1;1;1;1;1	3;3;3;3;2;2;2;1;1;1;1;1	3;3;3;3;2;2;2;1;1;1;1;1	TSC22 domain family protein 1	Tsc22d1;Tsc22d2	12	3	3	3	2	2	1	1	1	1	0	0	1	2	1	0	0	0	1	0	2	2	1	1	1	1	0	0	1	2	1	0	0	0	1	0	2	2	1	1	1	1	0
D3YW96;E9PW49;Q571F5	D3YW96;E9PW49;Q571F5	2;2;2	2;2;2	2;2;2	SPRY domain-containing SOCS box protein 3	Spsb3	3	2	2	2	1	1	0	1	1	0	0	0	1	1	0	0	2	1	0	0	1	1	0	1	1	0	0	0	1	1	0	0	2	1	0	0	1	1	0	1	1	0	0
D3YWA2;Q7TT16	D3YWA2;Q7TT16	3;3	3;3	3;3	Inositol polyphosphate multikinase	Ipmk	2	3	3	3	2	1	1	0	2	2	1	0	2	2	1	0	2	2	0	0	2	1	1	0	2	2	1	0	2	2	1	0	2	2	0	0	2	1	1	0	2	2	1
D3YWC2;D3Z6F1;Q9JM93	D3YWC2;D3Z6F1;Q9JM93	2;2;2	2;2;2	2;2;2	ADP-ribosylation factor-like protein 6-interacting protein 4	Arl6ip4	3	2	2	2	0	2	2	0	1	2	1	0	1	0	2	1	1	1	1	1	0	2	2	0	1	2	1	0	1	0	2	1	1	1	1	1	0	2	2	0	1	2	1
D3YWD5;Q9D2V8;D6RI23;A0A0J9YVE9;D3YYM9;A0A0J9YUD0	D3YWD5;Q9D2V8;D6RI23;A0A0J9YVE9;D3YYM9	3;3;2;2;2;1	3;3;2;2;2;1	3;3;2;2;2;1	Major facilitator superfamily domain-containing protein 10	Mfsd10	6	3	3	3	3	2	0	2	2	2	1	0	1	3	2	1	2	3	2	0	3	2	0	2	2	2	1	0	1	3	2	1	2	3	2	0	3	2	0	2	2	2	1
D3YWF6;Q7TQI3;D3Z7K0	D3YWF6;Q7TQI3	9;9;4	9;9;4	9;9;4	Ubiquitin thioesterase OTUB1	Otub1	3	9	9	9	9	7	4	6	6	5	3	5	6	4	6	5	5	7	5	5	9	7	4	6	6	5	3	5	6	4	6	5	5	7	5	5	9	7	4	6	6	5	3
D6RGM8;D3YWH4;D3Z6X7;Q9DBU0;D3Z279;D3YYW1	D6RGM8;D3YWH4;D3Z6X7;Q9DBU0;D3Z279	9;9;9;9;6;3	9;9;9;9;6;3	9;9;9;9;6;3	Transmembrane 9 superfamily member 1	Tm9sf1	6	9	9	9	7	8	4	5	7	7	4	4	3	5	6	5	4	5	6	3	7	8	4	5	7	7	4	4	3	5	6	5	4	5	6	3	7	8	4	5	7	7	4
D3YWI4;E9Q1I6;F8WHT5;G3UVW1;P19258;A0A0J9YVC7	D3YWI4;E9Q1I6;F8WHT5;G3UVW1;P19258;A0A0J9YVC7	2;2;2;2;2;1	2;2;2;2;2;1	2;2;2;2;2;1	Protein Mpv17	Mpv17	6	2	2	2	2	2	2	2	2	2	2	1	2	2	1	1	2	1	2	1	2	2	2	2	2	2	2	1	2	2	1	1	2	1	2	1	2	2	2	2	2	2	2
D3YWJ5;D3Z325;D3Z312;Q921Z5;J3QM73;D3Z205;J3QNA5;D3Z0Q1	D3YWJ5;D3Z325;D3Z312;Q921Z5;J3QM73	3;3;3;3;2;1;1;1	3;3;3;3;2;1;1;1	3;3;3;3;2;1;1;1	Tumor necrosis factor alpha-induced protein 8	Tnfaip8	8	3	3	3	2	1	1	1	1	2	1	2	3	1	2	2	3	2	3	2	2	1	1	1	1	2	1	2	3	1	2	2	3	2	3	2	2	1	1	1	1	2	1
E9QMU3;D3YWN7;O88735	E9QMU3;D3YWN7;O88735	1;1;1	1;1;1	1;1;1	Ensconsin	Map7	3	1	1	1	0	1	0	1	0	0	0	1	0	0	0	1	0	0	1	0	0	1	0	1	0	0	0	1	0	0	0	1	0	0	1	0	0	1	0	1	0	0	0
D3YWR0;Q80TI0;F7BFL8	D3YWR0;Q80TI0;F7BFL8	7;7;6	7;7;6	6;6;6	GRAM domain-containing protein 1B	Gramd1b	3	7	7	6	6	5	4	4	6	6	2	3	7	6	5	2	1	6	3	2	6	5	4	4	6	6	2	3	7	6	5	2	1	6	3	2	6	4	3	3	6	5	2
D3YWR1;Q9CRC9;D6RCJ1	D3YWR1;Q9CRC9	6;6;1	4;4;1	4;4;1	Glucosamine-6-phosphate isomerase;Glucosamine-6-phosphate isomerase 2	Gnpda2	3	6	4	4	3	2	2	4	6	1	0	1	6	4	4	2	4	5	2	2	1	1	1	2	4	0	0	1	4	3	3	1	2	3	1	1	1	1	1	2	4	0	0
D3YWS2;E9QK48;Q7TNG5	D3YWS2;E9QK48;Q7TNG5	2;2;2	2;2;2	2;2;2	Echinoderm microtubule-associated protein-like 2	Eml2	3	2	2	2	0	0	0	0	0	0	0	0	0	0	0	0	0	0	0	0	0	0	0	0	0	0	0	0	0	0	0	0	0	0	0	0	0	0	0	0	0	0	0
D3YWS3;Q9JJV2	D3YWS3;Q9JJV2	1;1	1;1	1;1	Profilin;Profilin-2	Pfn2	2	1	1	1	1	1	1	1	0	1	1	1	1	1	1	0	1	1	1	1	1	1	1	1	0	1	1	1	1	1	1	0	1	1	1	1	1	1	1	1	0	1	1
D3YWS7;F6SJM7;Q8R2K1;F6X9P4	D3YWS7;F6SJM7;Q8R2K1;F6X9P4	2;2;2;1	2;2;2;1	2;2;2;1	Fucose mutarotase	Fuom	4	2	2	2	2	2	0	0	1	0	0	0	1	1	0	0	1	1	0	0	2	2	0	0	1	0	0	0	1	1	0	0	1	1	0	0	2	2	0	0	1	0	0
D3YWS8;D3YXV8;Q8CBY3;D3YTL3;D3Z042;D3YY84	D3YWS8;D3YXV8;Q8CBY3	22;19;19;1;1;1	22;19;19;1;1;1	22;19;19;1;1;1	Leukocyte receptor cluster member 8 homolog	Leng8	6	22	22	22	20	20	19	19	16	18	11	14	15	17	16	16	8	16	15	13	20	20	19	19	16	18	11	14	15	17	16	16	8	16	15	13	20	20	19	19	16	18	11
D3YWT1;D3Z3N4	D3YWT1;D3Z3N4	3;3	2;2	2;2		Hnrnph3	2	3	2	2	1	2	2	1	2	3	2	2	2	3	1	1	1	2	2	2	0	1	1	0	1	2	1	1	1	2	0	0	0	1	1	1	0	1	1	0	1	2	1
E9Q803;D3YWX2;Q9R0I7;F6YTL8	E9Q803;D3YWX2;Q9R0I7;F6YTL8	11;11;10;7	11;11;10;7	11;11;10;7	YLP motif-containing protein 1	Ylpm1	4	11	11	11	8	6	8	5	6	6	6	4	5	6	6	3	6	7	6	4	8	6	8	5	6	6	6	4	5	6	6	3	6	7	6	4	8	6	8	5	6	6	6
D3YX10;O88838;D3Z7N7	D3YX10;O88838;D3Z7N7	7;7;6	7;7;6	7;7;6	SPRY domain-containing SOCS box protein 2	Spsb2	3	7	7	7	6	7	7	5	6	7	7	6	6	7	7	7	3	7	6	4	6	7	7	5	6	7	7	6	6	7	7	7	3	7	6	4	6	7	7	5	6	7	7
D3YX13;Q8VEK6;A0A0N4SW64;D3YUP8	D3YX13;Q8VEK6	3;3;1;1	3;3;1;1	3;3;1;1	Inhibitor of growth protein 3	Ing3	4	3	3	3	1	2	0	1	1	1	1	0	1	0	1	1	2	2	1	0	1	2	0	1	1	1	1	0	1	0	1	1	2	2	1	0	1	2	0	1	1	1	1
D3YX14;P35639	D3YX14;P35639	2;2	2;2	2;2	DNA damage-inducible transcript 3 protein	Ddit3	2	2	2	2	1	0	1	1	0	1	1	1	2	1	1	1	1	1	1	1	1	0	1	1	0	1	1	1	2	1	1	1	1	1	1	1	1	0	1	1	0	1	1
D3YX27;Q9JIY5;D3YX28;F6TCV0;S4R1B3;F6XUR8;S4R1A8;A2RT60	D3YX27;Q9JIY5;D3YX28;F6TCV0;S4R1B3;F6XUR8	7;7;6;5;5;4;1;1	7;7;6;5;5;4;1;1	7;7;6;5;5;4;1;1	Serine protease HTRA2, mitochondrial	Htra2	8	7	7	7	5	3	5	3	4	4	4	3	5	4	2	3	4	5	4	3	5	3	5	3	4	4	4	3	5	4	2	3	4	5	4	3	5	3	5	3	4	4	4
D3YX49;E9QAR4;E9QAR1;E9QAR6;E9Q1A5	D3YX49;E9QAR4;E9QAR1;E9QAR6;E9Q1A5	2;2;2;2;2	2;2;2;2;2	2;2;2;2;2		Zfp384	5	2	2	2	0	1	1	2	1	1	2	1	1	1	2	1	1	0	1	1	0	1	1	2	1	1	2	1	1	1	2	1	1	0	1	1	0	1	1	2	1	1	2
D3YX57;Q8K368;F7ALG5	D3YX57;Q8K368;F7ALG5	2;2;1	1;1;1	1;1;1	Fanconi anemia group I protein homolog	Fanci	3	2	1	1	2	1	1	1	1	1	1	1	1	1	1	1	1	1	0	1	1	0	0	0	0	0	0	0	0	0	0	0	0	0	0	0	1	0	0	0	0	0	0
D3YX59;O55239	D3YX59;O55239	2;2	2;2	2;2	Nicotinamide N-methyltransferase	Nnmt	2	2	2	2	2	1	2	1	2	2	0	1	1	2	1	1	1	1	2	1	2	1	2	1	2	2	0	1	1	2	1	1	1	1	2	1	2	1	2	1	2	2	0
D3YZN4;D3YXB7;D3Z1Z1;Q3ULF4;G3UX97;D3Z342;F6W695	D3YZN4;D3YXB7;D3Z1Z1;Q3ULF4	8;8;8;8;3;3;3	8;8;8;8;3;3;3	8;8;8;8;3;3;3	Paraplegin	Spg7	7	8	8	8	4	4	5	1	4	5	3	0	3	7	3	2	3	4	3	3	4	4	5	1	4	5	3	0	3	7	3	2	3	4	3	3	4	4	5	1	4	5	3
D3YXK1	D3YXK1	3	3	3	Atherin	Samd1	1	3	3	3	0	2	0	1	0	1	0	0	0	2	1	0	0	1	1	1	0	2	0	1	0	1	0	0	0	2	1	0	0	1	1	1	0	2	0	1	0	1	0
S4R1M2;D3YXK2;S4R2Q5	S4R1M2;D3YXK2	12;12;1	7;7;1	7;7;1	Scaffold attachment factor B1	Safb	3	12	7	7	5	7	9	6	5	7	10	6	5	4	5	7	3	7	9	6	4	5	4	4	4	3	5	4	4	3	3	5	3	4	6	3	4	5	4	4	4	3	5
D3YZN2;D3YXL8;D3Z585;Q8VDV3	D3YZN2;D3YXL8;D3Z585;Q8VDV3	1;1;1;1	1;1;1;1	1;1;1;1	Guanine nucleotide exchange factor for Rab-3A	Rab3il1	4	1	1	1	1	1	1	1	1	1	1	1	0	1	1	1	1	0	1	1	1	1	1	1	1	1	1	1	0	1	1	1	1	0	1	1	1	1	1	1	1	1	1
D3YXP6;Q9D1G2	D3YXP6;Q9D1G2	3;3	3;3	3;3	Phosphomevalonate kinase	Pmvk	2	3	3	3	1	1	0	1	0	1	0	1	1	0	0	0	1	2	1	0	1	1	0	1	0	1	0	1	1	0	0	0	1	2	1	0	1	1	0	1	0	1	0
D3YXW1;Q9D945	D3YXW1;Q9D945	4;4	4;4	4;4	Protein LLP homolog	Llph	2	4	4	4	3	4	4	4	4	4	4	3	4	4	4	3	4	4	4	3	3	4	4	4	4	4	4	3	4	4	4	3	4	4	4	3	3	4	4	4	4	4	4
D3YXZ3;Q91YS4;O88448;D3Z5Y7	D3YXZ3;Q91YS4;O88448	11;11;10;3	5;5;4;3	5;5;4;3	Kinesin light chain 2	Klc2	4	11	5	5	6	8	9	8	6	7	8	7	6	6	8	8	5	7	6	8	3	4	4	3	4	3	4	2	2	2	4	4	3	3	4	5	3	4	4	3	4	3	4
F6T9K1;Q4FJW2;D3YY09;Q9D6N5;D3YYC2;G3UXH5	F6T9K1;Q4FJW2;D3YY09;Q9D6N5;D3YYC2;G3UXH5	4;4;4;4;3;3	4;4;4;4;3;3	4;4;4;4;3;3	Dr1-associated corepressor	Drap1	6	4	4	4	3	1	2	1	4	1	2	2	2	3	2	1	1	4	2	1	3	1	2	1	4	1	2	2	2	3	2	1	1	4	2	1	3	1	2	1	4	1	2
D3YY50;Q9D8X1	D3YY50;Q9D8X1	1;1	1;1	1;1	Copper homeostasis protein cutC homolog	Cutc	2	1	1	1	1	0	0	0	1	1	0	0	1	1	0	0	0	1	0	0	1	0	0	0	1	1	0	0	1	1	0	0	0	1	0	0	1	0	0	0	1	1	0
D3YY75;Q91ZD4	D3YY75;Q91ZD4	11;11	11;11	11;11	Vang-like protein 2	Vangl2	2	11	11	11	9	9	6	6	6	6	4	5	5	7	5	6	3	7	5	1	9	9	6	6	6	6	4	5	5	7	5	6	3	7	5	1	9	9	6	6	6	6	4
G5E8N3;D3YYC3;O88974	G5E8N3;D3YYC3;O88974	8;8;8	8;8;8	8;8;8	Histone-lysine N-methyltransferase SETDB1	Setdb1	3	8	8	8	7	4	3	2	5	6	1	2	4	4	4	2	3	5	3	3	7	4	3	2	5	6	1	2	4	4	4	2	3	5	3	3	7	4	3	2	5	6	1
D3YYD2;Q9D2L9	D3YYD2;Q9D2L9	1;1	1;1	1;1	Protein FAM111A	Fam111a	2	1	1	1	0	0	0	0	0	0	0	0	1	0	0	0	1	0	0	0	0	0	0	0	0	0	0	0	1	0	0	0	1	0	0	0	0	0	0	0	0	0	0
D3Z3Z8;D3YYI3;P60898	D3Z3Z8;D3YYI3;P60898	3;3;3	3;3;3	3;3;3	DNA-directed RNA polymerase subunit;DNA-directed RNA polymerase II subunit RPB9	Polr2i	3	3	3	3	3	3	3	3	3	3	3	3	3	3	1	3	3	3	3	3	3	3	3	3	3	3	3	3	3	3	1	3	3	3	3	3	3	3	3	3	3	3	3
D3YYI5	D3YYI5	13	1	1	Glyceraldehyde-3-phosphate dehydrogenase	Gm7293	1	13	1	1	12	12	12	12	11	12	12	12	13	12	12	12	11	12	11	12	0	0	0	0	0	0	0	0	1	0	0	0	0	0	0	0	0	0	0	0	0	0	0
F8WJA7;D3YYI6;P51827	F8WJA7;D3YYI6;P51827	7;7;7	7;7;7	7;7;7	AF4/FMR2 family member 3	Aff3	3	7	7	7	3	4	0	0	0	3	0	0	3	1	2	0	1	3	1	0	3	4	0	0	0	3	0	0	3	1	2	0	1	3	1	0	3	4	0	0	0	3	0
D3YYL1;Q921K9	D3YYL1;Q921K9	1;1	1;1	1;1	B-cell CLL/lymphoma 7 protein family member B	Bcl7b	2	1	1	1	0	1	0	1	0	0	1	1	1	0	0	0	0	1	0	0	0	1	0	1	0	0	1	1	1	0	0	0	0	1	0	0	0	1	0	1	0	0	1
D3YYP5;E9Q5V3;Q9Z2D3;E9Q308	D3YYP5;E9Q5V3;Q9Z2D3;E9Q308	2;2;2;1	2;2;2;1	2;2;2;1	Non-syndromic hearing impairment protein 5 homolog	Dfna5	4	2	2	2	2	0	0	0	0	0	0	0	1	0	0	0	0	0	0	1	2	0	0	0	0	0	0	0	1	0	0	0	0	0	0	1	2	0	0	0	0	0	0
E9Q3B9;D3YYS6;O35678;Q3UFN1;A0A0N4SUZ2	E9Q3B9;D3YYS6;O35678;Q3UFN1	9;9;9;8;1	9;9;9;8;1	9;9;9;8;1	Monoglyceride lipase	Mgll	5	9	9	9	9	7	5	2	7	4	3	2	6	8	4	5	7	5	6	3	9	7	5	2	7	4	3	2	6	8	4	5	7	5	6	3	9	7	5	2	7	4	3
D3YYT0;P15116;P39038	D3YYT0;P15116	10;10;1	10;10;1	10;10;1	Cadherin-2	Cdh2	3	10	10	10	8	7	5	6	8	7	5	3	6	7	6	4	6	7	5	4	8	7	5	6	8	7	5	3	6	7	6	4	6	7	5	4	8	7	5	6	8	7	5
D3YYT1;Q922P9	D3YYT1;Q922P9	26;25	26;25	26;25	Putative oxidoreductase GLYR1	Glyr1	2	26	26	26	22	23	24	24	22	24	24	22	11	17	20	22	18	21	22	22	22	23	24	24	22	24	24	22	11	17	20	22	18	21	22	22	22	23	24	24	22	24	24
D3YYU8;A0A0B4J1L4;A0A0A0MQG1	D3YYU8;A0A0B4J1L4;A0A0A0MQG1	19;18;13	19;18;13	19;18;13	Obscurin-like protein 1	Obsl1	3	19	19	19	13	15	11	9	12	13	12	10	15	9	10	9	11	11	11	12	13	15	11	9	12	13	12	10	15	9	10	9	11	11	11	12	13	15	11	9	12	13	12
D3YYW8;Q91V81	D3YYW8;Q91V81	5;4	5;4	5;4	RNA-binding protein 42	Rbm42	2	5	5	5	5	5	5	5	2	4	5	4	2	3	3	2	3	4	3	4	5	5	5	5	2	4	5	4	2	3	3	2	3	4	3	4	5	5	5	5	2	4	5
F6VIR4;E9QM06;D3YZ08;O35144	F6VIR4;E9QM06;D3YZ08;O35144	1;1;1;1	1;1;1;1	1;1;1;1	Telomeric repeat-binding factor 2	Terf2	4	1	1	1	0	1	1	0	0	1	0	0	1	1	0	0	0	0	0	1	0	1	1	0	0	1	0	0	1	1	0	0	0	0	0	1	0	1	1	0	0	1	0
D3YZ09;Q9CY66;F6SL78	D3YZ09;Q9CY66	4;4;1	4;4;1	4;4;1	H/ACA ribonucleoprotein complex subunit 1	Gar1	3	4	4	4	1	1	3	2	0	1	4	4	2	1	2	1	2	1	3	3	1	1	3	2	0	1	4	4	2	1	2	1	2	1	3	3	1	1	3	2	0	1	4
D3YZ98;E9QLS6;Q6PF93;E9Q824	D3YZ98;E9QLS6;Q6PF93	10;10;10;3	10;10;10;3	10;10;10;3	Phosphatidylinositol 3-kinase;Phosphatidylinositol 3-kinase catalytic subunit type 3	Pik3c3	4	10	10	10	8	5	4	2	7	4	2	3	4	5	5	1	5	8	4	3	8	5	4	2	7	4	2	3	4	5	5	1	5	8	4	3	8	5	4	2	7	4	2
F7BI35;D3YZB3;E9Q4P5;D3Z6E7;D3YZB4;D3YZB2;F8WHD8;Q9D2G5;F6U4I6;D3YWM9	F7BI35;D3YZB3;E9Q4P5;D3Z6E7;D3YZB4;D3YZB2;F8WHD8;Q9D2G5;F6U4I6;D3YWM9	2;2;2;2;2;2;2;2;1;1	2;2;2;2;2;2;2;2;1;1	2;2;2;2;2;2;2;2;1;1	Synaptojanin-2	Synj2	10	2	2	2	2	1	0	1	1	1	1	0	1	1	1	1	1	2	0	0	2	1	0	1	1	1	1	0	1	1	1	1	1	2	0	0	2	1	0	1	1	1	1
E9Q4Q2;D3YZC9;D3YZD0;Q64213;D3YVH4;F8WHF9;D6RDB7	E9Q4Q2;D3YZC9;D3YZD0;Q64213;D3YVH4	13;13;13;13;10;3;1	13;13;13;13;10;3;1	13;13;13;13;10;3;1	Splicing factor 1	Sf1	7	13	13	13	10	9	5	6	7	10	8	6	6	7	8	1	5	7	6	5	10	9	5	6	7	10	8	6	6	7	8	1	5	7	6	5	10	9	5	6	7	10	8
D3YZE7;E9Q9F9;Q6GQV7	D3YZE7;E9Q9F9;Q6GQV7	3;3;3	3;3;3	3;3;3	Erythroid differentiation-related factor 1	Edrf1	3	3	3	3	2	1	0	2	3	0	3	0	2	1	0	1	3	0	0	3	2	1	0	2	3	0	3	0	2	1	0	1	3	0	0	3	2	1	0	2	3	0	3
S4R1B9;D3YZK4;Q80UV9;A0A067XG50	S4R1B9;D3YZK4;Q80UV9	7;7;7;2	7;7;7;2	7;7;7;2	Transcription initiation factor TFIID subunit 1	Taf1	4	7	7	7	4	3	2	1	1	2	1	1	1	1	1	2	2	2	3	2	4	3	2	1	1	2	1	1	1	1	1	2	2	2	3	2	4	3	2	1	1	2	1
D3YZM4;E9Q5B2;E9Q7K5;G5E8X1;Q9DCS2	D3YZM4;E9Q5B2;E9Q7K5;G5E8X1;Q9DCS2	1;1;1;1;1	1;1;1;1;1	1;1;1;1;1	UPF0585 protein C16orf13 homolog	0610011F06Rik	5	1	1	1	1	1	0	1	0	0	0	0	1	0	1	0	1	0	0	0	1	1	0	1	0	0	0	0	1	0	1	0	1	0	0	0	1	1	0	1	0	0	0
D3YZR1;Q9JHE7;D3Z6S3;D3YYU6	D3YZR1;Q9JHE7;D3Z6S3;D3YYU6	5;5;4;4	5;5;4;4	5;5;4;4	Protein TSSC4	Tssc4	4	5	5	5	3	2	1	4	3	3	4	3	3	1	1	1	2	1	2	1	3	2	1	4	3	3	4	3	3	1	1	1	2	1	2	1	3	2	1	4	3	3	4
E9Q7G1;D3YZZ5	E9Q7G1;D3YZZ5	8;8	8;8	8;8		Tmed7	2	8	8	8	7	8	8	8	7	8	8	8	5	6	7	6	5	7	7	7	7	8	8	8	7	8	8	8	5	6	7	6	5	7	7	7	7	8	8	8	7	8	8
D3Z041;P41216;D3Z457	D3Z041;P41216	14;14;1	11;11;1	11;11;1	Long-chain-fatty-acid--CoA ligase 1	Acsl1	3	14	11	11	9	9	6	9	8	9	7	6	6	8	5	7	8	9	7	6	6	6	4	6	6	6	4	3	4	5	3	5	6	7	5	4	6	6	4	6	6	6	4
D3Z061;Q8C7R4	D3Z061;Q8C7R4	5;5	5;5	5;5	Ubiquitin-like modifier-activating enzyme 6	Uba6	2	5	5	5	4	2	3	4	3	4	3	1	4	2	3	1	0	1	1	3	4	2	3	4	3	4	3	1	4	2	3	1	0	1	1	3	4	2	3	4	3	4	3
Q6NS79;D3Z074	Q6NS79;D3Z074	4;4	4;4	1;1		Diap1	2	4	4	1	2	4	2	4	2	3	0	2	0	2	3	1	0	1	1	2	2	4	2	4	2	3	0	2	0	2	3	1	0	1	1	2	0	1	1	1	1	1	0
D3Z2Q2;D3Z079;Q8K400	D3Z2Q2;D3Z079;Q8K400	2;2;2	2;2;2	2;2;2	Syntaxin-binding protein 5	Stxbp5	3	2	2	2	1	1	1	1	1	1	1	1	1	1	1	0	1	1	1	1	1	1	1	1	1	1	1	1	1	1	1	0	1	1	1	1	1	1	1	1	1	1	1
D3Z1S9;D3Z094;Q3TUU5	D3Z1S9;D3Z094;Q3TUU5	1;1;1	1;1;1	1;1;1	Testis-expressed sequence 30 protein	Tex30	3	1	1	1	1	1	0	0	0	1	0	0	0	0	1	0	0	1	0	0	1	1	0	0	0	1	0	0	0	0	1	0	0	1	0	0	1	1	0	0	0	1	0
F6UDR6;D3Z0A0;E9PUJ5;Q8CBG9;D3YYB6	F6UDR6;D3Z0A0;E9PUJ5;Q8CBG9;D3YYB6	2;2;2;2;1	2;2;2;2;1	2;2;2;2;1	E3 ubiquitin-protein ligase RNF170	Rnf170	5	2	2	2	1	1	1	1	1	2	1	1	1	1	0	0	1	0	0	0	1	1	1	1	1	2	1	1	1	1	0	0	1	0	0	0	1	1	1	1	1	2	1
D3Z0F5;Q3UIT2;O88545;F6QK86	D3Z0F5;Q3UIT2;O88545	13;13;13;5	13;13;13;5	13;13;13;5	COP9 signalosome complex subunit 6	Cops6	4	13	13	13	11	8	6	6	9	7	6	8	10	8	7	7	8	9	8	7	11	8	6	6	9	7	6	8	10	8	7	7	8	9	8	7	11	8	6	6	9	7	6
E9Q1K7;D3Z0G6;D3Z0G7;D3Z0G5;E9Q652;Q8CGE9;Q3TTW9;D3YXA5;A0A0J9YU30;F7B2U5	E9Q1K7;D3Z0G6;D3Z0G7;D3Z0G5;E9Q652;Q8CGE9;Q3TTW9	3;3;3;3;3;3;2;1;1;1	3;3;3;3;3;3;2;1;1;1	3;3;3;3;3;3;2;1;1;1	Regulator of G-protein signaling 12	Rgs12	10	3	3	3	1	2	2	2	1	1	2	2	2	1	2	2	1	2	1	1	1	2	2	2	1	1	2	2	2	1	2	2	1	2	1	1	1	2	2	2	1	1	2
D3Z0I5;Q922Y2	D3Z0I5;Q922Y2	4;4	4;4	4;4	Tripartite motif-containing protein 59	Trim59	2	4	4	4	2	2	3	2	0	3	0	2	2	1	2	1	1	3	1	2	2	2	3	2	0	3	0	2	2	1	2	1	1	3	1	2	2	2	3	2	0	3	0
D3Z0K6;A0A0G2JEI9	D3Z0K6;A0A0G2JEI9	6;3	6;3	6;3		Rsbn1l	2	6	6	6	4	5	2	2	4	4	3	2	1	1	1	0	3	4	1	0	4	5	2	2	4	4	3	2	1	1	1	0	3	4	1	0	4	5	2	2	4	4	3
D3Z0M9	D3Z0M9	30	30	30		Ddx23	1	30	30	30	20	23	25	20	22	23	22	19	12	14	17	17	12	18	17	20	20	23	25	20	22	23	22	19	12	14	17	17	12	18	17	20	20	23	25	20	22	23	22
D3Z0Q6;Q9Z1E4	D3Z0Q6;Q9Z1E4	8;8	8;8	8;8	Glycogen [starch] synthase, muscle	Gys1	2	8	8	8	6	7	4	5	5	6	2	2	5	5	4	2	3	6	3	2	6	7	4	5	5	6	2	2	5	5	4	2	3	6	3	2	6	7	4	5	5	6	2
D3Z0T0;Q62311;S4R1R2;D3Z5H6	D3Z0T0;Q62311	4;4;1;1	4;4;1;1	4;4;1;1	Transcription initiation factor TFIID subunit 6	Taf6	4	4	4	4	3	1	1	0	0	2	1	1	1	1	0	0	0	0	0	1	3	1	1	0	0	2	1	1	1	1	0	0	0	0	0	1	3	1	1	0	0	2	1
D3Z0U5;D6RGM7;D3Z4J2;Q9D3R6	D3Z0U5;D6RGM7;D3Z4J2;Q9D3R6	2;2;2;2	1;1;1;1	1;1;1;1	Katanin p60 ATPase-containing subunit A-like 2	Katnal2	4	2	1	1	2	1	1	2	1	2	1	1	1	2	2	1	1	1	2	1	1	0	0	1	0	1	0	0	0	1	1	0	0	0	1	0	1	0	0	1	0	1	0
D3Z0V6;P12849;D3Z068;D3YTM5;D3Z4L4	D3Z0V6;P12849;D3Z068;D3YTM5	4;4;3;2;1	1;1;1;1;1	1;1;1;1;1	cAMP-dependent protein kinase type I-beta regulatory subunit	Prkar1b	5	4	1	1	4	2	2	1	2	4	1	2	2	3	3	2	1	4	2	3	1	1	0	0	0	1	0	1	0	1	1	0	1	1	1	1	1	1	0	0	0	1	0
D3Z0V9;Q9D666;Q3TSM1;F6RMJ1;D3Z5Q2;D3Z3N5;D3YUW9;D3Z1X3;F7BX07;F6XYA0	D3Z0V9;Q9D666	12;12;4;4;3;3;3;2;2;2	12;12;4;4;3;3;3;2;2;2	12;12;4;4;3;3;3;2;2;2	SUN domain-containing protein 1	Sun1	10	12	12	12	8	6	7	4	7	7	4	5	9	8	7	5	7	8	5	7	8	6	7	4	7	7	4	5	9	8	7	5	7	8	5	7	8	6	7	4	7	7	4
D3Z108;E9QN77;Q9JMG3;D3Z5X7	D3Z108;E9QN77;Q9JMG3;D3Z5X7	3;3;3;2	3;3;3;2	3;3;3;2	Transmembrane and ubiquitin-like domain-containing protein 1	Tmub1	4	3	3	3	2	3	2	2	1	3	1	0	0	1	1	1	0	1	1	1	2	3	2	2	1	3	1	0	0	1	1	1	0	1	1	1	2	3	2	2	1	3	1
D3Z118;P97411;S4R217;D3Z376;D3Z119;F7BG11;F6UY19;D3Z020;A0A087WSM1;Q3TY65	D3Z118;P97411;S4R217;D3Z376;D3Z119	14;14;11;10;10;3;2;2;1;1	14;14;11;10;10;3;2;2;1;1	14;14;11;10;10;3;2;2;1;1	Islet cell autoantigen 1	Ica1	10	14	14	14	12	11	10	8	12	11	3	6	12	9	11	4	9	10	6	6	12	11	10	8	12	11	3	6	12	9	11	4	9	10	6	6	12	11	10	8	12	11	3
D3Z130;Q80V24;D3YZY3	D3Z130;Q80V24;D3YZY3	2;2;1	2;2;1	2;2;1	Transcription cofactor vestigial-like protein 4	Vgll4	3	2	2	2	2	2	1	1	2	2	2	1	1	2	1	2	1	2	1	1	2	2	1	1	2	2	2	1	1	2	1	2	1	2	1	1	2	2	1	1	2	2	2
D3Z183;F6U3S2;Q8CBH5	D3Z183	3;1;1	3;1;1	3;1;1		Mfsd6	3	3	3	3	0	2	0	0	0	1	0	0	0	1	1	0	0	2	0	0	0	2	0	0	0	1	0	0	0	1	1	0	0	2	0	0	0	2	0	0	0	1	0
D3Z191;Q80X71;D3Z6E0;D3Z0M2	D3Z191;Q80X71;D3Z6E0;D3Z0M2	5;5;3;3	5;5;3;3	5;5;3;3	Transmembrane protein 106B	Tmem106b	4	5	5	5	3	4	4	3	4	5	2	4	3	4	3	1	3	4	2	2	3	4	4	3	4	5	2	4	3	4	3	1	3	4	2	2	3	4	4	3	4	5	2
D3Z198;Q9CQE3;D3YWF8	D3Z198;Q9CQE3;D3YWF8	3;3;2	3;3;2	3;3;2	28S ribosomal protein S17, mitochondrial	Mrps17	3	3	3	3	1	1	2	2	1	3	3	2	2	1	2	1	1	2	2	2	1	1	2	2	1	3	3	2	2	1	2	1	1	2	2	2	1	1	2	2	1	3	3
D3Z1C5;P70662;A0A0G2JFS7;O55203	D3Z1C5;P70662	6;6;1;1	6;6;1;1	6;6;1;1	LIM domain-binding protein 1	Ldb1	4	6	6	6	5	4	3	1	2	4	1	0	5	3	3	2	2	2	1	1	5	4	3	1	2	4	1	0	5	3	3	2	2	2	1	1	5	4	3	1	2	4	1
D3Z1M3;Q6ZQI3	D3Z1M3;Q6ZQI3	21;21	21;21	21;21	Malectin	Mlec	2	21	21	21	17	18	17	15	17	17	15	14	13	17	16	16	13	14	15	17	17	18	17	15	17	17	15	14	13	17	16	16	13	14	15	17	17	18	17	15	17	17	15
F7AN16;H7BX06;D3Z1N2;Q3UIW5	F7AN16;H7BX06;D3Z1N2;Q3UIW5	3;3;3;3	3;3;3;3	3;3;3;3	RING finger protein 10	Rnf10	4	3	3	3	2	3	1	2	1	2	1	0	3	2	2	1	1	3	1	2	2	3	1	2	1	2	1	0	3	2	2	1	1	3	1	2	2	3	1	2	1	2	1
E9Q7L3;D3Z1W6;E9Q7L2;D3Z1N4;E9Q4Y5;F8VQD1;Q8BSQ9;D3YYF2;F6THL5;D3Z3R4;D6RIL0;D6RI94	E9Q7L3;D3Z1W6;E9Q7L2;D3Z1N4;E9Q4Y5;F8VQD1;Q8BSQ9;D3YYF2;F6THL5;D3Z3R4;D6RIL0;D6RI94	19;19;19;19;19;19;19;17;15;13;12;12	19;19;19;19;19;19;19;17;15;13;12;12	19;19;19;19;19;19;19;17;15;13;12;12	Protein polybromo-1	Pbrm1	12	19	19	19	11	11	15	12	7	9	14	9	9	6	7	6	6	3	12	10	11	11	15	12	7	9	14	9	9	6	7	6	6	3	12	10	11	11	15	12	7	9	14
D3Z1T8;D3Z767;Q9D6K7	D3Z1T8;D3Z767;Q9D6K7	1;1;1	1;1;1	1;1;1	Tetratricopeptide repeat protein 33	Ttc33	3	1	1	1	0	0	0	1	0	0	0	0	0	0	0	0	0	0	0	0	0	0	0	1	0	0	0	0	0	0	0	0	0	0	0	0	0	0	0	1	0	0	0
Q5EBQ2;D3Z1V4;P70296;D6RHS6	Q5EBQ2;D3Z1V4;P70296	5;5;5;2	5;5;5;2	5;5;5;2	Phosphatidylethanolamine-binding protein 1;Hippocampal cholinergic neurostimulating peptide	Pebp1	4	5	5	5	4	3	3	3	3	3	1	1	2	4	3	2	3	2	1	1	4	3	3	3	3	3	1	1	2	4	3	2	3	2	1	1	4	3	3	3	3	3	1
D3Z286	D3Z286	5	5	5		Tmppe	1	5	5	5	5	3	4	3	4	4	3	2	3	4	4	4	3	5	3	3	5	3	4	3	4	4	3	2	3	4	4	4	3	5	3	3	5	3	4	3	4	4	3
D3Z2B4;Q9Z0U0	D3Z2B4;Q9Z0U0	4;4	4;4	4;4	Xenotropic and polytropic retrovirus receptor 1	Xpr1	2	4	4	4	2	3	2	2	1	3	0	0	1	1	2	2	1	3	2	3	2	3	2	2	1	3	0	0	1	1	2	2	1	3	2	3	2	3	2	2	1	3	0
D3Z2E3;F6R6F1;E9Q632;O54916;F6YT69;F7AB82	D3Z2E3;F6R6F1;E9Q632;O54916;F6YT69	8;8;8;8;4;1	8;8;8;8;4;1	8;8;8;8;4;1	RalBP1-associated Eps domain-containing protein 1	Reps1	6	8	8	8	5	5	4	2	3	5	4	1	3	2	5	3	3	6	3	2	5	5	4	2	3	5	4	1	3	2	5	3	3	6	3	2	5	5	4	2	3	5	4
D3Z2H9	D3Z2H9	43	5	0		Tpm3-rs7	1	43	5	0	34	38	43	38	35	37	38	40	32	37	41	35	29	39	37	36	5	5	5	5	4	5	5	5	5	4	5	5	5	4	5	5	0	0	0	0	0	0	0
D3Z2J6;Q9D710	D3Z2J6;Q9D710	13;13	13;13	13;13	Thioredoxin-related transmembrane protein 2	Tmx2	2	13	13	13	11	13	12	10	12	12	12	9	9	11	11	10	9	11	9	10	11	13	12	10	12	12	12	9	9	11	11	10	9	11	9	10	11	13	12	10	12	12	12
D3Z2K2;Q9CR88	D3Z2K2;Q9CR88	3;3	3;3	3;3	28S ribosomal protein S14, mitochondrial	Mrps14	2	3	3	3	1	2	2	2	2	2	2	2	1	2	2	3	2	2	3	3	1	2	2	2	2	2	2	2	1	2	2	3	2	2	3	3	1	2	2	2	2	2	2
D3Z2M0;G3UXB4;Q3U308	D3Z2M0;G3UXB4;Q3U308	4;4;4	4;4;4	4;4;4	Cytoplasmic tRNA 2-thiolation protein 2	Ctu2	3	4	4	4	3	2	1	1	0	2	2	1	1	0	1	0	0	1	1	0	3	2	1	1	0	2	2	1	1	0	1	0	0	1	1	0	3	2	1	1	0	2	2
D3Z2W0;E9QM75;Q9WUU8;D3Z3B6;D3Z410	D3Z2W0;E9QM75;Q9WUU8	21;21;20;9;4	21;21;20;9;4	21;21;20;9;4	TNFAIP3-interacting protein 1	Tnip1	5	21	21	21	12	16	12	13	11	16	7	10	13	13	15	11	6	15	9	10	12	16	12	13	11	16	7	10	13	13	15	11	6	15	9	10	12	16	12	13	11	16	7
D3Z2Z1;F8WIA1;Q922J3;D3Z3M7;F6RCU2;Q8C0S5;F6RAY2	D3Z2Z1;F8WIA1;Q922J3;D3Z3M7;F6RCU2;Q8C0S5	22;22;22;21;18;13;1	22;22;22;21;18;13;1	14;14;14;13;10;11;1	CAP-Gly domain-containing linker protein 1	Clip1	7	22	22	14	8	13	13	12	10	15	18	13	3	7	5	5	7	9	14	9	8	13	13	12	10	15	18	13	3	7	5	5	7	9	14	9	3	7	8	6	4	8	12
D3Z328;D3Z383;Q07646	D3Z328;D3Z383;Q07646	4;4;4	4;4;4	4;4;4	Mesoderm-specific transcript protein	Mest	3	4	4	4	3	3	3	3	3	3	3	3	2	3	2	2	2	3	3	2	3	3	3	3	3	3	3	3	2	3	2	2	2	3	3	2	3	3	3	3	3	3	3
D3Z375;Q62048	D3Z375;Q62048	3;3	3;3	3;3	Astrocytic phosphoprotein PEA-15	Pea15a;Pea15	2	3	3	3	3	2	1	2	2	1	1	1	2	3	2	1	1	1	1	1	3	2	1	2	2	1	1	1	2	3	2	1	1	1	1	1	3	2	1	2	2	1	1
D3Z3H0	D3Z3H0	2	2	2		Ino80e	1	2	2	2	1	1	0	1	1	1	0	0	1	0	1	0	1	1	0	0	1	1	0	1	1	1	0	0	1	0	1	0	1	1	0	0	1	1	0	1	1	1	0
D3Z6H6;H3BK56;D3Z3J3;G5E8V1;G3X9Z3;Q9D123	D3Z6H6;H3BK56;D3Z3J3;G5E8V1;G3X9Z3;Q9D123	2;2;2;2;2;2	2;2;2;2;2;2	2;2;2;2;2;2	Insulin-like growth factor-binding protein 3 receptor	Tmem219	6	2	2	2	2	2	1	1	1	2	2	1	2	2	2	1	1	2	1	1	2	2	1	1	1	2	2	1	2	2	2	1	1	2	1	1	2	2	1	1	1	2	2
D3Z3J6;G3UYE5;F6Y616;Q8VE62;G3UZ67	D3Z3J6;G3UYE5;F6Y616;Q8VE62	5;5;5;5;2	5;5;5;5;2	5;5;5;5;2	Polyadenylate-binding protein-interacting protein 1	Paip1	5	5	5	5	4	3	2	2	4	4	2	2	4	4	2	1	4	1	3	2	4	3	2	2	4	4	2	2	4	4	2	1	4	1	3	2	4	3	2	2	4	4	2
D3Z3N0;Q6PAK3	D3Z3N0	14;2	1;0	1;0		Prmt1	2	14	1	1	11	10	10	8	10	10	6	8	10	7	7	5	11	8	7	4	1	0	1	0	0	0	0	0	1	1	0	0	1	0	0	0	1	0	1	0	0	0	0
D3Z3Q3;Q921U8;D3YVS1;D3Z525;D3YZ10	D3Z3Q3;Q921U8	8;8;2;1;1	8;8;2;1;1	8;8;2;1;1	Smoothelin	Smtn	5	8	8	8	5	5	2	4	4	5	2	1	3	3	3	3	2	4	4	1	5	5	2	4	4	5	2	1	3	3	3	3	2	4	4	1	5	5	2	4	4	5	2
D3Z3X2;D3Z3X1;Q9EQC1;D3YU71;D3YVB8	D3Z3X2;D3Z3X1;Q9EQC1;D3YU71	3;3;3;2;1	3;3;3;2;1	3;3;3;2;1	3 beta-hydroxysteroid dehydrogenase type 7	Hsd3b7	5	3	3	3	1	1	0	0	1	0	0	0	2	1	0	0	2	0	0	0	1	1	0	0	1	0	0	0	2	1	0	0	2	0	0	0	1	1	0	0	1	0	0
D3Z4I0;D3Z3Y1;D3YTQ6	D3Z4I0;D3Z3Y1;D3YTQ6	7;7;5	7;7;5	7;7;5		Pigg	3	7	7	7	5	5	6	6	6	4	4	6	3	5	6	4	5	5	3	4	5	5	6	6	6	4	4	6	3	5	6	4	5	5	3	4	5	5	6	6	6	4	4
D3Z482;Q811D2	D3Z482;Q811D2	27;24	27;24	27;24	Ankyrin repeat domain-containing protein 26	Ankrd26	2	27	27	27	18	21	13	11	14	17	7	10	19	21	14	9	10	16	11	5	18	21	13	11	14	17	7	10	19	21	14	9	10	16	11	5	18	21	13	11	14	17	7
D3Z494;G5E895;S4R2G9;Q5M9J9;P21300	D3Z494;G5E895	12;12;4;2;2	12;12;4;2;2	9;9;4;2;2		Akr1b10	5	12	12	9	10	9	5	8	10	8	6	5	8	11	10	7	9	9	6	6	10	9	5	8	10	8	6	5	8	11	10	7	9	9	6	6	8	6	3	6	8	6	4
D3Z4C0	D3Z4C0	12	1	1		Farp2	1	12	1	1	9	8	6	4	7	5	4	5	5	8	5	4	5	8	4	3	1	0	0	0	0	0	0	0	0	0	0	0	0	0	0	0	1	0	0	0	0	0	0
D3Z4C9;Q9CQY6;D3Z4D6	D3Z4C9;Q9CQY6;D3Z4D6	3;3;2	3;3;2	3;3;2	Ubiquinol-cytochrome-c reductase complex assembly factor 2	Uqcc2	3	3	3	3	1	2	1	2	2	1	1	1	0	1	1	1	1	2	1	1	1	2	1	2	2	1	1	1	0	1	1	1	1	2	1	1	1	2	1	2	2	1	1
D3Z4D1;Q542D4;O88824	D3Z4D1;Q542D4;O88824	1;1;1	1;1;1	1;1;1	Protein JTB	Jtb	3	1	1	1	1	1	1	1	1	1	1	0	1	1	1	1	1	1	1	1	1	1	1	1	1	1	1	0	1	1	1	1	1	1	1	1	1	1	1	1	1	1	1
D3Z6H3;D3Z4E5;Q9WUB4;F6XWI6	D3Z6H3;D3Z4E5;Q9WUB4;F6XWI6	2;2;2;1	2;2;2;1	2;2;2;1	Dynactin subunit 6	Dctn6	4	2	2	2	2	1	2	1	2	2	2	1	2	2	2	0	2	2	1	1	2	1	2	1	2	2	2	1	2	2	2	0	2	2	1	1	2	1	2	1	2	2	2
D3Z4E6;Q3ZK22	D3Z4E6;Q3ZK22	2;2	1;1	1;1	Vezatin	Vezt	2	2	1	1	1	2	2	1	1	2	2	0	1	1	2	1	0	1	2	1	1	1	1	0	1	1	1	0	1	1	1	1	0	0	1	1	1	1	1	0	1	1	1
D3Z4I3;Q62176;G3UWX7;G3UXG4	D3Z4I3;Q62176;G3UWX7	3;3;2;1	3;3;2;1	3;3;2;1	RNA-binding protein 24;RNA-binding protein 38	Rbm24;Rbm38	4	3	3	3	2	2	2	2	1	1	1	1	1	1	1	1	2	0	1	2	2	2	2	2	1	1	1	1	1	1	1	1	2	0	1	2	2	2	2	2	1	1	1
D3Z4J3;D3YZ62;F6TDE5;F6Z2S4;D6RFU0	D3Z4J3;D3YZ62	179;178;68;25;4	3;2;2;3;0	2;2;2;2;0		Myo5a	5	179	3	2	153	169	162	156	151	164	146	154	145	160	164	159	136	167	159	147	3	3	3	3	3	3	3	3	3	3	3	3	3	3	3	3	2	2	2	2	2	2	2
8;935559;935560;935561;935562;935563;935564;935565;935566;935567;935568;935569;935570;935571;935572;935573;935574;935575;935576;935577;935578;935579;935580;935581;935582;935583;935584;935585;935586;935587;935588;935589;935590;935591;935592;935593;935594;935595;935596;935597;935598;935599;935600;935601;935602;935603;935604;935605;935606;935607;935608;935609;935610;935611;935612;935613;935614;93561…
27991;1427992;1427993;1427994;1427995;1427996;1427997;1427998;1427999;1428000;1428001;1428002;1428003;1428004;1428005;1428006;1428007;1432977;1432978;1432979;1432980;1432981;1432982;1432983;1432984;1432985;1432986;1432987;1432988;1432989;1432990;1432991;1432992;1432993;1432994;1432995;1432996;1432997;1432998;1432999;1433000;1433001;1433002;1433003;1433004;1433005;1433006;1433007;1433008;1433009;1…	6320;6321;6322;6323;6324;6325;6326;6327;6328;6329;6330;6331;6332;6333;6334;6335;6336;6337;6338;6339;6340;6341;6342;6343;6344;6345;6346;6347;6348;6349;6350;6351;6352;6353;9787;9788;9789;9790;9791;9792;9793;9794;9795;9796;9797;9798;9799;9800;9801;9802;9803;9804;10779;10780;10781;10782;10783;10784;10785;10786;10787;10788;10789;10790;10791;10792;10793;10794;10795;10796;10797;10798;10799;10800;10801;1…
134;701135;701136;701137;701138;701139;701140;701141;701142;701143;701144;701145;701146;701147;701148;701149;701150;701151;701152;701153;701154;701155;701156;701157;701158;701159;701160;701161;701162;701163;701164;701165;701166;701167;701168;726931;726932;726933;726934;726935;726936;726937;726938;726939;726940;726941;726942;726943;726944;726945;726946;726947;726948;726949;726950;726951;726952;739…
833;1176834;1176835;1176836;1176837;1176838;1176839;1185015;1185016;1185017;1185018;1185019;1185020;1185021;1185022;1185023;1185024;1185025;1185026;1185027;1185028;1185029;1185030;1185031;1185032;1185033;1185034;1185035;1185036;1185037;1185038;1185039;1185040;1185041;1185042;1185043;1185044;1185045;1185046;1185047;1185048;1185049;1185050;1185051;1185052;1185053;1185054;1185055;1185056;1185057;118…	6331;9790;10787;13438;18632;39788;50363;51471;52130;113970;116546;116575;130587;133374;133410;133422;143746;143802;144378;144401;146581;146700;157290;164738;164792;164808;166434;171947;174181;191416;193379;207044;219949;219980;223443;231694;231814;273078;273156;296281;296309;296320;301135;304766;304819;304924;347146;362283;362324;367785;367901;369099;412303;422331;422427;430589;461169;473231;4732…	876;877;878;879;880;881;882;883;884;885;886;887;888;889;890;891;892;893;894;895;896;897;898;899;900;901;902;903;904;905;906;907;908	203;295;305;323;364;371;467;478;515;587;647;925;1052;1056;1102;1152;1172;1249;1289;1302;1324;1337;1416;1448;1476;1578;1624;1629;1675;1680;1736;1770;1819
D3Z4L9;Q61333	D3Z4L9;Q61333	1;1	1;1	1;1	Tumor necrosis factor alpha-induced protein 2	Tnfaip2	2	1	1	1	1	0	0	0	0	0	0	0	1	0	0	0	0	0	0	0	1	0	0	0	0	0	0	0	1	0	0	0	0	0	0	0	1	0	0	0	0	0	0
D3Z4S3	D3Z4S3	1	1	1	Putative peptidyl-tRNA hydrolase PTRHD1	Ptrhd1	1	1	1	1	1	1	1	1	1	1	1	1	1	1	1	1	1	0	1	1	1	1	1	1	1	1	1	1	1	1	1	1	1	0	1	1	1	1	1	1	1	1	1
D3Z4U2;F8WHJ2;Q8K013	D3Z4U2;F8WHJ2;Q8K013	2;2;2	2;2;2	2;2;2	GTP-binding protein 10	Gtpbp10	3	2	2	2	1	1	1	1	1	1	1	2	1	1	0	1	1	1	0	0	1	1	1	1	1	1	1	2	1	1	0	1	1	1	0	0	1	1	1	1	1	1	1
D3Z4U9;Q3TW14;Q542T3;P70434;F6TQ89	D3Z4U9;Q3TW14;Q542T3;P70434;F6TQ89	2;2;2;2;1	2;2;2;2;1	2;2;2;2;1	Interferon regulatory factor 7	Irf7	5	2	2	2	2	1	1	2	2	1	0	1	1	2	0	2	0	0	0	0	2	1	1	2	2	1	0	1	1	2	0	2	0	0	0	0	2	1	1	2	2	1	0
D3Z4X7;Q9QXJ4;F6ZTU1	D3Z4X7;Q9QXJ4;F6ZTU1	5;5;3	5;5;3	5;5;3	ADP-ribosylation factor-like protein 10	Arl10	3	5	5	5	4	3	2	3	3	4	1	2	3	3	4	3	2	4	3	2	4	3	2	3	3	4	1	2	3	3	4	3	2	4	3	2	4	3	2	3	3	4	1
D3Z568;Q9CQH3;F6Y6V5;D3YX99;D3Z6W9	D3Z568;Q9CQH3;F6Y6V5;D3YX99;D3Z6W9	7;7;4;4;4	7;7;4;4;4	7;7;4;4;4	NADH dehydrogenase [ubiquinone] 1 beta subcomplex subunit 5, mitochondrial	Ndufb5	5	7	7	7	7	5	2	4	6	4	5	5	5	7	3	5	5	4	4	4	7	5	2	4	6	4	5	5	5	7	3	5	5	4	4	4	7	5	2	4	6	4	5
D3Z591;Q91Z49	D3Z591;Q91Z49	1;1	1;1	1;1	UAP56-interacting factor	Fyttd1	2	1	1	1	1	1	1	1	0	1	1	0	0	0	1	0	0	1	1	0	1	1	1	1	0	1	1	0	0	0	1	0	0	1	1	0	1	1	1	1	0	1	1
D3Z5I1;Q3UPF5;G3X9X5	D3Z5I1;Q3UPF5;G3X9X5	49;45;30	49;45;30	49;45;30	Zinc finger CCCH-type antiviral protein 1	Zc3hav1	3	49	49	49	38	38	41	38	39	39	38	37	39	43	36	36	36	41	38	39	38	38	41	38	39	39	38	37	39	43	36	36	36	41	38	39	38	38	41	38	39	39	38
D3Z5K6;G3X8S1;Q9CQV7	D3Z5K6;G3X8S1;Q9CQV7	3;3;3	3;3;3	3;3;3	Mitochondrial import inner membrane translocase subunit TIM14	Dnajc19	3	3	3	3	2	3	2	3	2	3	2	2	1	1	1	1	1	1	1	1	2	3	2	3	2	3	2	2	1	1	1	1	1	1	1	1	2	3	2	3	2	3	2
D3Z5N5;Q9Z1T6	D3Z5N5;Q9Z1T6	24;23	24;23	24;23	1-phosphatidylinositol 3-phosphate 5-kinase	Pikfyve	2	24	24	24	15	14	9	6	12	11	7	5	11	11	9	9	12	10	11	11	15	14	9	6	12	11	7	5	11	11	9	9	12	10	11	11	15	14	9	6	12	11	7
D3Z5N6;Q61103;F8WIP7	D3Z5N6;Q61103	4;4;1	4;4;1	4;4;1	Zinc finger protein ubi-d4	Dpf2	3	4	4	4	4	2	3	2	4	3	2	3	2	4	2	2	3	4	3	3	4	2	3	2	4	3	2	3	2	4	2	2	3	4	3	3	4	2	3	2	4	3	2
D3Z5U5;Q9Z257;D3YYR5;Q9Z256;Q9JJX6;A0A0G2JEP2	D3Z5U5;Q9Z257;D3YYR5;Q9Z256;Q9JJX6	11;11;9;9;9;1	11;11;9;9;9;1	11;11;9;9;9;1	P2X purinoceptor;P2X purinoceptor 4	P2rx4	6	11	11	11	7	8	8	8	7	8	6	8	7	9	8	11	7	9	8	9	7	8	8	8	7	8	6	8	7	9	8	11	7	9	8	9	7	8	8	8	7	8	6
D3Z600;O09012	D3Z600;O09012	20;20	20;20	20;20	Peroxisomal targeting signal 1 receptor	Pex5	2	20	20	20	18	17	11	14	14	14	9	10	17	17	17	11	13	16	11	11	18	17	11	14	14	14	9	10	17	17	17	11	13	16	11	11	18	17	11	14	14	14	9
D3Z601;Q99JH7	D3Z601;Q99JH7	1;1	1;1	1;1	Calsyntenin-3	Clstn3	2	1	1	1	1	1	0	0	1	1	0	0	1	0	0	0	1	1	1	0	1	1	0	0	1	1	0	0	1	0	0	0	1	1	1	0	1	1	0	0	1	1	0
F6VMG1;D3Z633;D3Z7B0;Q8BXL9;D6RH90	F6VMG1;D3Z633;D3Z7B0;Q8BXL9;D6RH90	10;10;10;10;5	3;3;3;3;1	3;3;3;3;1	Intermediate filament family orphan 1	Iffo1	5	10	3	3	6	8	5	5	7	6	2	4	4	8	7	4	4	4	5	4	2	3	2	2	2	2	0	1	1	3	3	2	2	2	2	2	2	3	2	2	2	2	0
D3Z636;Q91VM9;G8JL76	D3Z636;Q91VM9;G8JL76	2;2;1	2;2;1	2;2;1	Inorganic pyrophosphatase 2, mitochondrial	Ppa2	3	2	2	2	2	2	1	0	2	2	1	1	1	2	1	0	1	2	2	1	2	2	1	0	2	2	1	1	1	2	1	0	1	2	2	1	2	2	1	0	2	2	1
D3Z645;Q9QZ88;D3YYD5;D3YW98	D3Z645;Q9QZ88;D3YYD5	6;6;4;2	6;6;4;2	6;6;4;2	Vacuolar protein sorting-associated protein 29	Vps29	4	6	6	6	6	6	5	5	6	6	3	5	5	6	6	6	5	6	4	6	6	6	5	5	6	6	3	5	5	6	6	6	5	6	4	6	6	6	5	5	6	6	3
D3Z656;D3Z1M7;E9Q7S0;F7BQW7;Q8CHC4	D3Z656;D3Z1M7;E9Q7S0;F7BQW7;Q8CHC4	4;3;3;3;3	4;3;3;3;3	4;3;3;3;3	Synaptojanin-1	Synj1	5	4	4	4	0	1	1	2	2	2	2	3	0	1	1	0	0	0	1	1	0	1	1	2	2	2	2	3	0	1	1	0	0	0	1	1	0	1	1	2	2	2	2
D3Z667;P0C6F1	D3Z667;P0C6F1	3;3	3;3	3;3	Dynein heavy chain 2, axonemal	Dnah2	2	3	3	3	3	3	3	3	3	2	3	3	2	2	3	3	1	3	3	2	3	3	3	3	3	2	3	3	2	2	3	3	1	3	3	2	3	3	3	3	3	2	3
D3Z684;Q9CWY4	D3Z684;Q9CWY4	1;1	1;1	1;1	Gem-associated protein 7	Gemin7	2	1	1	1	1	1	1	1	1	1	1	1	1	1	1	1	1	1	1	1	1	1	1	1	1	1	1	1	1	1	1	1	1	1	1	1	1	1	1	1	1	1	1
E2QRQ3;D3Z6D2;Q8CJ67	E2QRQ3;D3Z6D2;Q8CJ67	5;5;5	4;4;4	4;4;4	Double-stranded RNA-binding protein Staufen homolog 2	Stau2	3	5	4	4	2	4	4	4	4	1	4	3	2	2	4	2	1	3	3	3	2	3	3	3	3	1	3	2	1	1	3	2	0	2	2	2	2	3	3	3	3	1	3
Q3U049;D3Z6D5;Q6TYB5	Q3U049;D3Z6D5;Q6TYB5	3;3;3	3;3;3	3;3;3	Fasciculation and elongation protein zeta-2	Fez2	3	3	3	3	2	2	1	0	2	1	0	0	1	1	1	1	1	0	1	2	2	2	1	0	2	1	0	0	1	1	1	1	1	0	1	2	2	2	1	0	2	1	0
P0DMN7;D3Z6H8	P0DMN7;D3Z6H8	4;4	4;4	4;4	S-adenosylmethionine decarboxylase proenzyme 1;S-adenosylmethionine decarboxylase 1 alpha chain;S-adenosylmethionine decarboxylase 1 beta chain;S-adenosylmethionine decarboxylase proenzyme 2;S-adenosylmethionine decarboxylase 2 alpha chain;S-adenosylmethionine decarboxylase 2 beta chain	Amd1;Amd2	2	4	4	4	4	2	3	1	3	1	2	1	3	1	2	1	2	3	1	1	4	2	3	1	3	1	2	1	3	1	2	1	2	3	1	1	4	2	3	1	3	1	2
D3Z6I0;Q5FWX6;Q8K1Y2;B1AU42;Q14BG3;F2Z3Z6;B1AU43;A0A0G2JFE2;A0A0G2JF79;A0A0G2JGW6;Q8CEQ0;Q9QUK0;Q8BLF2;Q8BZ03;Q62101;Q3UTQ8	D3Z6I0;Q5FWX6;Q8K1Y2;B1AU42;Q14BG3;F2Z3Z6;B1AU43;A0A0G2JFE2;A0A0G2JF79;A0A0G2JGW6;Q8CEQ0;Q9QUK0;Q8BLF2;Q8BZ03;Q62101;Q3UTQ8	2;2;2;1;1;1;1;1;1;1;1;1;1;1;1;1	2;2;2;1;1;1;1;1;1;1;1;1;1;1;1;1	1;1;1;0;0;0;0;0;0;0;0;0;0;0;0;0	Protein kinase C;Serine/threonine-protein kinase;Serine/threonine-protein kinase D3;Cyclin-dependent kinase-like 1;Cyclin-dependent kinase-like 2;Cyclin-dependent kinase-like 3;Serine/threonine-protein kinase D2;Serine/threonine-protein kinase D1;Cyclin-dependent kinase-like 5	Prkd3;Cdkl3;Cdkl1;Cdkl2;Prkd2;Prkd1;Cdkl5	16	2	2	1	1	2	2	1	1	2	0	0	0	1	1	2	0	1	1	1	1	2	2	1	1	2	0	0	0	1	1	2	0	1	1	1	1	1	1	0	1	1	0
D3Z6I8	D3Z6I8	39	1	1		Tpm3	1	39	1	1	32	35	38	34	33	34	36	36	29	35	38	31	27	35	36	33	0	0	0	0	0	0	0	0	0	0	0	0	0	0	0	0	0	0	0	0	0	0	0
D3Z6S7;P0C673	D3Z6S7;P0C673	2;2	2;2	2;2	Immunoglobulin superfamily member 11	Igsf11	2	2	2	2	1	0	1	1	0	0	1	1	0	1	2	0	0	0	2	2	1	0	1	1	0	0	1	1	0	1	2	0	0	0	2	2	1	0	1	1	0	0	1
D3Z6W2;Q06180	D3Z6W2;Q06180	10;10	10;10	10;10	Tyrosine-protein phosphatase non-receptor type;Tyrosine-protein phosphatase non-receptor type 2	Ptpn2	2	10	10	10	8	9	9	6	8	9	6	5	6	8	6	3	7	8	7	8	8	9	9	6	8	9	6	5	6	8	6	3	7	8	7	8	8	9	9	6	8	9	6
D3Z6W7;Q3UHH8	D3Z6W7;Q3UHH8	1;1	1;1	1;1	Glucoside xylosyltransferase 1	Gxylt1	2	1	1	1	1	1	1	1	1	1	1	1	0	1	1	1	0	1	1	0	1	1	1	1	1	1	1	1	0	1	1	1	0	1	1	0	1	1	1	1	1	1	1
D3Z6X4;Q3UIG2;Q9QXY9;D3Z6X3;E9QA46	D3Z6X4;Q3UIG2;Q9QXY9;D3Z6X3;E9QA46	7;7;7;6;6	7;7;7;6;6	7;7;7;6;6	Peroxisomal biogenesis factor 3	Pex3	5	7	7	7	5	2	3	3	4	2	4	1	2	3	3	3	3	4	3	2	5	2	3	3	4	2	4	1	2	3	3	3	3	4	3	2	5	2	3	3	4	2	4
D3Z6Z7;Q8C2K5;A0A0R4J1U7	D3Z6Z7;Q8C2K5;A0A0R4J1U7	5;5;4	4;4;4	4;4;4	RAS protein activator like-3	Rasal3	3	5	4	4	4	2	2	3	3	2	1	2	3	2	2	1	4	2	2	1	3	2	2	3	3	2	1	2	3	2	2	1	4	2	2	1	3	2	2	3	3	2	1
D3Z730;Q0P688;M0QWD1	D3Z730;Q0P688;M0QWD1	6;6;4	1;1;1	1;1;1		Eif4e2	3	6	1	1	4	6	5	3	5	6	3	3	5	4	4	3	4	6	3	3	0	1	1	0	0	1	0	0	1	0	1	0	0	1	0	0	0	1	1	0	0	1	0
D3Z774;Q6AXH7;Q61188;A0A0N4SUQ8;F7AQX0	D3Z774;Q6AXH7;Q61188	4;4;4;1;1	4;4;4;1;1	2;2;2;1;0	Histone-lysine N-methyltransferase EZH2	Ezh2	5	4	4	2	4	3	4	2	3	3	4	3	2	3	2	2	1	2	2	2	4	3	4	2	3	3	4	3	2	3	2	2	1	2	2	2	2	1	2	0	2	1	2
H7BWX9;D3Z794;P61957;G3UZX6;G3UZ60;G3UWI9;G3UWX9;G3UZA7;Q9Z172	H7BWX9;D3Z794;P61957;G3UZX6;G3UZ60;G3UWI9;G3UWX9;G3UZA7;Q9Z172	2;2;2;1;1;1;1;1;1	2;2;2;1;1;1;1;1;1	2;2;2;1;1;1;1;1;1	Small ubiquitin-related modifier 2;Small ubiquitin-related modifier;Small ubiquitin-related modifier 3	Sumo2;Sumo3	9	2	2	2	2	1	2	0	0	1	1	1	1	1	2	1	2	2	1	0	2	1	2	0	0	1	1	1	1	1	2	1	2	2	1	0	2	1	2	0	0	1	1
D3Z795;Q9JK23;D6RG59	D3Z795;Q9JK23	7;7;1	7;7;1	7;7;1	Proteasome assembly chaperone 1	Psmg1	3	7	7	7	6	4	6	4	5	4	3	3	5	5	4	4	5	2	3	3	6	4	6	4	5	4	3	3	5	5	4	4	5	2	3	3	6	4	6	4	5	4	3
D3Z7B5;Q8BWY9;D6RGL3	D3Z7B5;Q8BWY9	12;12;1	12;12;1	12;12;1	Protein CIP2A	C330027C09Rik;Kiaa1524	3	12	12	12	10	5	4	3	5	5	1	2	7	6	3	2	7	4	2	1	10	5	4	3	5	5	1	2	7	6	3	2	7	4	2	1	10	5	4	3	5	5	1
D3Z7C0;Q3UKS6;Q9Z2Q5	D3Z7C0;Q3UKS6;Q9Z2Q5	3;3;3	3;3;3	3;3;3	39S ribosomal protein L40, mitochondrial	Mrpl40	3	3	3	3	3	2	3	3	2	3	3	2	1	2	2	2	0	2	2	2	3	2	3	3	2	3	3	2	1	2	2	2	0	2	2	2	3	2	3	3	2	3	3
D3Z7C6;Q9R0Q7	D3Z7C6;Q9R0Q7	7;7	7;7	7;7	Prostaglandin E synthase 3	Ptges3	2	7	7	7	4	6	7	6	7	7	5	6	5	6	7	7	4	7	7	6	4	6	7	6	7	7	5	6	5	6	7	7	4	7	7	6	4	6	7	6	7	7	5
O88374;D3Z7C8;Q3ULU3;O35855	O88374;D3Z7C8;Q3ULU3;O35855	2;2;2;2	2;2;2;2	2;2;2;2	Branched-chain-amino-acid aminotransferase;Branched-chain-amino-acid aminotransferase, mitochondrial	Bcat2	4	2	2	2	2	2	2	2	2	2	1	0	1	0	2	2	1	2	1	0	2	2	2	2	2	2	1	0	1	0	2	2	1	2	1	0	2	2	2	2	2	2	1
D3Z7D2;Q9Z120	D3Z7D2;Q9Z120	1;1	1;1	1;1	tRNA (guanine-N(7)-)-methyltransferase	Mettl1	2	1	1	1	0	0	1	1	0	0	1	1	0	0	1	1	0	0	1	1	0	0	1	1	0	0	1	1	0	0	1	1	0	0	1	1	0	0	1	1	0	0	1
F8WI56;D3Z7D3;Q8BWT5	F8WI56;D3Z7D3;Q8BWT5	9;9;9	3;3;3	3;3;3	Disco-interacting protein 2 homolog A	Dip2a	3	9	3	3	5	6	4	3	3	4	1	1	3	6	4	1	4	4	4	1	1	0	1	0	1	0	0	0	0	2	0	0	0	0	0	0	1	0	1	0	1	0	0
D3Z7E5;Q2NL51	D3Z7E5;Q2NL51	9;9	3;3	3;3	Glycogen synthase kinase-3 alpha	Gsk3a	2	9	3	3	6	6	5	5	6	3	3	4	6	7	5	3	5	5	5	1	3	3	3	3	3	2	1	2	3	3	3	3	3	3	3	1	3	3	3	3	3	2	1
D3Z7I0	D3Z7I0	17	17	2		Gtf3c2	1	17	17	2	9	10	13	12	12	12	12	8	4	5	4	6	5	3	8	8	9	10	13	12	12	12	12	8	4	5	4	6	5	3	8	8	1	1	1	1	1	1	1
D3Z7J8;Q3UJV1	D3Z7J8;Q3UJV1	1;1	1;1	1;1	Coiled-coil domain-containing protein 61	Ccdc61	2	1	1	1	1	0	0	0	0	1	0	0	0	0	0	0	0	0	0	0	1	0	0	0	0	1	0	0	0	0	0	0	0	0	0	0	1	0	0	0	0	1	0
D3Z7K5;Q80ZE4	D3Z7K5;Q80ZE4	1;1	1;1	1;1	Membrane progestin receptor alpha	Paqr7	2	1	1	1	1	1	1	1	1	0	0	1	1	1	1	1	1	1	1	0	1	1	1	1	1	0	0	1	1	1	1	1	1	1	1	0	1	1	1	1	1	0	0
D3Z7P3;F6U529;D3Z7P4	D3Z7P3;F6U529;D3Z7P4	3;2;2	3;2;2	3;2;2	Glutaminase kidney isoform, mitochondrial	Gls	3	3	3	3	2	3	2	2	2	2	3	2	2	2	3	2	3	3	2	1	2	3	2	2	2	2	3	2	2	2	3	2	3	3	2	1	2	3	2	2	2	2	3
Q564F6;D3Z7Q5;P56812	Q564F6;D3Z7Q5;P56812	3;3;3	3;3;3	3;3;3	Programmed cell death protein 5	Pdcd5	3	3	3	3	3	2	2	2	3	2	2	2	2	3	3	2	2	3	2	2	3	2	2	2	3	2	2	2	2	3	3	2	2	3	2	2	3	2	2	2	3	2	2
D3Z7R1;Q8K183	D3Z7R1;Q8K183	2;2	2;2	2;2	Pyridoxal kinase	Pdxk	2	2	2	2	1	0	1	0	1	1	0	0	1	1	1	0	0	1	0	1	1	0	1	0	1	1	0	0	1	1	1	0	0	1	0	1	1	0	1	0	1	1	0
D3Z7R6;Q543F3;Q08093	D3Z7R6;Q543F3;Q08093	4;4;4	3;3;3	3;3;3	Calponin;Calponin-2	Cnn2	3	4	3	3	1	1	1	1	2	2	0	1	1	1	1	1	1	1	2	1	0	0	0	0	1	1	0	0	0	0	0	1	0	0	1	1	0	0	0	0	1	1	0
D3Z7V3;H7BX64;Q3URD3;F8WIH0;F6UV57;F6YCM8;D3YV81;F6WY34;D3Z0N1	D3Z7V3;H7BX64;Q3URD3;F8WIH0;F6UV57;F6YCM8	24;24;24;19;12;12;8;4;3	24;24;24;19;12;12;8;4;3	24;24;24;19;12;12;8;4;3	Sarcolemmal membrane-associated protein	Slmap	9	24	24	24	17	21	14	15	18	18	12	13	12	21	17	16	9	17	12	16	17	21	14	15	18	18	12	13	12	21	17	16	9	17	12	16	17	21	14	15	18	18	12
D6RCX1;D6RCI6;Q91XD8	D6RCX1;D6RCI6;Q91XD8	1;1;1	1;1;1	1;1;1	Solute carrier family 25 member 38	Slc25a38	3	1	1	1	1	1	1	1	0	1	0	1	1	1	1	1	0	1	1	0	1	1	1	1	0	1	0	1	1	1	1	1	0	1	1	0	1	1	1	1	0	1	0
D6RCW8;Q8K2A8	D6RCW8;Q8K2A8	1;1	1;1	1;1	Dol-P-Man:Man(5)GlcNAc(2)-PP-Dol alpha-1,3-mannosyltransferase	Alg3	2	1	1	1	1	0	1	1	0	1	1	1	1	1	1	1	0	0	1	1	1	0	1	1	0	1	1	1	1	1	1	1	0	0	1	1	1	0	1	1	0	1	1
D6RE20;Q8CET7;Q80TA1	D6RE20;Q8CET7;Q80TA1	1;1;1	1;1;1	1;1;1	Ethanolaminephosphotransferase 1	Ept1	3	1	1	1	1	1	1	1	1	1	1	1	1	1	1	1	0	1	1	1	1	1	1	1	1	1	1	1	1	1	1	1	0	1	1	1	1	1	1	1	1	1	1
D6RE34;Q3U466	D6RE34;Q3U466	1;1	1;1	1;1		Cln6	2	1	1	1	1	1	1	1	0	1	1	1	1	1	1	0	0	1	1	1	1	1	1	1	0	1	1	1	1	1	1	0	0	1	1	1	1	1	1	1	0	1	1
D6RET6;Q9DBM1	D6RET6;Q9DBM1	8;8	8;8	8;8	G patch domain-containing protein 1	Gpatch1	2	8	8	8	4	5	3	6	4	7	4	5	3	3	5	4	3	4	2	3	4	5	3	6	4	7	4	5	3	3	5	4	3	4	2	3	4	5	3	6	4	7	4
D6RFD6;Q8C3B8;E9Q0V1	D6RFD6;Q8C3B8;E9Q0V1	3;3;2	3;3;2	3;3;2	Protein RFT1 homolog	Rft1	3	3	3	3	1	1	1	1	0	2	1	1	1	1	1	1	0	1	1	1	1	1	1	1	0	2	1	1	1	1	1	1	0	1	1	1	1	1	1	1	0	2	1
D6RFU9	D6RFU9	2	1	1		Sypl	1	2	1	1	2	2	2	2	2	2	2	2	2	2	2	1	2	2	2	2	1	1	1	1	1	1	1	1	1	1	1	1	1	1	1	1	1	1	1	1	1	1	1
D6RG99;Q9WV96	D6RG99;Q9WV96	1;1	1;1	1;1	Mitochondrial import inner membrane translocase subunit Tim10 B	Timm10b	2	1	1	1	1	0	1	1	0	0	1	0	1	1	1	1	1	0	1	1	1	0	1	1	0	0	1	0	1	1	1	1	1	0	1	1	1	0	1	1	0	0	1
D6RGQ0;E9Q8I0;P06909;E9Q8H9;A0A0A6YWP4;A0A0A6YVP8	D6RGQ0;E9Q8I0;P06909;E9Q8H9;A0A0A6YWP4;A0A0A6YVP8	12;12;12;10;8;7	12;12;12;10;8;7	9;9;9;7;6;5	Complement factor H	Cfh	6	12	12	9	2	4	10	7	5	10	10	9	4	5	9	9	6	6	9	8	2	4	10	7	5	10	10	9	4	5	9	9	6	6	9	8	2	2	7	4	3	7	7
D6RGR4;Q9DAJ4;F7C259	D6RGR4;Q9DAJ4	5;5;1	5;5;1	5;5;1	WD repeat domain-containing protein 83	Wdr83	3	5	5	5	3	4	3	2	3	4	2	2	2	3	3	2	2	4	2	2	3	4	3	2	3	4	2	2	2	3	3	2	2	4	2	2	3	4	3	2	3	4	2
D6RH67;Q8BXJ9	D6RH67;Q8BXJ9	1;1	1;1	1;1	Transmembrane protein 62	Tmem62	2	1	1	1	1	1	1	1	0	1	1	1	0	1	1	1	0	1	1	1	1	1	1	1	0	1	1	1	0	1	1	1	0	1	1	1	1	1	1	1	0	1	1
D6RI20;Q9CR20;J3QMQ2	D6RI20;Q9CR20;J3QMQ2	2;2;1	2;2;1	2;2;1	Immediate early response 3-interacting protein 1	Hdhd2;Ier3ip1;Gm10784	3	2	2	2	2	2	2	2	2	2	2	1	2	2	1	2	2	2	2	2	2	2	2	2	2	2	2	1	2	2	1	2	2	2	2	2	2	2	2	2	2	2	2
D6RI25;Q6PDZ2	D6RI25;Q6PDZ2	1;1	1;1	1;1	TATA box-binding protein-associated factor RNA polymerase I subunit C	Taf1c	2	1	1	1	1	1	1	0	1	1	1	1	1	0	0	0	1	1	1	0	1	1	1	0	1	1	1	1	1	0	0	0	1	1	1	0	1	1	1	0	1	1	1
D6RI80;E9Q8A3;Q8BKC8	D6RI80;E9Q8A3;Q8BKC8	4;3;3	4;3;3	4;3;3	Phosphatidylinositol 4-kinase beta	Pi4kb	3	4	4	4	3	3	3	1	3	2	2	1	3	3	3	2	1	2	2	2	3	3	3	1	3	2	2	1	3	3	3	2	1	2	2	2	3	3	3	1	3	2	2
E0CX20;Q6PGH1	E0CX20;Q6PGH1	7;5	7;5	7;5	Protein BUD31 homolog	Bud31	2	7	7	7	4	7	5	6	5	6	6	5	4	5	5	4	4	4	4	5	4	7	5	6	5	6	6	5	4	5	5	4	4	4	4	5	4	7	5	6	5	6	6
H3BKQ5;E0CZ04;E0CX39;Q923B0	H3BKQ5;E0CZ04;E0CX39;Q923B0	1;1;1;1	1;1;1;1	1;1;1;1	Gamma-glutamylaminecyclotransferase	Ggact	4	1	1	1	0	1	0	0	0	0	0	0	1	1	0	0	0	0	0	0	0	1	0	0	0	0	0	0	1	1	0	0	0	0	0	0	0	1	0	0	0	0	0
E9Q6Q8;E0CX53;Q8BYJ6;F6SUV7;H7BX82;F6S7E8	E9Q6Q8;E0CX53;Q8BYJ6;F6SUV7;H7BX82	10;10;10;8;7;1	10;10;10;8;7;1	9;9;9;7;6;1	TBC1 domain family member 4	Tbc1d4	6	10	10	9	4	6	4	2	5	6	2	2	5	4	5	5	4	7	5	5	4	6	4	2	5	6	2	2	5	4	5	5	4	7	5	5	3	5	3	1	4	5	1
E0CXA0;P51859;E0CYW7	E0CXA0;P51859;E0CYW7	2;2;1	2;2;1	2;2;1	Hepatoma-derived growth factor	Hdgf	3	2	2	2	2	1	1	1	1	2	1	1	1	2	1	1	1	2	1	1	2	1	1	1	1	2	1	1	1	2	1	1	1	2	1	1	2	1	1	1	1	2	1
E0CXB9;Q61301;Q8BS72;A0A0N4SUZ7	E0CXB9;Q61301	14;14;5;4	3;3;2;1	3;3;2;1	Catenin alpha-2	Ctnna2	4	14	3	3	12	7	8	8	11	7	5	7	8	10	9	6	6	8	8	5	3	1	1	3	1	1	2	1	1	1	2	1	1	1	2	1	3	1	1	3	1	1	2
E0CXC7;Q8CIF6;F7DF36;F7B6N2;F6SV01;F6TVH9;F7DFH5;F6SS13	E0CXC7;Q8CIF6;F7DF36	8;8;4;3;2;2;1;1	7;7;3;3;1;2;1;1	7;7;3;3;1;2;1;1	SID1 transmembrane family member 2	Sidt2	8	8	7	7	6	8	3	6	4	6	2	4	3	6	7	3	4	7	3	4	5	7	2	5	3	5	1	3	2	5	6	2	3	6	2	3	5	7	2	5	3	5	1
E0CXC8;F6YTG0;Q3TLP5	E0CXC8;F6YTG0;Q3TLP5	1;1;1	1;1;1	1;1;1	Enoyl-CoA hydratase domain-containing protein 2, mitochondrial	Echdc2	3	1	1	1	1	0	0	0	0	0	0	0	0	0	0	0	0	0	0	0	1	0	0	0	0	0	0	0	0	0	0	0	0	0	0	0	1	0	0	0	0	0	0
E0CXE7	E0CXE7	16	1	1		Ctc1	1	16	1	1	14	10	10	10	11	12	11	7	6	12	11	7	5	10	11	7	1	1	0	0	0	1	1	0	0	1	1	1	0	0	1	0	1	1	0	0	0	1	1
E0CXJ5;E9Q945;E0CZ26	E0CXJ5;E9Q945;E0CZ26	1;1;1	1;1;1	1;1;1		Kctd18	3	1	1	1	0	0	0	0	0	0	0	0	0	0	0	0	0	0	1	0	0	0	0	0	0	0	0	0	0	0	0	0	0	0	1	0	0	0	0	0	0	0	0
E0CZD9;E0CXM9;Q9DB43;E0CXR3;E0CX79;E0CXA3	E0CZD9;E0CXM9;Q9DB43;E0CXR3;E0CX79	7;7;7;6;5;2	7;7;7;6;5;2	7;7;7;6;5;2	Zinc finger protein-like 1	Zfpl1	6	7	7	7	5	7	7	4	5	7	6	5	3	5	7	4	3	6	6	7	5	7	7	4	5	7	6	5	3	5	7	4	3	6	6	7	5	7	7	4	5	7	6
E0CXP9;Q9DB10	E0CXP9;Q9DB10	1;1	1;1	1;1	Essential MCU regulator, mitochondrial	Smdt1	2	1	1	1	1	1	1	1	1	1	0	0	1	1	0	1	0	1	1	1	1	1	1	1	1	1	0	0	1	1	0	1	0	1	1	1	1	1	1	1	1	1	0
E0CXW2;E9PUK2;Q80V03;E0CXE8	E0CXW2;E9PUK2;Q80V03	3;3;3;1	3;3;3;1	3;3;3;1	Uncharacterized aarF domain-containing protein kinase 5	Adck5	4	3	3	3	2	0	0	0	0	0	0	0	0	0	0	0	0	0	1	0	2	0	0	0	0	0	0	0	0	0	0	0	0	0	1	0	2	0	0	0	0	0	0
E0CXX6;Q3TV65;B8JJA2;F7BQ76;E0CYJ7;F7BJW2	E0CXX6;Q3TV65;B8JJA2;F7BQ76;E0CYJ7;F7BJW2	2;2;1;1;1;1	2;2;1;1;1;1	2;2;1;1;1;1	MPN domain-containing protein	Mpnd	6	2	2	2	2	2	2	1	2	2	0	0	2	0	0	1	2	1	0	1	2	2	2	1	2	2	0	0	2	0	0	1	2	1	0	1	2	2	2	1	2	2	0
Q3UPV6;E0CXZ9;P62482	Q3UPV6;E0CXZ9;P62482	2;2;2	2;2;2	2;2;2	Voltage-gated potassium channel subunit beta-2	Kcnab2	3	2	2	2	2	1	1	1	1	1	1	0	2	2	1	2	1	1	2	2	2	1	1	1	1	1	1	0	2	2	1	2	1	1	2	2	2	1	1	1	1	1	1
E0CY07;Q9CR64	E0CY07;Q9CR64	1;1	1;1	1;1	Protein kish;Protein kish-A	Tmem167;Tmem167a	2	1	1	1	0	0	0	0	1	0	0	0	0	0	0	0	0	0	0	0	0	0	0	0	1	0	0	0	0	0	0	0	0	0	0	0	0	0	0	0	1	0	0
E0CY91;E0CYW1;E0CY38;E9QJZ1;E0CZB3;Q9EPV8;G3UWR6	E0CY91;E0CYW1;E0CY38;E9QJZ1;E0CZB3;Q9EPV8	4;4;4;4;4;4;1	4;4;4;4;4;4;1	4;4;4;4;4;4;1	Ubiquitin-like protein 5	Ubl5;Gm16381	7	4	4	4	2	3	3	2	3	3	3	3	3	3	3	3	3	3	2	3	2	3	3	2	3	3	3	3	3	3	3	3	3	3	2	3	2	3	3	2	3	3	3
E0CY63;Q9CQX5;E0CY66	E0CY63;Q9CQX5;E0CY66	3;3;2	3;3;2	3;3;2	Claudin domain-containing protein 1	Cldnd1	3	3	3	3	3	3	2	2	2	2	0	2	2	3	2	1	2	1	1	2	3	3	2	2	2	2	0	2	2	3	2	1	2	1	1	2	3	3	2	2	2	2	0
E0CY81;Q62511;Q6YND2	E0CY81;Q62511;Q6YND2	2;2;1	2;2;1	2;2;1	E3 ubiquitin-protein ligase ZFP91;Zinc finger protein 653	Zfp91;Znf653	3	2	2	2	0	0	2	1	1	0	2	1	0	0	0	0	1	0	2	1	0	0	2	1	1	0	2	1	0	0	0	0	1	0	2	1	0	0	2	1	1	0	2
E0CY96;G3X8S8	E0CY96;G3X8S8	1;1	1;1	1;1		Tsen15	2	1	1	1	1	0	0	0	1	0	0	0	1	1	0	0	0	0	0	0	1	0	0	0	1	0	0	0	1	1	0	0	0	0	0	0	1	0	0	0	1	0	0
E0CYA8;Q3TA38;E0CX33	E0CYA8;Q3TA38;E0CX33	2;2;1	2;2;1	2;2;1	Transmembrane protein 120B	Tmem120b	3	2	2	2	0	1	0	2	1	0	1	2	0	1	0	1	0	0	0	1	0	1	0	2	1	0	1	2	0	1	0	1	0	0	0	1	0	1	0	2	1	0	1
E0CYA9;Q9CQ36	E0CYA9;Q9CQ36	2;2	2;2	2;2	DNA polymerase epsilon subunit 4	Pole4	2	2	2	2	2	2	0	0	2	0	1	0	1	1	1	1	1	1	0	0	2	2	0	0	2	0	1	0	1	1	1	1	1	1	0	0	2	2	0	0	2	0	1
F7CTF8;E0CYB9;Q6PCP5;E0CYI3;F7BC60	F7CTF8;E0CYB9;Q6PCP5;E0CYI3;F7BC60	6;6;6;5;3	6;6;6;5;3	4;4;4;3;3	Mitochondrial fission factor	Mff	5	6	6	4	6	6	6	5	5	6	4	4	5	6	5	5	4	5	4	4	6	6	6	5	5	6	4	4	5	6	5	5	4	5	4	4	4	4	4	3	3	4	2
E0CYE2;F7DEU6;P50096;E0CXK0	E0CYE2;F7DEU6;P50096;E0CXK0	3;3;3;2	3;3;3;2	3;3;3;2	Inosine-5-monophosphate dehydrogenase;Inosine-5-monophosphate dehydrogenase 1	Impdh1	4	3	3	3	1	0	0	0	1	0	1	1	2	1	1	1	0	0	1	0	1	0	0	0	1	0	1	1	2	1	1	1	0	0	1	0	1	0	0	0	1	0	1
E0CZF6;E0CZ18;F8WHW3;E0CYE6;Q3TWL2	E0CZF6;E0CZ18;F8WHW3;E0CYE6;Q3TWL2	2;2;2;2;2	1;1;1;1;1	1;1;1;1;1	Type 1 phosphatidylinositol 4,5-bisphosphate 4-phosphatase	Tmem55b	5	2	1	1	1	1	1	2	1	1	1	2	1	1	1	1	1	1	2	1	0	0	0	1	0	0	0	1	0	0	0	0	0	0	1	0	0	0	0	1	0	0	0
E0CYH0;Q9ER69;F7CCI4;E0CZF5	E0CYH0;Q9ER69	6;6;2;1	6;6;2;1	6;6;2;1	Pre-mRNA-splicing regulator WTAP	Wtap	4	6	6	6	2	4	4	2	2	4	4	3	3	2	3	1	2	4	4	3	2	4	4	2	2	4	4	3	3	2	3	1	2	4	4	3	2	4	4	2	2	4	4
E0CYH4;Q8C6G8;F7DFQ2;F8WH48;F6UT94	E0CYH4;Q8C6G8	21;20;3;3;2	21;20;3;3;2	21;20;3;3;2	WD repeat-containing protein 26	Wdr26	5	21	21	21	18	17	17	18	19	16	17	17	14	17	14	16	15	14	12	15	18	17	17	18	19	16	17	17	14	17	14	16	15	14	12	15	18	17	17	18	19	16	17
E0CYM1;E0CYH7;Q6P6L0	E0CYM1;E0CYH7;Q6P6L0	10;10;10	10;10;10	10;10;10	Filamin A-interacting protein 1-like	Filip1l	3	10	10	10	6	6	4	4	3	4	5	5	4	2	3	2	3	3	4	2	6	6	4	4	3	4	5	5	4	2	3	2	3	3	4	2	6	6	4	4	3	4	5
E0CYK1	E0CYK1	1	1	1		Synpo	1	1	1	1	1	1	1	1	1	1	0	1	1	1	1	1	1	1	0	0	1	1	1	1	1	1	0	1	1	1	1	1	1	1	0	0	1	1	1	1	1	1	0
E0CYQ0;F7B6A4;F7C1U0;E0CZ97;F6SYN4;E0CYD2	E0CYQ0;F7B6A4;F7C1U0;E0CZ97;F6SYN4;E0CYD2	10;9;8;7;7;7	10;9;8;7;7;7	10;9;8;7;7;7		Kctd17	6	10	10	10	7	8	10	9	6	8	10	10	8	7	9	9	7	8	8	9	7	8	10	9	6	8	10	10	8	7	9	9	7	8	8	9	7	8	10	9	6	8	10
F7D432;E9PWE0;E0CYV0;P23506;F6V9F1;F6TXE3;E0CYF2	F7D432;E9PWE0;E0CYV0;P23506;F6V9F1	17;17;17;17;11;3;1	17;17;17;17;11;3;1	17;17;17;17;11;3;1	Protein-L-isoaspartate O-methyltransferase;Protein-L-isoaspartate(D-aspartate) O-methyltransferase	Pcmt1	7	17	17	17	13	16	14	12	16	14	15	11	15	15	14	14	15	15	14	15	13	16	14	12	16	14	15	11	15	15	14	14	15	15	14	15	13	16	14	12	16	14	15
E0CYX9;Q3TC33;E0CYP1;E0CXT2	E0CYX9;Q3TC33	6;6;2;1	6;6;2;1	6;6;2;1	Coiled-coil domain-containing protein 127	Ccdc127	4	6	6	6	5	5	4	3	5	5	1	3	4	4	3	2	2	6	2	0	5	5	4	3	5	5	1	3	4	4	3	2	2	6	2	0	5	5	4	3	5	5	1
E0CZ07;Q99J21	E0CZ07;Q99J21	2;2	2;2	2;2	Mucolipin-1	Mcoln1	2	2	2	2	1	1	0	0	0	1	0	0	0	1	1	0	0	1	0	0	1	1	0	0	0	1	0	0	0	1	1	0	0	1	0	0	1	1	0	0	0	1	0
G3XA21;E0CZ22;D3Z624;E9PYI5	G3XA21;E0CZ22;D3Z624	42;42;25;9	42;42;25;9	37;37;20;9		Mroh1	4	42	42	37	33	27	22	25	33	24	13	15	26	29	23	22	27	20	19	18	33	27	22	25	33	24	13	15	26	29	23	22	27	20	19	18	29	24	19	22	31	21	12
E0CZ72;P28740;F8VQ42;F6SUU5;Q9D481	E0CZ72;P28740;F8VQ42	24;24;21;7;5	24;24;21;7;5	21;21;18;5;5	Kinesin-like protein;Kinesin-like protein KIF2A	Kif2a	5	24	24	21	17	19	17	17	17	20	16	14	14	14	14	12	10	15	13	13	17	19	17	17	17	20	16	14	14	14	14	12	10	15	13	13	15	17	16	15	14	18	14
E0CZE0;Q3UK27;Q8VBW6	E0CZE0;Q3UK27;Q8VBW6	1;1;1	1;1;1	1;1;1	NEDD8-activating enzyme E1 regulatory subunit	Nae1	3	1	1	1	0	0	0	0	0	0	0	0	0	0	0	0	0	0	0	0	0	0	0	0	0	0	0	0	0	0	0	0	0	0	0	0	0	0	0	0	0	0	0
F7AC58;E9PUQ9;E2JF22;F6PYU5;F6QY99	F7AC58;E9PUQ9;E2JF22;F6PYU5	8;8;8;4;3	8;8;8;4;3	8;8;8;4;3	Piezo-type mechanosensitive ion channel component;Piezo-type mechanosensitive ion channel component 1	Piezo1	5	8	8	8	6	8	4	3	4	7	3	4	3	4	5	4	3	5	7	4	6	8	4	3	4	7	3	4	3	4	5	4	3	5	7	4	6	8	4	3	4	7	3
E3W997;Q3V3A1	E3W997;Q3V3A1	3;3	2;2	2;2	Cyclin-dependent kinase 15	Cdk15	2	3	2	2	3	1	1	1	2	2	1	1	2	2	1	1	0	1	1	1	2	0	0	0	1	1	0	0	1	1	0	0	0	0	0	0	2	0	0	0	1	1	0
F6U6U5;F6S7W6;E9PU87;Q6P4S6;F6U8X4	F6U6U5;F6S7W6;E9PU87;Q6P4S6;F6U8X4	4;4;4;4;3	4;4;4;4;3	4;4;4;4;3	Serine/threonine-protein kinase SIK3	Sik3	5	4	4	4	2	1	2	2	2	2	2	2	1	1	0	1	1	1	3	1	2	1	2	2	2	2	2	2	1	1	0	1	1	1	3	1	2	1	2	2	2	2	2
E9PU93;Q91X20;D3YYA0	E9PU93;Q91X20;D3YYA0	4;4;2	4;4;2	4;4;2	Set1/Ash2 histone methyltransferase complex subunit ASH2	Ash2l	3	4	4	4	2	1	1	0	1	0	1	0	1	1	1	0	1	1	1	0	2	1	1	0	1	0	1	0	1	1	1	0	1	1	1	0	2	1	1	0	1	0	1
E9PU96;Q571H0	E9PU96;Q571H0	7;7	7;7	7;7	Nucleolar pre-ribosomal-associated protein 1	Urb1	2	7	7	7	5	2	2	3	4	2	2	3	6	0	0	2	5	2	1	1	5	2	2	3	4	2	2	3	6	0	0	2	5	2	1	1	5	2	2	3	4	2	2
E9PUA2;Q5BLK4	E9PUA2;Q5BLK4	16;16	16;16	16;16	Terminal uridylyltransferase 7	Zcchc6	2	16	16	16	10	8	11	11	10	7	11	9	4	7	6	4	2	4	8	6	10	8	11	11	10	7	11	9	4	7	6	4	2	4	8	6	10	8	11	11	10	7	11
E9PUA3;D3Z6V7;D3Z5I6;A4GZ26;E9QAD8;Q5DU25;A0A0R4J1U6;Q3TES0	E9PUA3	21;3;3;3;3;3;2;1	1;0;0;0;0;0;0;0	1;0;0;0;0;0;0;0		Iqsec1	8	21	1	1	15	11	7	9	14	12	6	6	11	12	9	8	7	11	8	5	1	1	1	1	1	1	1	1	1	0	0	0	0	0	0	0	1	1	1	1	1	1	1
E9PUA5;G3UX22	E9PUA5	14;1	3;0	3;0	Kinesin-like protein	Kifc5b	2	14	3	3	5	6	8	9	7	7	11	8	5	5	6	4	4	4	8	2	0	0	0	3	2	1	3	3	0	0	0	1	0	0	1	0	0	0	0	3	2	1	3
E9PUA6;Q80UN1;D3YZ64;D3Z7J5;D6RH42	E9PUA6;Q80UN1;D3YZ64	7;7;5;2;1	7;7;5;2;1	7;7;5;2;1	BTB/POZ domain-containing protein KCTD9	Kctd9	5	7	7	7	5	5	4	4	5	5	2	2	6	5	3	3	4	5	4	3	5	5	4	4	5	5	2	2	6	5	3	3	4	5	4	3	5	5	4	4	5	5	2
E9PUA7;D3Z125;D3Z7X7;F8WHQ1;Q62393;D3Z637;D3Z2U2	E9PUA7;D3Z125;D3Z7X7;F8WHQ1;Q62393;D3Z637;D3Z2U2	8;7;7;7;7;6;4	8;7;7;7;7;6;4	8;7;7;7;7;6;4	Tumor protein D52	Tpd52	7	8	8	8	4	6	5	7	6	6	7	6	5	5	7	7	4	6	7	7	4	6	5	7	6	6	7	6	5	5	7	7	4	6	7	7	4	6	5	7	6	6	7
E9PUB7;Q2YDW2;D3YX87	E9PUB7;Q2YDW2;D3YX87	15;15;9	15;15;9	15;15;9	Protein misato homolog 1	Msto1	3	15	15	15	12	11	7	10	10	9	8	5	11	14	8	6	9	8	7	8	12	11	7	10	10	9	8	5	11	14	8	6	9	8	7	8	12	11	7	10	10	9	8
Q3UH35;E9PUC0;Q3UHJ8;Q8BI21	Q3UH35;E9PUC0;Q3UHJ8;Q8BI21	2;2;2;2	2;2;2;2	2;2;2;2	RING finger protein 44;E3 ubiquitin-protein ligase RNF38	Rnf38;Rnf44	4	2	2	2	2	2	0	2	2	1	1	1	2	2	2	2	2	1	1	1	2	2	0	2	2	1	1	1	2	2	2	2	2	1	1	1	2	2	0	2	2	1	1
E9PUD2;Q8K1M6	E9PUD2;Q8K1M6	22;21	22;21	22;21	Dynamin-1-like protein	Dnm1l	2	22	22	22	15	13	16	14	18	16	15	13	17	15	14	16	16	13	15	14	15	13	16	14	18	16	15	13	17	15	14	16	16	13	15	14	15	13	16	14	18	16	15
E9PUE7;Q5SSL4;H3BJY3;H3BKV6	E9PUE7;Q5SSL4	5;5;2;2	4;4;1;2	4;4;1;2	Active breakpoint cluster region-related protein	Abr	4	5	4	4	4	2	1	1	2	2	1	1	4	4	1	1	3	2	1	2	3	1	0	0	1	1	0	0	3	3	0	0	2	1	0	1	3	1	0	0	1	1	0
E9PUF7;Q61210;F6ZN61	E9PUF7;Q61210;F6ZN61	11;11;8	11;11;8	11;11;8	Rho guanine nucleotide exchange factor 1	Arhgef1	3	11	11	11	7	7	4	5	5	6	3	5	6	5	6	4	8	5	6	5	7	7	4	5	5	6	3	5	6	5	6	4	8	5	6	5	7	7	4	5	5	6	3
E9PUH6;Q80ZM8;E9PUW6;A0A0C3SFZ5;E9PYF8	E9PUH6;Q80ZM8;E9PUW6;A0A0C3SFZ5;E9PYF8	2;2;1;1;1	2;2;1;1;1	2;2;1;1;1	Cardiolipin synthase (CMP-forming)	Crls1	5	2	2	2	2	1	1	1	2	2	1	0	1	1	1	0	1	1	1	1	2	1	1	1	2	2	1	0	1	1	1	0	1	1	1	1	2	1	1	1	2	2	1
E9PUI7;E9QK36;Q3U3T8;F6R9F0	E9PUI7;E9QK36;Q3U3T8;F6R9F0	6;6;6;4	6;6;6;4	6;6;6;4	WD repeat-containing protein 62	Wdr62	4	6	6	6	3	1	1	1	5	1	2	1	2	2	1	1	1	1	1	0	3	1	1	1	5	1	2	1	2	2	1	1	1	1	1	0	3	1	1	1	5	1	2
F6SMY7;E9PUJ6;Q7TPH6;F6T4V9;F7CZG3	F6SMY7;E9PUJ6;Q7TPH6	19;19;19;6;4	19;19;19;6;4	19;19;19;6;4	E3 ubiquitin-protein ligase MYCBP2	Mycbp2	5	19	19	19	15	9	9	5	11	8	5	4	7	8	6	7	4	7	8	6	15	9	9	5	11	8	5	4	7	8	6	7	4	7	8	6	15	9	9	5	11	8	5
E9PUM4;Q71LX4	E9PUM4;Q71LX4	55;52	46;43	46;43	Talin-2	Tln2	2	55	46	46	35	33	27	25	36	29	25	20	24	36	25	23	22	35	22	17	30	25	21	19	28	23	19	14	18	30	19	17	17	28	16	11	30	25	21	19	28	23	19
E9PUM5;E9Q8B6;E9Q8B5	E9PUM5;E9Q8B6;E9Q8B5	3;3;3	2;2;2	2;2;2		Gm4788	3	3	2	2	1	2	2	2	2	2	3	2	0	2	2	2	1	2	3	3	1	1	1	1	1	1	2	1	0	1	1	1	0	1	2	2	1	1	1	1	1	1	2
E9PUQ1;Q9CQ33;F6VJI5	E9PUQ1;Q9CQ33	8;8;3	8;8;3	8;8;3	Leucine-zipper-like transcriptional regulator 1	Lztr1	3	8	8	8	7	3	3	3	6	2	2	1	4	3	3	3	3	1	2	2	7	3	3	3	6	2	2	1	4	3	3	3	3	1	2	2	7	3	3	3	6	2	2
E9PUQ3;D3YWF5;D3Z5E5;D3YU88	E9PUQ3;D3YWF5;D3Z5E5;D3YU88	9;8;8;8	9;8;8;8	9;8;8;8		AU019823	4	9	9	9	6	7	8	9	4	7	8	7	5	5	9	8	5	8	9	5	6	7	8	9	4	7	8	7	5	5	9	8	5	8	9	5	6	7	8	9	4	7	8
Z4YJU8;E9PUQ5;Q921M4;A2AN46;A2AN48;A2AN45	Z4YJU8;E9PUQ5;Q921M4	30;30;30;8;5;3	30;30;30;8;5;3	30;30;30;8;5;3	Golgin subfamily A member 2	Golga2	6	30	30	30	17	21	24	20	20	21	15	15	12	18	21	20	11	20	20	17	17	21	24	20	20	21	15	15	12	18	21	20	11	20	20	17	17	21	24	20	20	21	15
Q3UYU2;E9PUQ7;Q8BNV1;F6ZHN3	Q3UYU2;E9PUQ7;Q8BNV1	13;13;10;5	13;13;10;5	13;13;10;5	tRNA (uracil-5-)-methyltransferase homolog A	Trmt2a	4	13	13	13	8	9	10	8	10	7	9	7	6	8	8	5	6	9	6	8	8	9	10	8	10	7	9	7	6	8	8	5	6	9	6	8	8	9	10	8	10	7	9
E9PUQ8	E9PUQ8	2	2	2	Diacylglycerol kinase	Dgkd	1	2	2	2	2	2	1	2	1	1	1	2	0	0	0	1	1	1	1	1	2	2	1	2	1	1	1	2	0	0	0	1	1	1	1	1	2	2	1	2	1	1	1
E9Q1M6;E9PUR0;F7C545;F7DE17;F6SI14;F6RRY0;F7DD37;F6YYD3	E9Q1M6;E9PUR0	39;39;9;9;3;3;1;1	18;18;2;8;1;1;1;1	16;16;2;6;1;1;1;1		Ankhd1	8	39	18	16	32	30	24	26	28	25	23	20	25	23	25	25	26	26	23	18	14	13	9	11	12	11	9	7	9	8	13	9	12	10	8	5	13	12	8	10	11	10	8
E9PUR2	E9PUR2	4	3	3		Myo18a	1	4	3	3	2	2	1	0	0	2	3	0	0	0	0	0	0	0	1	0	1	1	0	0	0	1	2	0	0	0	0	0	0	0	0	0	1	1	0	0	0	1	2
E9PUR6;E9PYV1;P06537;E9Q8A6;E9Q310	E9PUR6;E9PYV1;P06537	3;3;3;1;1	3;3;3;1;1	3;3;3;1;1	Glucocorticoid receptor	Nr3c1	5	3	3	3	3	1	0	0	1	0	0	0	1	0	1	0	0	0	0	0	3	1	0	0	1	0	0	0	1	0	1	0	0	0	0	0	3	1	0	0	1	0	0
E9PUW7;Q9EPK7	E9PUW7;Q9EPK7	7;7	7;7	7;7	Exportin-7	Xpo7	2	7	7	7	3	2	4	5	2	2	4	3	4	2	3	2	2	2	3	5	3	2	4	5	2	2	4	3	4	2	3	2	2	2	3	5	3	2	4	5	2	2	4
E9PUY1;O35680	E9PUY1;O35680	1;1	1;1	1;1	28S ribosomal protein S12, mitochondrial	Mrps12	2	1	1	1	1	0	1	1	1	1	1	1	0	1	0	1	1	0	0	1	1	0	1	1	1	1	1	1	0	1	0	1	1	0	0	1	1	0	1	1	1	1	1
E9PUZ5;E9QAC6;Q62083	E9PUZ5;E9QAC6;Q62083	4;4;4	3;3;3	3;3;3	Galectin;PRKCA-binding protein	Pick1	3	4	3	3	4	3	2	2	4	3	2	1	3	4	2	3	2	2	3	2	3	3	1	1	3	2	1	0	2	3	1	2	1	1	2	1	3	3	1	1	3	2	1
E9PUZ8;P08607;F6QLW4	E9PUZ8;P08607;F6QLW4	2;2;1	2;2;1	2;2;1	C4b-binding protein	C4bp;C4bpa	3	2	2	2	0	0	0	1	0	0	2	1	1	0	1	1	0	0	1	0	0	0	0	1	0	0	2	1	1	0	1	1	0	0	1	0	0	0	0	1	0	0	2
E9PV44;O35143	E9PV44;O35143	3;3	3;3	3;3	ATPase inhibitor, mitochondrial	Atpif1	2	3	3	3	1	2	2	3	1	1	2	1	1	1	1	2	1	1	2	3	1	2	2	3	1	1	2	1	1	1	1	2	1	1	2	3	1	2	2	3	1	1	2
E9PV48	E9PV48	30	1	1		I830012O16Rik	1	30	1	1	26	25	17	20	26	25	13	15	24	27	25	17	22	23	16	16	1	0	0	0	0	0	0	0	1	1	0	0	1	0	0	0	1	0	0	0	0	0	0
E9PV58	E9PV58	20	1	1		Tnpo2	1	20	1	1	17	11	10	12	17	13	11	11	15	15	11	11	12	11	11	12	1	0	0	0	1	0	0	0	1	0	0	0	1	0	0	0	1	0	0	0	1	0	0
E9PV69;Q8R0X2	E9PV69;Q8R0X2	3;3	3;3	3;3	CDK2-associated and cullin domain-containing protein 1	Cacul1	2	3	3	3	2	1	1	1	1	1	1	0	2	1	1	0	1	2	0	0	2	1	1	1	1	1	1	0	2	1	1	0	1	2	0	0	2	1	1	1	1	1	1
E9Q0E2;E9PV87;F7BDN4	E9Q0E2;E9PV87	5;5;2	5;5;2	5;5;2	Protein TALPID3	2700049A03Rik;Talpid3	3	5	5	5	4	2	0	0	2	3	0	0	2	3	2	0	1	4	2	0	4	2	0	0	2	3	0	0	2	3	2	0	1	4	2	0	4	2	0	0	2	3	0
E9PVA2;Q9DB85	E9PVA2;Q9DB85	2;2	2;2	2;2	Ribosomal RNA-processing protein 8	Rrp8	2	2	2	2	1	1	1	1	1	1	1	1	1	0	2	1	1	1	1	1	1	1	1	1	1	1	1	1	1	0	2	1	1	1	1	1	1	1	1	1	1	1	1
Q80XR8;E9PVA6;J3QK07;D3Z1I2;Q9JLQ2;F7BIK4;F6U8T2;F6WV69;F6SLJ2;D3Z409	Q80XR8;E9PVA6;J3QK07;D3Z1I2;Q9JLQ2;F7BIK4	12;12;11;11;11;9;5;4;4;3	10;10;9;9;9;7;5;2;4;1	10;10;9;9;9;7;5;2;4;1	ARF GTPase-activating protein GIT2	Git2	10	12	10	10	11	8	4	5	7	7	2	5	7	10	6	4	6	7	6	4	9	7	3	4	6	6	1	4	5	8	5	3	5	6	5	3	9	7	3	4	6	6	1
E9PVA8	E9PVA8	115	115	115		Gcn1l1	1	115	115	115	71	74	81	75	74	76	78	72	69	76	81	72	83	75	79	81	71	74	81	75	74	76	78	72	69	76	81	72	83	75	79	81	71	74	81	75	74	76	78
E9PVC5;E9Q770	E9PVC5	47;22	1;1	1;1		Eif4g1	2	47	1	1	39	37	33	31	42	37	36	32	37	30	36	28	35	38	33	32	1	0	0	0	0	0	0	0	0	0	0	0	0	0	0	0	1	0	0	0	0	0	0
E9PVC6;E9Q9E1;Q6NZJ6;A0A0J9YUS5;A0A0J9YVC1;A0A0J9YUC1;A0A0J9YUL1;D3Z439;A0A0J9YU44;A0A0J9YTV0;D3YWY7;D3YWM1	E9PVC6;E9Q9E1;Q6NZJ6;A0A0J9YUS5	47;47;47;45;22;22;2;2;1;1;1;1	47;47;47;45;22;22;2;2;1;1;1;1	1;1;1;1;1;1;0;0;0;0;0;0	Eukaryotic translation initiation factor 4 gamma 1	Eif4g1	12	47	47	1	39	38	34	32	43	38	37	33	38	31	37	29	36	39	34	33	39	38	34	32	43	38	37	33	38	31	37	29	36	39	34	33	1	1	1	1	1	1	1
E9PVJ1	E9PVJ1	5	1	1		Coro1c	1	5	1	1	3	4	4	4	5	4	3	4	4	4	3	4	3	4	3	4	0	0	1	0	1	0	0	0	0	0	0	0	0	0	0	0	0	0	1	0	1	0	0
E9PVU0;E9Q175	E9PVU0;E9Q175	99;98	99;98	1;1		Myo6	2	99	99	1	84	90	83	85	83	91	76	81	79	83	85	81	74	89	79	76	84	90	83	85	83	91	76	81	79	83	85	81	74	89	79	76	1	1	1	1	1	1	1
4679;1444680;1444681;1444682;1444683;1444684;1444685;1444686;1444687;1444688;1444689;1444690;1444691;1444692;1444693;1444694;1444695;1444696;1444697;1444698;1444699;1444700;1444701;1444702;1444703;1444704;1444705;1444706;1444707;1444708;1444709;1444710;1444711;1444712;1444713;1444714;1444715;1444716;1444717;1444718;1444719;1444720;1444721;1444722;1444723;1444724;1444725;1444726;1444727;1444728;14…	39988;39989;39990;39991;39992;39993;39994;39995;39996;39997;39998;39999;40000;40001;40002;40003;40004;40005;40006;40007;40008;40009;40010;40011;40012;40013;40014;40015;40016;40017;40018;40019;40020;40021;40022;40023;40024;40025;40026;40027;40028;40029;40030;40031;40032;40033;40034;40035;40036;40037;40038;40039;40040;40041;40042;40043;40044;40045;40046;40047;40048;40049;40050;40051;40052;40053;400…	40011;58040;58128;58637;58647;88188;116109;128026;163426;170527;170546;170570;172925;192999;198058;219918;223502;230835;230856;238561;241011;241047;241048;250667;250706;271673;271704;289892;296231;350286;369146;369186;369256;405417;405459;408090;423471;423505;440611;440643;454394;455543;472452;481906;488103;500211;500212;510972;531272;578130;635717;646296;664918;686149;710618;710700;713652;742007…	980;981;982;983;984;985;986;987;988;989;990;991;992;993;994;995;996	1;18;66;123;143;395;603;675;694;717;770;882;933;1032;1187;1205;1207
E9QAH1;E9PVZ8;E9Q028;Q9CTU9	E9QAH1;E9PVZ8	49;49;1;1	49;49;1;1	49;49;1;1		Golgb1	4	49	49	49	19	26	30	29	21	28	28	20	16	24	23	18	15	23	24	19	19	26	30	29	21	28	28	20	16	24	23	18	15	23	24	19	19	26	30	29	21	28	28
E9PW03;Q9WTK3;E9QA52;E9Q4I5;F6YZ21	E9PW03;Q9WTK3	7;7;2;1;1	7;7;2;1;1	5;5;0;1;1	Glycosylphosphatidylinositol anchor attachment 1 protein	Gpaa1	5	7	7	5	5	5	6	4	5	5	5	6	5	5	6	6	4	5	5	5	5	5	6	4	5	5	5	6	5	5	6	6	4	5	5	5	3	4	4	3	3	4	4
E9PW15;Q80U70	E9PW15;Q80U70	4;4	4;4	4;4	Polycomb protein Suz12	Suz12	2	4	4	4	4	4	4	3	3	4	3	2	2	2	3	1	1	3	4	1	4	4	4	3	3	4	3	2	2	2	3	1	1	3	4	1	4	4	4	3	3	4	3
E9PW20;Q9CY57;D3YZA1;D3Z7T7	E9PW20;Q9CY57;D3YZA1;D3Z7T7	4;4;3;3	4;4;3;3	4;4;3;3	Chromatin target of PRMT1 protein	Chtop	4	4	4	4	4	4	4	4	4	4	4	4	4	3	4	3	4	4	4	4	4	4	4	4	4	4	4	4	4	3	4	3	4	4	4	4	4	4	4	4	4	4	4
Q3UNH6;E9PW77;Q61817;E0CYW8	Q3UNH6;E9PW77;Q61817	4;4;3;1	4;4;3;1	4;4;3;1	Cyclic AMP-responsive element-binding protein 3;Processed cyclic AMP-responsive element-binding protein 3	Creb3	4	4	4	4	4	3	2	3	3	3	2	1	3	3	3	2	3	2	2	2	4	3	2	3	3	3	2	1	3	3	3	2	3	2	2	2	4	3	2	3	3	3	2
E9PWB1;D3Z4N0;D3Z0X5;Q6PDH0;F6RUK9;F6RYD0;E9Q307;E9PWW4;E9Q340;F7AWU3;D3YVB9;F7B296;D3YVQ3	E9PWB1;D3Z4N0;D3Z0X5;Q6PDH0;F6RUK9;F6RYD0	29;28;28;28;21;16;13;13;6;5;3;3;3	27;26;26;26;19;14;12;12;5;5;3;3;3	27;26;26;26;19;14;12;12;5;5;3;3;3	Pleckstrin homology-like domain family B member 1	Phldb1	13	29	27	27	17	17	10	14	18	17	8	14	13	19	12	11	7	15	12	11	15	15	8	12	16	15	7	12	11	17	10	10	5	13	10	9	15	15	8	12	16	15	7
H7BXB1;E9Q4G7;E9PWB2;Q8BK63;E9Q3W1;F6YBC9	H7BXB1;E9Q4G7;E9PWB2;Q8BK63;E9Q3W1	15;15;15;15;14;6	15;15;15;15;14;6	1;1;1;1;0;0	Casein kinase I isoform alpha	Csnk1a1	6	15	15	1	12	12	11	6	10	13	6	7	8	9	12	9	8	11	9	4	12	12	11	6	10	13	6	7	8	9	12	9	8	11	9	4	1	1	1	1	1	1	1
E9PWD3;Q3UUW5;Q61458;F7D1U6;E9QA43	E9PWD3;Q3UUW5;Q61458;F7D1U6;E9QA43	2;2;2;1;1	2;2;2;1;1	2;2;2;1;1	Cyclin-H	Ccnh	5	2	2	2	1	1	1	1	2	0	0	0	1	1	0	0	1	1	1	0	1	1	1	1	2	0	0	0	1	1	0	0	1	1	1	0	1	1	1	1	2	0	0
E9PWD9;Q3U3J3;Q8BKF1;F6TLB0;E0CY15	E9PWD9;Q3U3J3;Q8BKF1;F6TLB0;E0CY15	4;4;4;3;3	4;4;4;3;3	4;4;4;3;3	DNA-directed RNA polymerase;DNA-directed RNA polymerase, mitochondrial	Polrmt	5	4	4	4	3	3	3	4	3	3	4	3	3	3	2	3	3	3	2	3	3	3	3	4	3	3	4	3	3	3	2	3	3	3	2	3	3	3	3	4	3	3	4
E9PWG2;E9PY51	E9PWG2;E9PY51	13;9	13;9	13;9		Trappc8	2	13	13	13	4	7	7	4	4	6	6	3	5	2	9	4	4	7	4	3	4	7	7	4	4	6	6	3	5	2	9	4	4	7	4	3	4	7	7	4	4	6	6
E9PWG6	E9PWG6	32	32	32		Ncapg	1	32	32	32	24	15	12	11	20	17	13	12	15	15	13	9	17	15	14	11	24	15	12	11	20	17	13	12	15	15	13	9	17	15	14	11	24	15	12	11	20	17	13
E9PWH2;D3YYK3	E9PWH2	4;1	4;1	4;1		Card6	2	4	4	4	3	1	2	2	2	3	3	2	3	2	2	2	1	3	2	3	3	1	2	2	2	3	3	2	3	2	2	2	1	3	2	3	3	1	2	2	2	3	3
G3UW40;E9PWI3	G3UW40;E9PWI3	13;13	13;13	13;13		Mcc	2	13	13	13	9	11	5	6	7	9	4	2	7	8	9	5	1	9	4	4	9	11	5	6	7	9	4	2	7	8	9	5	1	9	4	4	9	11	5	6	7	9	4
E9PWI8;P27577;V9GXE2;V9GX28;Q3UP99;P15037	E9PWI8;P27577;V9GXE2;V9GX28	6;6;4;3;2;2	6;6;4;3;2;2	6;6;4;3;2;2	Protein C-ets-1	Ets1	6	6	6	6	6	5	5	3	6	5	3	2	5	4	4	5	5	3	4	4	6	5	5	3	6	5	3	2	5	4	4	5	5	3	4	4	6	5	5	3	6	5	3
E9QAF2;E9PWJ7	E9QAF2;E9PWJ7	1;1	1;1	1;1		Abca16	2	1	1	1	1	0	0	0	1	0	0	0	0	0	0	1	0	0	0	1	1	0	0	0	1	0	0	0	0	0	0	1	0	0	0	1	1	0	0	0	1	0	0
E9PWM3	E9PWM3	3	3	3		Armcx4	1	3	3	3	3	1	0	0	1	0	0	0	1	0	0	0	0	0	0	0	3	1	0	0	1	0	0	0	1	0	0	0	0	0	0	0	3	1	0	0	1	0	0
E9PWV7;Q923K4;D6RDC6	E9PWV7;Q923K4	3;3;1	3;3;1	3;3;1	tRNA modification GTPase GTPBP3, mitochondrial	Gtpbp3	3	3	3	3	1	0	3	1	0	1	1	1	2	1	0	2	1	1	1	2	1	0	3	1	0	1	1	1	2	1	0	2	1	1	1	2	1	0	3	1	0	1	1
E9PWW2;D3YZP0;D3YZJ9	E9PWW2	19;4;4	2;2;2	2;2;2		Tor1aip1	3	19	2	2	15	16	15	14	14	14	15	13	11	14	15	14	12	14	15	16	2	2	2	2	2	1	2	1	0	2	2	1	1	2	2	2	2	2	2	2	2	1	2
E9PWW6;E9Q8M5;E9Q0D3;D6RI42;D3YZY2;F6X2N3;D3YVH9;D3Z5I3	E9PWW6;E9Q8M5;E9Q0D3	22;16;13;8;5;3;2;2	22;16;13;8;5;3;2;2	22;16;13;8;5;3;2;2		Zc3h7a	8	22	22	22	15	12	11	9	14	12	6	7	14	15	12	8	9	7	4	3	15	12	11	9	14	12	6	7	14	15	12	8	9	7	4	3	15	12	11	9	14	12	6
E9PWY6;O88986	E9PWY6;O88986	4;4	4;4	4;4	2-amino-3-ketobutyrate coenzyme A ligase, mitochondrial	Gcat	2	4	4	4	2	1	0	1	2	0	0	0	1	1	0	0	1	1	0	0	2	1	0	1	2	0	0	0	1	1	0	0	1	1	0	0	2	1	0	1	2	0	0
E9PWY9;Q8C0C7;D6RIJ2	E9PWY9;Q8C0C7	25;25;3	25;25;3	25;25;3	Phenylalanine--tRNA ligase alpha subunit	Farsa	3	25	25	25	21	24	22	20	23	21	20	21	17	19	22	17	18	24	19	17	21	24	22	20	23	21	20	21	17	19	22	17	18	24	19	17	21	24	22	20	23	21	20
E9QKV6;E9PWZ6;E9PZW8;Q9QY06	E9QKV6;E9PWZ6;E9PZW8;Q9QY06	31;31;31;30	31;31;31;30	30;30;30;29	Unconventional myosin-IXb	Myo9b	4	31	31	30	19	17	20	16	19	20	23	14	13	13	14	10	13	14	17	15	19	17	20	16	19	20	23	14	13	13	14	10	13	14	17	15	18	16	19	15	18	19	22
Q91ZE6;E9PX29	Q91ZE6;E9PX29	7;7	1;1	1;1		Sptbn4	2	7	1	1	5	7	6	6	4	7	5	6	3	5	7	6	4	7	5	6	1	1	1	1	1	1	1	0	0	1	1	1	1	1	1	1	1	1	1	1	1	1	1
E9PX30;Q8BPM2;E9Q1T3	E9PX30;Q8BPM2;E9Q1T3	8;8;5	8;8;5	8;8;5	Mitogen-activated protein kinase kinase kinase kinase;Mitogen-activated protein kinase kinase kinase kinase 5	Map4k5	3	8	8	8	7	7	6	4	4	5	4	4	5	7	5	3	4	4	3	5	7	7	6	4	4	5	4	4	5	7	5	3	4	4	3	5	7	7	6	4	4	5	4
S4R2V4;E9PX50;S4R2P9	S4R2V4;E9PX50;S4R2P9	1;1;1	1;1;1	1;1;1		Slc8a3	3	1	1	1	1	1	1	1	1	1	1	1	1	1	1	1	1	1	1	1	1	1	1	1	1	1	1	1	1	1	1	1	1	1	1	1	1	1	1	1	1	1	1
E9PX53;E9QPR5;Q8K2V1;E0CXK8;F6TLH3;E0CYV2;F6V294;E0CX37;F6U5N5	E9PX53;E9QPR5;Q8K2V1;E0CXK8	27;26;26;15;12;9;4;1;1	27;26;26;15;12;9;4;1;1	27;26;26;15;12;9;4;1;1	Serine/threonine-protein phosphatase 4 regulatory subunit 1	Ppp4r1	9	27	27	27	18	14	15	12	19	18	9	7	22	16	14	10	15	16	14	10	18	14	15	12	19	18	9	7	22	16	14	10	15	16	14	10	18	14	15	12	19	18	9
E9PX59;Q69Z37;V9GX63	E9PX59;Q69Z37	28;27;2	28;27;2	28;27;2	Sterile alpha motif domain-containing protein 9-like	Samd9l	3	28	28	28	19	13	10	8	20	10	7	10	19	18	13	13	13	14	11	6	19	13	10	8	20	10	7	10	19	18	13	13	13	14	11	6	19	13	10	8	20	10	7
E9PX64;Q7TNC6	E9PX64;Q7TNC6	2;2	2;2	2;2	Kinesin-like protein;Kinesin-like protein KIF26B	Kif26b	2	2	2	2	0	1	0	0	0	0	0	0	0	0	1	0	0	2	1	0	0	1	0	0	0	0	0	0	0	0	1	0	0	2	1	0	0	1	0	0	0	0	0
E9PX66;Q9CZV5;D3Z6Y8	E9PX66;Q9CZV5;D3Z6Y8	3;3;2	3;3;2	3;3;2	STAGA complex 65 subunit gamma	Supt7l	3	3	3	3	2	2	2	0	2	3	0	0	0	2	1	0	0	2	0	0	2	2	2	0	2	3	0	0	0	2	1	0	0	2	0	0	2	2	2	0	2	3	0
E9Q585;E9PX68;E9Q1Q0;A0A0J9YTU2	E9Q585;E9PX68;E9Q1Q0	10;10;8;2	10;10;8;2	10;10;8;2		Slc4a1ap	4	10	10	10	5	8	6	4	6	7	6	4	2	5	6	3	1	7	4	4	5	8	6	4	6	7	6	4	2	5	6	3	1	7	4	4	5	8	6	4	6	7	6
E9PXB7;Q8CFI0	E9PXB7;Q8CFI0	49;49	49;49	7;7	E3 ubiquitin-protein ligase NEDD4-like	Nedd4l	2	49	49	7	42	41	42	41	37	46	33	38	36	42	40	37	30	43	43	37	42	41	42	41	37	46	33	38	36	42	40	37	30	43	43	37	6	6	6	5	6	6	5
E9PXC0	E9PXC0	29	1	1		Srp54c	1	29	1	1	23	24	24	23	23	24	21	21	21	20	22	22	19	22	23	22	1	1	1	1	1	1	1	1	1	1	1	1	1	1	1	1	1	1	1	1	1	1	1
E9Q016;E9PXR4;Q0PD11;Q8VHQ4	E9Q016;E9PXR4;Q0PD11;Q8VHQ4	1;1;1;1	1;1;1;1	1;1;1;1	Ras-related protein Rab-40C	Rab40c	4	1	1	1	0	1	0	0	1	1	0	0	1	1	0	0	0	1	0	0	0	1	0	0	1	1	0	0	1	1	0	0	0	1	0	0	0	1	0	0	1	1	0
E9PXU2;Q9Z0F8;J3QNB3;J3QMF2	E9PXU2;Q9Z0F8	8;8;2;1	8;8;2;1	8;8;2;1	Disintegrin and metalloproteinase domain-containing protein 17	Adam17	4	8	8	8	5	5	6	4	4	4	4	2	4	5	3	3	3	4	4	3	5	5	6	4	4	4	4	2	4	5	3	3	3	4	4	3	5	5	6	4	4	4	4
F8VPX1;E9PXY8;Q6A4J8;G3UWR8;REV__Q8BQP8	F8VPX1;E9PXY8;Q6A4J8	34;34;34;10;1	34;34;34;10;1	34;34;34;10;1	Ubiquitin carboxyl-terminal hydrolase;Ubiquitin carboxyl-terminal hydrolase 7	Usp7	5	34	34	34	22	24	24	20	23	21	23	22	18	20	22	17	20	26	19	16	22	24	24	20	23	21	23	22	18	20	22	17	20	26	19	16	22	24	24	20	23	21	23
E9PY14;E9Q3P4	E9PY14;E9Q3P4	2;2	2;2	2;2		Cenpf	2	2	2	2	1	0	0	2	1	1	1	1	1	0	2	2	1	1	0	1	1	0	0	2	1	1	1	1	1	0	2	2	1	1	0	1	1	0	0	2	1	1	1
M0QWJ1;E9PY25;M0QWF5;Q7TQC7	M0QWJ1;E9PY25;M0QWF5;Q7TQC7	1;1;1;1	1;1;1;1	1;1;1;1	G patch domain-containing protein 2	Gpatch2	4	1	1	1	1	1	0	1	1	1	1	1	0	1	0	1	1	1	0	1	1	1	0	1	1	1	1	1	0	1	0	1	1	1	0	1	1	1	0	1	1	1	1
E9PY39;B7ZBY7;A6X925;Q9D2M8;B2KF55;B7ZBY6	E9PY39;B7ZBY7	9;6;3;3;2;2	9;6;3;3;2;2	0;0;0;0;0;0		Gm20431;Ube2v1	6	9	9	0	5	5	2	2	6	4	2	2	4	5	7	2	3	6	5	2	5	5	2	2	6	4	2	2	4	5	7	2	3	6	5	2	0	0	0	0	0	0	0
E9PY46;E9Q682;E9Q925	E9PY46;E9Q682	21;20;4	21;20;4	21;20;4		Ift140	3	21	21	21	17	12	8	10	9	15	11	11	12	12	10	12	9	9	12	8	17	12	8	10	9	15	11	11	12	12	10	12	9	9	12	8	17	12	8	10	9	15	11
E9PY48;Q8BSP2;F7CXE4	E9PY48;Q8BSP2	13;13;3	13;13;3	13;13;3	Condensin-2 complex subunit H2	Ncaph2	3	13	13	13	8	8	6	4	7	7	7	4	5	8	6	5	4	7	7	4	8	8	6	4	7	7	7	4	5	8	6	5	4	7	7	4	8	8	6	4	7	7	7
E9PY55;E9Q701;F8VQL9;Q9WU42;E9Q9V3;A0A0G2JEQ5;D3Z2J5;F6Z4B2	E9PY55;E9Q701;F8VQL9;Q9WU42;E9Q9V3	7;7;7;7;5;2;2;2	7;7;7;7;5;2;2;2	6;6;6;6;4;1;1;2	Nuclear receptor corepressor 2	Ncor2	8	7	7	6	2	3	1	2	1	4	1	1	2	3	2	0	2	3	3	2	2	3	1	2	1	4	1	1	2	3	2	0	2	3	3	2	2	2	0	1	1	3	1
Q3URM1;E9PY58;Q60649	Q3URM1;E9PY58;Q60649	2;2;2	2;2;2	2;2;2	Caseinolytic peptidase B protein homolog	Clpb	3	2	2	2	0	1	1	1	1	2	1	1	0	2	1	0	0	2	1	1	0	1	1	1	1	2	1	1	0	2	1	0	0	2	1	1	0	1	1	1	1	2	1
Q5EBK7;E9PY85;Q99L28;G3UW80;G3UZF1	Q5EBK7;E9PY85;Q99L28;G3UW80;G3UZF1	2;2;2;1;1	2;2;2;1;1	2;2;2;1;1	Probable ribosome biogenesis protein RLP24	Rsl24d1;Gm20509	5	2	2	2	1	0	2	0	1	0	0	0	0	0	1	0	1	0	0	0	1	0	2	0	1	0	0	0	0	0	1	0	1	0	0	0	1	0	2	0	1	0	0
H3BK44;E9PY90;H3BK48;E9Q3S2;H3BKH2;H3BJS0;Q8R311;H3BKL6;H3BL19;H3BJI6;H3BJ71;H3BJ35;H3BJS5;H3BJY7	H3BK44;E9PY90;H3BK48;E9Q3S2;H3BKH2;H3BJS0;Q8R311;H3BKL6;H3BL19;H3BJI6;H3BJ71	13;13;13;13;13;13;13;10;10;10;9;3;2;1	13;13;13;13;13;13;13;10;10;10;9;3;2;1	13;13;13;13;13;13;13;10;10;10;9;3;2;1	cTAGE family member 5	Ctage5	14	13	13	13	9	8	9	10	7	8	10	8	5	9	6	10	3	8	11	11	9	8	9	10	7	8	10	8	5	9	6	10	3	8	11	11	9	8	9	10	7	8	10
F7CVJ5;E9PYB0;F7DBB3	F7CVJ5;E9PYB0;F7DBB3	9;9;8	9;9;8	9;9;8		Ahnak2	3	9	9	9	3	3	4	3	5	3	4	2	4	2	5	4	4	4	4	3	3	3	4	3	5	3	4	2	4	2	5	4	4	4	4	3	3	3	4	3	5	3	4
E9PYE2;Q8BSA9;D3YVH5	E9PYE2;Q8BSA9;D3YVH5	2;2;1	2;2;1	2;2;1	tRNA wybutosine-synthesizing protein 3 homolog	Tyw3	3	2	2	2	0	1	1	1	1	1	2	1	0	1	0	1	0	1	1	1	0	1	1	1	1	1	2	1	0	1	0	1	0	1	1	1	0	1	1	1	1	1	2
E9PYF1;Q8VCT3	E9PYF1;Q8VCT3	3;3	3;3	3;3	Aminopeptidase B	Rnpep	2	3	3	3	3	1	1	1	2	1	0	0	1	1	0	0	1	1	1	0	3	1	1	1	2	1	0	0	1	1	0	0	1	1	1	0	3	1	1	1	2	1	0
E9PYF4;F6VG99;E9PYI7;Q3UPW3	E9PYF4;F6VG99;E9PYI7	97;89;77;9	97;89;77;9	15;7;1;1		Lmo7	4	97	97	15	76	85	77	80	68	84	62	63	67	80	82	68	60	84	74	60	76	85	77	80	68	84	62	63	67	80	82	68	60	84	74	60	12	15	12	13	13	15	9
E9PYG6	E9PYG6	4	4	4		Rasa1	1	4	4	4	4	4	2	3	4	3	1	2	2	4	2	3	2	3	2	2	4	4	2	3	4	3	1	2	2	4	2	3	2	3	2	2	4	4	2	3	4	3	1
E9PYG9;F6TVP2;E9Q0K6;F8WJE0;Q60710;E0CXZ5	E9PYG9;F6TVP2;E9Q0K6;F8WJE0;Q60710	11;11;11;11;11;1	11;11;11;11;11;1	11;11;11;11;11;1	Deoxynucleoside triphosphate triphosphohydrolase SAMHD1	Samhd1	6	11	11	11	10	7	7	5	9	10	5	3	5	8	6	5	5	6	6	5	10	7	7	5	9	10	5	3	5	8	6	5	5	6	6	5	10	7	7	5	9	10	5
E9PYH2;Q91V12	E9PYH2;Q91V12	6;6	6;6	5;5	Cytosolic acyl coenzyme A thioester hydrolase	Acot7	2	6	6	5	4	4	4	6	4	4	3	5	3	3	2	4	3	2	4	4	4	4	4	6	4	4	3	5	3	3	2	4	3	2	4	4	4	4	4	5	4	4	2
E9PYH6;D3YX07;D3YUD4;D3YXL2	E9PYH6	6;2;2;1	6;2;2;1	6;2;2;1	Histone-lysine N-methyltransferase	Setd1a	4	6	6	6	5	4	3	5	4	5	3	4	4	4	4	2	4	4	6	4	5	4	3	5	4	5	3	4	4	4	4	2	4	4	6	4	5	4	3	5	4	5	3
E9PYI8;Q9JMA1	E9PYI8;Q9JMA1	6;6	6;6	6;6	Ubiquitin carboxyl-terminal hydrolase;Ubiquitin carboxyl-terminal hydrolase 14	Usp14	2	6	6	6	4	5	4	4	5	4	4	6	3	3	4	4	2	4	4	3	4	5	4	4	5	4	4	6	3	3	4	4	2	4	4	3	4	5	4	4	5	4	4
E9PYK3	E9PYK3	4	4	4		Parp4	1	4	4	4	4	2	1	2	2	2	1	1	2	3	2	1	1	2	0	1	4	2	1	2	2	2	1	1	2	3	2	1	1	2	0	1	4	2	1	2	2	2	1
E9PYL9;Q9CXW4;A2BH06	E9PYL9;Q9CXW4;A2BH06	13;13;10	13;13;10	7;7;5	60S ribosomal protein L11	Gm10036;Rpl11	3	13	13	7	11	12	12	12	10	13	11	13	11	10	12	11	10	11	11	12	11	12	12	12	10	13	11	13	11	10	12	11	10	11	11	12	6	7	6	7	5	7	6
E9PYN1;Q8R5M8;E0CY16	E9PYN1;Q8R5M8;E0CY16	4;4;2	4;4;2	4;4;2	Cell adhesion molecule 1	Cadm1	3	4	4	4	3	2	2	1	3	3	1	1	3	3	3	1	3	2	1	2	3	2	2	1	3	3	1	1	3	3	3	1	3	2	1	2	3	2	2	1	3	3	1
E9PYN2;Q9R0B7;E9Q7N8;E0CYH6;E0CZ32;E0CYN4;E0CXP1;E0CY94;F7CTY2	E9PYN2;Q9R0B7;E9Q7N8	5;5;4;2;2;2;2;2;2	5;5;4;2;2;2;2;2;2	5;5;4;2;2;2;2;2;2	Zinc finger protein 346	Zfp346;Znf346	9	5	5	5	3	5	5	4	3	4	5	4	3	3	5	2	3	2	5	3	3	5	5	4	3	4	5	4	3	3	5	2	3	2	5	3	3	5	5	4	3	4	5
E9PYP2;F7D418	E9PYP2	3;1	3;1	3;1		Nbeal1	2	3	3	3	2	1	3	1	1	1	1	3	1	1	0	1	2	1	0	1	2	1	3	1	1	1	1	3	1	1	0	1	2	1	0	1	2	1	3	1	1	1	1
F8VQK6;E9PYR1	F8VQK6;E9PYR1	4;4	4;4	4;4		Fbxl18	2	4	4	4	3	3	2	3	3	2	0	0	2	0	2	2	2	1	2	0	3	3	2	3	3	2	0	0	2	0	2	2	2	1	2	0	3	3	2	3	3	2	0
E9PYT0;P97393	E9PYT0;P97393	3;3	3;3	3;3	Rho GTPase-activating protein 5	Arhgap5	2	3	3	3	3	3	3	1	3	1	1	1	1	2	1	1	2	2	1	0	3	3	3	1	3	1	1	1	1	2	1	1	2	2	1	0	3	3	3	1	3	1	1
E9PYU5;Q8R368;E9Q973	E9PYU5;Q8R368;E9Q973	2;2;1	2;2;1	2;2;1	Dyslexia susceptibility 1 candidate gene 1 protein homolog	Dyx1c1Ccpg1;Dyx1c1	3	2	2	2	1	1	1	1	2	1	1	1	1	1	1	0	1	1	1	1	1	1	1	1	2	1	1	1	1	1	1	0	1	1	1	1	1	1	1	1	2	1	1
E9Q4K9;E9PYU8;Q9CUN6;A0A0G2JEN5	E9Q4K9;E9PYU8;Q9CUN6	12;12;12;4	12;12;12;4	8;8;8;2	E3 ubiquitin-protein ligase SMURF1	Smurf1	4	12	12	8	5	5	3	3	2	7	1	3	4	4	4	4	2	5	4	1	5	5	3	3	2	7	1	3	4	4	4	4	2	5	4	1	3	3	3	1	2	5	1
E9PYZ4;Q99PP6;K7N6K2;J3QNR8	E9PYZ4;Q99PP6;K7N6K2;J3QNR8	6;6;5;4	6;6;5;4	6;6;5;4	Tripartite motif-containing protein 34A	Trim34a;Trim34b	4	6	6	6	4	4	1	1	3	3	2	1	2	4	2	1	1	2	2	1	4	4	1	1	3	3	2	1	2	4	2	1	1	2	2	1	4	4	1	1	3	3	2
E9PZ00;Q8BFQ1;K3W4L3;Q3UFE8;J3QPG5;Q61207	E9PZ00;Q8BFQ1;K3W4L3;Q3UFE8;J3QPG5;Q61207	11;11;10;10;10;10	11;11;10;10;10;10	11;11;10;10;10;10	Prosaposin	Psap	6	11	11	11	5	8	7	7	5	8	7	4	6	6	7	8	6	6	8	10	5	8	7	7	5	8	7	4	6	6	7	8	6	6	8	10	5	8	7	7	5	8	7
E9PZ21;Q91W59	E9PZ21;Q91W59	4;4	4;4	4;4	RNA-binding motif, single-stranded-interacting protein 1	Rbms1	2	4	4	4	2	3	2	1	2	3	3	1	2	1	1	2	2	2	0	0	2	3	2	1	2	3	3	1	2	1	1	2	2	2	0	0	2	3	2	1	2	3	3
E9PZ41;E9Q3T8	E9PZ41;E9Q3T8	9;8	9;8	1;0		Trappc9	2	9	9	1	9	3	1	3	5	4	1	2	5	3	2	2	3	1	1	1	9	3	1	3	5	4	1	2	5	3	2	2	3	1	1	1	1	1	0	1	1	1	0
E9PZB3	E9PZB3	7	1	1		Gm5093	1	7	1	1	6	6	7	6	6	7	6	7	5	6	7	6	5	7	6	6	1	1	1	1	1	1	1	1	0	1	1	1	1	1	1	1	1	1	1	1	1	1	1
E9PZB7;Q91V17;G3UWY5;G3UWW9;G3UYU9;E9PWL2	E9PZB7;Q91V17;G3UWY5	4;4;2;1;1;1	4;4;2;1;1;1	4;4;2;1;1;1	E3 ubiquitin-protein ligase ZNRF1	Znrf1	6	4	4	4	3	4	1	2	2	3	1	1	4	2	3	1	2	2	1	1	3	4	1	2	2	3	1	1	4	2	3	1	2	2	1	1	3	4	1	2	2	3	1
Q3U6G1;E9PZC3;Q923D2;E9PZC4	Q3U6G1;E9PZC3;Q923D2;E9PZC4	3;3;3;2	3;3;3;2	3;3;3;2	Flavin reductase (NADPH)	Blvrb	4	3	3	3	3	1	1	3	3	2	0	1	1	2	0	1	1	2	2	1	3	1	1	3	3	2	0	1	1	2	0	1	1	2	2	1	3	1	1	3	3	2	0
Q5NC82;E9PZF0;Q01768;Q5NC79	Q5NC82;E9PZF0;Q01768	7;7;7;2	7;7;7;2	3;3;3;0	Nucleoside diphosphate kinase;Nucleoside diphosphate kinase B	Nme2;Gm20390	4	7	7	3	7	6	6	4	7	6	5	3	7	7	6	6	6	6	5	6	7	6	6	4	7	6	5	3	7	7	6	6	6	6	5	6	3	2	2	2	3	2	2
E9Q5H2;E9PZF5;P97822;E9Q0X5	E9Q5H2;E9PZF5;P97822	7;7;7;1	7;7;7;1	7;7;7;1	Acidic leucine-rich nuclear phosphoprotein 32 family member E	Anp32e	4	7	7	7	7	7	6	7	6	6	4	3	5	6	6	5	6	7	5	5	7	7	6	7	6	6	4	3	5	6	6	5	6	7	5	5	7	7	6	7	6	6	4
E9PZG9	E9PZG9	1	1	1		Snrpe	1	1	1	1	1	0	0	1	0	0	1	0	0	1	0	1	0	0	0	0	1	0	0	1	0	0	1	0	0	1	0	1	0	0	0	0	1	0	0	1	0	0	1
Q3UKQ7;E9Q8M6;E9PZJ2;Q61179	Q3UKQ7;E9Q8M6;E9PZJ2;Q61179	3;3;3;3	3;3;3;3	3;3;3;3	Interferon regulatory factor 9	Irf9	4	3	3	3	2	1	1	1	2	1	1	0	2	2	0	1	1	1	1	1	2	1	1	1	2	1	1	0	2	2	0	1	1	1	1	1	2	1	1	1	2	1	1
E9PZJ3;E9Q0S9;E9Q1K1;Q6ZPR1	E9PZJ3;E9Q0S9;E9Q1K1;Q6ZPR1	2;2;2;2	2;2;2;2	2;2;2;2	Cilia- and flagella-associated protein 97	Cfap97	4	2	2	2	2	1	1	1	2	1	1	1	0	0	2	1	1	0	1	2	2	1	1	1	2	1	1	1	0	0	2	1	1	0	1	2	2	1	1	1	2	1	1
E9PZJ6;Q6P2L7;A2AR60	E9PZJ6;Q6P2L7;A2AR60	8;8;7	8;8;7	8;8;7	Protein CASC4	Casc4	3	8	8	8	4	2	5	3	2	3	4	5	2	4	2	6	1	3	4	5	4	2	5	3	2	3	4	5	2	4	2	6	1	3	4	5	4	2	5	3	2	3	4
E9PZJ8	E9PZJ8	67	67	67	Activating signal cointegrator 1 complex subunit 3	Ascc3	1	67	67	67	52	48	36	34	48	43	33	25	48	45	37	29	35	38	33	22	52	48	36	34	48	43	33	25	48	45	37	29	35	38	33	22	52	48	36	34	48	43	33
E9Q2B7;E9PZL5;E9Q690;E9Q8U8;Q8VE38;E9Q4W0;F6XLU3	E9Q2B7;E9PZL5;E9Q690;E9Q8U8;Q8VE38;E9Q4W0;F6XLU3	2;2;2;2;2;1;1	2;2;2;2;2;1;1	2;2;2;2;2;1;1	Oxidoreductase NAD-binding domain-containing protein 1	Oxnad1	7	2	2	2	1	1	1	0	2	1	0	0	1	1	1	1	1	1	1	1	1	1	1	0	2	1	0	0	1	1	1	1	1	1	1	1	1	1	1	0	2	1	0
E9PZM4;A0A0G2JEZ3	E9PZM4	4;1	2;1	2;1	Chromodomain-helicase-DNA-binding protein 2	Chd2	2	4	2	2	2	2	3	3	3	2	1	0	1	2	2	2	1	1	1	1	1	1	1	1	2	0	1	0	0	0	0	1	0	0	1	1	1	1	1	1	2	0	1
E9PZM7	E9PZM7	11	11	11		Scaf11	1	11	11	11	8	8	8	4	6	8	8	6	6	5	7	3	5	5	7	5	8	8	8	4	6	8	8	6	6	5	7	3	5	5	7	5	8	8	8	4	6	8	8
E9PZP8;F6RXM1	E9PZP8	61;4	61;4	61;4		Herc1	2	61	61	61	38	25	25	23	34	22	19	12	30	26	27	13	17	21	25	13	38	25	25	23	34	22	19	12	30	26	27	13	17	21	25	13	38	25	25	23	34	22	19
G3X9F7;E9PZQ1;D3Z3B3;D3YZ76	G3X9F7;E9PZQ1	11;11;3;1	11;11;3;1	11;11;3;1		Ddx60	4	11	11	11	6	5	3	2	5	4	0	2	3	4	3	2	5	5	5	3	6	5	3	2	5	4	0	2	3	4	3	2	5	5	5	3	6	5	3	2	5	4	0
Q3UDK5;E9PZS8;Q61387	Q3UDK5;E9PZS8;Q61387	3;3;3	3;3;3	3;3;3	Cytochrome c oxidase subunit 7A-related protein, mitochondrial	Cox7a2l	3	3	3	3	1	3	2	1	2	2	1	2	2	1	2	3	3	2	2	3	1	3	2	1	2	2	1	2	2	1	2	3	3	2	2	3	1	3	2	1	2	2	1
E9PZT5;Q9CR75	E9PZT5;Q9CR75	2;2	2;2	2;2	Tumor necrosis factor receptor superfamily member 12A	Tnfrsf12a	2	2	2	2	1	2	1	1	1	1	1	1	0	0	1	1	1	1	1	1	1	2	1	1	1	1	1	1	0	0	1	1	1	1	1	1	1	2	1	1	1	1	1
E9Q011;Q61502	E9Q011;Q61502	2;2	2;2	2;2	Transcription factor E2F5	E2f5	2	2	2	2	2	1	1	1	1	1	1	0	1	2	1	2	1	0	1	1	2	1	1	1	1	1	1	0	1	2	1	2	1	0	1	1	2	1	1	1	1	1	1
E9Q035;P47758;F7CJN9;F7BAE9;E9Q2Q7;E9Q939;CON__Q2HJF0;CON__Q29443;CON__Q0IIK2	E9Q035	46;21;7;7;6;2;1;1;1	46;21;7;7;6;2;1;1;1	21;21;0;0;0;0;0;0;0		Gm20425	9	46	46	21	32	39	41	39	35	38	43	35	34	34	38	36	32	37	43	40	32	39	41	39	35	38	43	35	34	34	38	36	32	37	43	40	15	19	20	19	17	18	20
Q8C5D3;F6UWZ4;E9Q048	Q8C5D3;F6UWZ4;E9Q048	2;2;2	2;2;2	2;2;2		9030025P20Rik;Gm3435;Ermard	3	2	2	2	1	2	0	0	1	0	0	0	2	2	0	0	1	1	0	0	1	2	0	0	1	0	0	0	2	2	0	0	1	1	0	0	1	2	0	0	1	0	0
E9Q0A3	E9Q0A3	43	1	1		Arhgef11	1	43	1	1	35	33	19	22	34	33	11	17	22	34	25	18	18	28	19	14	1	0	0	0	0	0	0	0	0	0	0	0	0	0	0	0	1	0	0	0	0	0	0
E9Q0G1;Q9CQJ6	E9Q0G1;Q9CQJ6	1;1	1;1	1;1	Density-regulated protein	Denr	2	1	1	1	1	1	1	1	0	1	1	1	1	1	1	0	0	1	1	0	1	1	1	1	0	1	1	1	1	1	1	0	0	1	1	0	1	1	1	1	0	1	1
S4R279;E9Q0J3;P09922;Q3UD61;D3YV39;V9GWS9	S4R279;E9Q0J3;P09922;Q3UD61	8;8;8;6;3;2	2;2;2;1;1;1	2;2;2;1;1;1	Interferon-induced GTP-binding protein Mx1	Mx1	6	8	2	2	5	4	3	3	5	4	3	1	5	4	4	3	7	4	4	4	2	2	2	1	2	2	2	0	2	2	2	2	2	2	2	2	2	2	2	1	2	2	2
F8WGN6;E9Q0J5;Q9QXL2	F8WGN6;E9Q0J5;Q9QXL2	5;5;5	2;2;2	2;2;2	Kinesin-like protein;Kinesin-like protein KIF21A	Kif21a	3	5	2	2	4	2	4	2	2	3	2	0	2	2	3	2	1	4	3	2	1	1	2	1	0	1	1	0	0	0	2	1	0	1	2	0	1	1	2	1	0	1	1
E9Q3I8;E9Q3I9;E9Q3I4;E9Q3I5;E9Q0N0;Q9Z0R4;Q6NZJ5;D3Z6P4	E9Q3I8;E9Q3I9;E9Q3I4;E9Q3I5;E9Q0N0;Q9Z0R4;Q6NZJ5;D3Z6P4	4;4;4;4;4;4;3;2	3;3;3;3;3;3;2;1	2;2;2;2;2;2;2;1	Intersectin-1	Itsn1	8	4	3	2	4	1	2	2	3	3	1	1	2	2	3	0	3	2	3	2	3	1	2	1	3	2	1	1	2	2	2	0	2	2	2	1	2	1	2	1	2	2	1
E9Q0R0;Q8K2G4;D3YXR1	E9Q0R0;Q8K2G4	7;7;1	7;7;1	7;7;1	Bardet-Biedl syndrome 7 protein homolog	Bbs7	3	7	7	7	7	3	2	2	4	2	2	1	3	4	2	2	0	2	1	2	7	3	2	2	4	2	2	1	3	4	2	2	0	2	1	2	7	3	2	2	4	2	2
E9Q0S7;E9Q2V3;E9Q113;G3X8Q0;O89090	E9Q0S7;E9Q2V3;E9Q113;G3X8Q0;O89090	1;1;1;1;1	1;1;1;1;1	1;1;1;1;1	Transcription factor Sp1	Sp1	5	1	1	1	0	1	1	1	0	1	1	1	1	0	1	0	1	1	1	0	0	1	1	1	0	1	1	1	1	0	1	0	1	1	1	0	0	1	1	1	0	1	1
E9Q0T0;G5E8W7;F6SPQ1;O35448	E9Q0T0;G5E8W7;F6SPQ1;O35448	1;1;1;1	1;1;1;1	1;1;1;1	Lysosomal thioesterase PPT2	Ppt2	4	1	1	1	0	0	1	1	1	0	0	0	1	1	1	1	1	1	1	1	0	0	1	1	1	0	0	0	1	1	1	1	1	1	1	1	0	0	1	1	1	0	0
E9Q0Y4;P46062	E9Q0Y4;P46062	40;34	40;34	40;34	Signal-induced proliferation-associated protein 1	Sipa1	2	40	40	40	28	34	23	27	26	33	17	21	23	31	31	22	21	32	25	15	28	34	23	27	26	33	17	21	23	31	31	22	21	32	25	15	28	34	23	27	26	33	17
E9Q136;A0A087WSL4;E9PW22;Q922Q6;A0A087WQ50;A0A087WS50	E9Q136;A0A087WSL4;E9PW22;Q922Q6	3;2;2;2;1;1	3;2;2;2;1;1	3;2;2;2;1;1	Alpha/beta hydrolase domain-containing protein 14A	Abhd14a	6	3	3	3	1	3	2	3	3	2	1	2	1	1	3	1	1	3	1	2	1	3	2	3	3	2	1	2	1	1	3	1	1	3	1	2	1	3	2	3	3	2	1
E9Q137	E9Q137	4	4	4		Tex264	1	4	4	4	2	2	1	0	1	2	2	2	1	1	1	2	2	2	2	2	2	2	1	0	1	2	2	2	1	1	1	2	2	2	2	2	2	2	1	0	1	2	2
E9Q150;E9Q967;Q61062	E9Q150;E9Q967;Q61062	6;6;6	4;4;4	3;3;3	Segment polarity protein dishevelled homolog DVL-3	Dvl3	3	6	4	3	2	4	3	2	4	3	1	3	2	2	4	4	1	3	2	3	2	2	3	2	4	3	1	3	2	2	3	4	1	2	2	3	1	2	2	1	3	3	1
E9Q151;Q8VBW1;F6UKB4;E9Q6T2	E9Q151;Q8VBW1;F6UKB4	4;4;3;1	3;3;2;1	3;3;2;1	Transporter;Sodium- and chloride-dependent creatine transporter 1	Slc6a8	4	4	3	3	3	2	2	3	2	1	1	2	2	3	1	2	2	2	1	1	2	1	1	2	1	0	0	1	1	2	1	1	1	1	0	0	2	1	1	2	1	0	0
E9Q156;Q9EP82	E9Q156;Q9EP82	3;3	3;3	3;3	tRNA (guanine-N(7)-)-methyltransferase non-catalytic subunit Wdr4;tRNA (guanine-N(7)-)-methyltransferase non-catalytic subunit WDR4	Wdr4	2	3	3	3	1	1	1	1	1	2	1	1	0	0	1	1	0	1	2	0	1	1	1	1	1	2	1	1	0	0	1	1	0	1	2	0	1	1	1	1	1	2	1
E9Q186;Q9CTH6	E9Q186;Q9CTH6	2;2	2;2	2;2	rRNA-processing protein FCF1 homolog	Fcf1	2	2	2	2	2	2	2	2	2	2	1	1	2	1	2	1	2	2	1	2	2	2	2	2	2	2	1	1	2	1	2	1	2	2	1	2	2	2	2	2	2	2	1
E9Q197;Q9CPV4;F6ZTG3	E9Q197;Q9CPV4;F6ZTG3	3;3;2	3;3;2	3;3;2	Glyoxalase domain-containing protein 4	Glod4	3	3	3	3	2	0	0	1	1	1	0	0	0	0	0	0	0	0	0	1	2	0	0	1	1	1	0	0	0	0	0	0	0	0	0	1	2	0	0	1	1	1	0
E9Q1A0;G3X9L9;Q80YT7;Q3UR03	E9Q1A0;G3X9L9;Q80YT7	6;6;5;1	6;6;5;1	6;6;5;1	Myomegalin	Pde4dip	4	6	6	6	4	4	4	3	2	3	2	3	5	2	2	1	4	3	3	1	4	4	4	3	2	3	2	3	5	2	2	1	4	3	3	1	4	4	4	3	2	3	2
E9Q469;E9Q1A8;Q8R316;H3BJQ4;H3BKS6;H3BJW8;H3BKQ9	E9Q469;E9Q1A8;Q8R316;H3BJQ4	7;7;7;4;3;3;2	7;7;7;4;3;3;2	2;2;2;1;1;1;0	HMG box-containing protein 1	Hbp1	7	7	7	2	7	5	5	3	6	5	1	4	6	7	4	3	4	6	3	2	7	5	5	3	6	5	1	4	6	7	4	3	4	6	3	2	2	2	2	0	2	1	0
E9Q8C1;E9Q1B0;Q9WVC6;D3Z0E8;D3YXA3;D3YV51	E9Q8C1;E9Q1B0;Q9WVC6	3;3;3;1;1;1	3;3;3;1;1;1	3;3;3;1;1;1	Serine/threonine-protein kinase Sgk1	Sgk1	6	3	3	3	3	2	1	2	2	2	1	1	2	2	2	1	1	2	1	1	3	2	1	2	2	2	1	1	2	2	2	1	1	2	1	1	3	2	1	2	2	2	1
E9Q1C5;Q8C6G0;D3Z4L8;Q70LM9;Q70LN0;Q9D1E1	E9Q1C5;Q8C6G0;D3Z4L8;Q70LM9;Q70LN0;Q9D1E1	4;4;2;2;2;2	4;4;2;2;2;2	4;4;2;2;2;2		Ifi27	6	4	4	4	2	2	1	2	2	2	1	2	3	3	1	2	1	1	1	1	2	2	1	2	2	2	1	2	3	3	1	2	1	1	1	1	2	2	1	2	2	2	1
E9Q1E4;Q8BGW1	E9Q1E4;Q8BGW1	2;2	2;2	2;2	Alpha-ketoglutarate-dependent dioxygenase FTO	Fto	2	2	2	2	1	1	1	1	1	1	1	1	2	1	1	1	0	1	1	1	1	1	1	1	1	1	1	1	2	1	1	1	0	1	1	1	1	1	1	1	1	1	1
E9Q1F5	E9Q1F5	8	1	1		Myo5c	1	8	1	1	7	7	7	8	6	7	7	8	7	7	7	6	7	7	8	8	0	0	0	1	0	0	0	1	0	0	0	0	0	0	1	1	0	0	0	1	0	0	0
E9Q9F5;E9Q1G8;O55131;S4R2P6;Q9DA97	E9Q9F5;E9Q1G8;O55131	16;16;16;1;1	16;16;16;1;1	15;15;15;0;0	Septin-7	2007-09-01	5	16	16	15	10	10	7	10	9	11	7	7	5	10	11	7	8	12	7	7	10	10	7	10	9	11	7	7	5	10	11	7	8	12	7	7	9	9	6	9	8	10	6
E9Q1I3;Q5DTV4;A2BE29;G3X9I7	E9Q1I3;Q5DTV4	5;5;1;1	5;5;1;1	5;5;1;1	Probable ribonuclease ZC3H12C	Zc3h12c	4	5	5	5	4	2	1	1	4	2	0	0	3	3	0	1	2	0	2	2	4	2	1	1	4	2	0	0	3	3	0	1	2	0	2	2	4	2	1	1	4	2	0
E9Q1K3;A0A0J9YVI4;F6V4G5;D3Z0T1	E9Q1K3	17;5;4;4	1;1;0;0	1;1;0;0		Add1	4	17	1	1	13	11	9	10	12	13	11	8	6	6	5	4	4	8	8	5	0	0	0	0	0	0	1	0	0	0	0	0	0	0	0	0	0	0	0	0	0	0	1
E9Q1S3;Q01405	E9Q1S3;Q01405	12;12	10;10	10;10	Protein transport protein Sec23A	Sec23a	2	12	10	10	11	8	6	7	8	9	5	5	7	9	6	8	8	7	8	6	9	7	5	6	6	8	4	4	7	8	5	7	8	6	7	5	9	7	5	6	6	8	4
E9Q1V5;E9Q9L1;E9Q0L7	E9Q1V5;E9Q9L1;E9Q0L7	24;22;18	1;1;0	0;0;0		Smpd4	3	24	1	0	17	15	10	10	16	13	10	7	14	12	12	11	8	15	9	5	1	1	0	0	1	1	0	0	1	1	1	1	0	1	1	0	0	0	0	0	0	0	0
E9Q1Y1;P85442	E9Q1Y1;P85442	1;1	1;1	1;1	Transcription cofactor vestigial-like protein 3	Vgll3	2	1	1	1	0	1	1	1	1	0	1	1	1	1	1	1	1	1	1	1	0	1	1	1	1	0	1	1	1	1	1	1	1	1	1	1	0	1	1	1	1	0	1
E9Q1Y3;E9Q414	E9Q1Y3;E9Q414	1;1	1;1	1;1	Apolipoprotein B-100;Apolipoprotein B-48	Apob	2	1	1	1	0	0	1	1	0	1	0	1	1	0	0	1	1	0	1	1	0	0	1	1	0	1	0	1	1	0	0	1	1	0	1	1	0	0	1	1	0	1	0
E9Q236;E9Q467;A0A0R4J015;J3QML2;B2RX12	E9Q236;E9Q467	40;39;1;1;1	40;39;1;1;1	39;38;0;0;0		Abcc4	5	40	40	39	26	32	25	24	31	32	25	21	22	28	30	29	18	28	26	20	26	32	25	24	31	32	25	21	22	28	30	29	18	28	26	20	25	31	24	24	30	31	25
E9Q238;E9Q944	E9Q238;E9Q944	43;35	43;35	42;35		Kank1	2	43	43	42	34	36	23	28	32	32	19	23	26	33	28	25	11	30	25	19	34	36	23	28	32	32	19	23	26	33	28	25	11	30	25	19	34	36	23	28	32	32	19
E9Q265;Q8R0F3;E9Q0Z7	E9Q265;Q8R0F3;E9Q0Z7	4;4;3	4;4;3	4;4;3	Sulfatase-modifying factor 1	Sumf1	3	4	4	4	3	3	4	3	3	3	3	3	4	4	4	2	4	4	4	3	3	3	4	3	3	3	3	3	4	4	4	2	4	4	4	3	3	3	4	3	3	3	3
E9Q284;Q5SU73	E9Q284;Q5SU73	4;4	4;4	4;4	Coilin	Coil	2	4	4	4	2	3	2	0	1	4	0	0	2	1	1	1	0	4	1	2	2	3	2	0	1	4	0	0	2	1	1	1	0	4	1	2	2	3	2	0	1	4	0
E9Q286	E9Q286	4	3	3	Little elongation complex subunit 1	Ice1	1	4	3	3	3	1	2	0	3	1	0	0	1	3	1	1	0	1	1	0	2	1	2	0	3	1	0	0	1	3	1	1	0	1	1	0	2	1	2	0	3	1	0
E9Q2A6;Q3UDE9;K7QD41;Q9QVP9;F7CCX1	E9Q2A6;Q3UDE9;K7QD41;Q9QVP9	3;3;3;3;1	2;2;2;2;1	2;2;2;2;1	Protein-tyrosine kinase 2-beta	Ptk2b	5	3	2	2	2	0	0	1	2	0	0	0	0	2	0	1	0	1	0	0	1	0	0	0	1	0	0	0	0	1	0	0	0	0	0	0	1	0	0	0	1	0	0
E9Q8K6;E9Q2B2;Q5RIM6;Q5RIN0;Q3UV08;Q60974;E0CYX5;F6U338;F6TWR1;F6SFD2;Q8BK32	E9Q8K6;E9Q2B2;Q5RIM6;Q5RIN0;Q3UV08;Q60974	3;3;3;2;2;2;1;1;1;1;1	2;2;2;2;1;1;1;0;0;0;1	2;2;2;2;1;1;1;0;0;0;1	Nuclear receptor corepressor 1	Ncor1	11	3	2	2	1	2	2	2	1	2	2	1	0	3	2	1	1	3	2	2	1	1	1	1	1	1	2	1	0	2	1	1	0	2	1	1	1	1	1	1	1	1	2
E9Q2E4;Q6GQX8;A0A0J9YUS1	E9Q2E4	12;4;1	12;4;1	12;4;1		Gm15800	3	12	12	12	8	7	2	2	7	6	4	1	4	6	2	2	0	4	2	2	8	7	2	2	7	6	4	1	4	6	2	2	0	4	2	2	8	7	2	2	7	6	4
E9Q2H1;Q80TP3	E9Q2H1;Q80TP3	35;35	35;35	35;35	E3 ubiquitin-protein ligase UBR5	Ubr5	2	35	35	35	15	19	22	17	17	19	17	16	16	14	14	15	15	15	15	13	15	19	22	17	17	19	17	16	16	14	14	15	15	15	15	13	15	19	22	17	17	19	17
E9Q2I4	E9Q2I4	4	4	4		Elmsan1	1	4	4	4	4	1	2	0	1	2	2	1	1	1	1	0	1	1	1	0	4	1	2	0	1	2	2	1	1	1	1	0	1	1	1	0	4	1	2	0	1	2	2
E9Q2S7	E9Q2S7	1	1	1		Zfp266	1	1	1	1	1	0	0	0	0	1	0	1	1	0	1	0	1	0	0	0	1	0	0	0	0	1	0	1	1	0	1	0	1	0	0	0	1	0	0	0	0	1	0
E9Q2T3;O35452	E9Q2T3;O35452	3;3	3;3	3;3		Tnxb	2	3	3	3	0	2	2	2	0	0	2	3	0	0	1	2	1	1	2	0	0	2	2	2	0	0	2	3	0	0	1	2	1	1	2	0	0	2	2	2	0	0	2
E9Q2U6	E9Q2U6	15	1	1		Csnk1a1	1	15	1	1	11	11	11	5	9	12	5	6	7	9	12	8	7	11	8	3	0	0	1	0	0	0	0	0	0	1	1	0	0	1	0	0	0	0	1	0	0	0	0
E9Q2X6;Q8CG47;Q3U763;A0A0A6YXY3	E9Q2X6;Q8CG47	42;42;16;5	42;42;16;5	42;42;16;5	Structural maintenance of chromosomes protein;Structural maintenance of chromosomes protein 4	Smc4	4	42	42	42	29	29	27	26	29	32	30	23	26	20	25	21	26	23	24	21	29	29	27	26	29	32	30	23	26	20	25	21	26	23	24	21	29	29	27	26	29	32	30
Q8VC91;E9Q2Y3;Q7TSS3;O88522;A3KG44;A3KG41;A3KG38;A3KG40;A3KG37	Q8VC91;E9Q2Y3;Q7TSS3;O88522;A3KG44;A3KG41;A3KG38	11;11;11;11;9;6;6;5;1	11;11;11;11;9;6;6;5;1	11;11;11;11;9;6;6;5;1	NF-kappa-B essential modulator	Ikbkg	9	11	11	11	10	8	8	4	11	7	4	3	10	11	9	4	7	8	5	7	10	8	8	4	11	7	4	3	10	11	9	4	7	8	5	7	10	8	8	4	11	7	4
E9Q309;D3YTP2	E9Q309	5;1	5;1	5;1		Cep350	2	5	5	5	2	1	1	0	0	1	0	1	2	1	1	1	0	1	1	1	2	1	1	0	0	1	0	1	2	1	1	1	0	1	1	1	2	1	1	0	0	1	0
E9Q317;O55128;D3Z2N9;D3YY73;D3YY55	E9Q317;O55128;D3Z2N9;D3YY73	11;10;8;6;3	11;10;8;6;3	11;10;8;6;3	Histone deacetylase complex subunit SAP18	Gm10094;Sap18	5	11	11	11	8	9	9	10	8	9	8	8	4	8	7	7	4	7	5	6	8	9	9	10	8	9	8	8	4	8	7	7	4	7	5	6	8	9	9	10	8	9	8
E9Q341;Q69ZM6	E9Q341;Q69ZM6	2;2	1;1	1;1	Serine/threonine-protein kinase 36	Stk36	2	2	1	1	1	1	1	1	0	1	0	0	0	0	0	1	0	0	0	1	1	0	0	0	0	0	0	0	0	0	0	0	0	0	0	0	1	0	0	0	0	0	0
E9Q368	E9Q368	7	7	7		Gm17296	1	7	7	7	4	3	2	3	3	1	2	0	5	2	2	2	3	1	2	2	4	3	2	3	3	1	2	0	5	2	2	2	3	1	2	2	4	3	2	3	3	1	2
F8VPM0;E9Q374;Q91YE5	F8VPM0;E9Q374;Q91YE5	2;2;2	2;2;2	2;2;2	Bromodomain adjacent to zinc finger domain protein 2A	Baz2a	3	2	2	2	2	2	2	2	2	1	2	2	1	0	1	2	0	1	1	1	2	2	2	2	2	1	2	2	1	0	1	2	0	1	1	1	2	2	2	2	2	1	2
E9Q390;Q69ZN7;E9QL12;E9PXU9;A0A0N4SUJ2;A0A0N4SWH3;A0A0N4SUN3;Q9ESD7	E9Q390;Q69ZN7	45;45;1;1;1;1;1;1	45;45;1;1;1;1;1;1	44;44;0;0;0;0;0;0	Myoferlin	Myof	8	45	45	44	30	32	25	23	31	32	26	22	22	27	20	30	20	27	28	29	30	32	25	23	31	32	26	22	22	27	20	30	20	27	28	29	30	32	25	23	31	32	26
E9Q392;Q9QXK2;D3Z734;D3Z733;W4VSP9;F6ZKR0	E9Q392;Q9QXK2;D3Z734;D3Z733;W4VSP9	8;8;6;6;5;3	8;8;6;6;5;3	8;8;6;6;5;3	E3 ubiquitin-protein ligase RAD18	Rad18	6	8	8	8	8	5	4	4	5	6	3	3	5	6	4	3	6	4	4	3	8	5	4	4	5	6	3	3	5	6	4	3	6	4	4	3	8	5	4	4	5	6	3
E9Q397;Q3UGX2;P15508	E9Q397;Q3UGX2;P15508	12;12;12	4;4;4	4;4;4	Spectrin beta chain, erythrocytic	Sptb	3	12	4	4	8	10	8	9	7	8	8	7	8	8	9	8	7	8	8	6	1	3	2	3	1	1	2	1	2	1	2	2	1	0	2	1	1	3	2	3	1	1	2
E9Q3A0;Q80WG7	E9Q3A0;Q80WG7	2;2	2;2	2;2	E3 ubiquitin-protein ligase Trim36	Trim36	2	2	2	2	0	1	0	0	0	0	0	0	0	0	1	0	1	0	1	0	0	1	0	0	0	0	0	0	0	0	1	0	1	0	1	0	0	1	0	0	0	0	0
E9Q3A7	E9Q3A7	11	11	11		Cdh19	1	11	11	11	10	10	6	7	9	7	3	5	7	9	7	6	8	9	6	7	10	10	6	7	9	7	3	5	7	9	7	6	8	9	6	7	10	10	6	7	9	7	3
E9Q3C1	E9Q3C1	2	2	2		C2cd2	1	2	2	2	1	1	1	2	1	1	0	0	0	1	1	1	0	0	1	0	1	1	1	2	1	1	0	0	0	1	1	1	0	0	1	0	1	1	1	2	1	1	0
E9Q3E2	E9Q3E2	63	63	14		Synpo	1	63	63	14	59	59	55	52	55	60	52	51	55	56	58	60	45	60	55	53	59	59	55	52	55	60	52	51	55	56	58	60	45	60	55	53	13	13	12	12	12	14	12
E9Q3F7;Q7TN75;H3BJQ1	E9Q3F7;Q7TN75;H3BJQ1	14;14;9	14;14;9	14;14;9	Retrotransposon-derived protein PEG10	Peg10	3	14	14	14	12	12	13	11	11	12	7	8	11	10	13	11	10	11	12	11	12	12	13	11	11	12	7	8	11	10	13	11	10	11	12	11	12	12	13	11	11	12	7
E9Q3G7;F6Z4J2;D6RII8	E9Q3G7	22;10;7	22;10;7	1;0;0	Phospholipid-transporting ATPase	Atp11a	3	22	22	1	15	16	16	12	13	17	12	10	12	18	16	16	12	17	15	14	15	16	16	12	13	17	12	10	12	18	16	16	12	17	15	14	1	1	1	1	1	1	1
E9Q3G8	E9Q3G8	11	11	11		Nup153	1	11	11	11	4	3	6	2	4	3	4	2	4	7	5	3	2	6	6	4	4	3	6	2	4	3	4	2	4	7	5	3	2	6	6	4	4	3	6	2	4	3	4
E9Q3L2;F6XSW4;F6Y9T6;D6RJ66;F6WIX7	E9Q3L2	53;6;6;4;2	53;6;6;4;2	53;6;6;4;2		Pi4ka	5	53	53	53	37	33	31	30	32	28	26	21	33	27	30	23	26	34	28	26	37	33	31	30	32	28	26	21	33	27	30	23	26	34	28	26	37	33	31	30	32	28	26
E9Q5P9;E9Q3M0;Q62432;E9PXA8;F7BUP2;A2CG44;Q8BUN5;Q3UVC6;Q9JIW5	E9Q5P9;E9Q3M0;Q62432;E9PXA8;F7BUP2;A2CG44;Q8BUN5	4;4;4;3;2;2;2;1;1	4;4;4;3;2;2;2;1;1	4;4;4;3;2;2;2;1;1	Mothers against decapentaplegic homolog;Mothers against decapentaplegic homolog 2;Mothers against decapentaplegic homolog 3	Smad2;Smad3	9	4	4	4	3	1	3	4	3	2	2	2	2	3	3	1	1	3	4	2	3	1	3	4	3	2	2	2	2	3	3	1	1	3	4	2	3	1	3	4	3	2	2
E9Q586;E9Q3M3;O08788;D3YX34;D3Z2M9;D3YYG9	E9Q586;E9Q3M3;O08788;D3YX34	53;53;52;48;5;5	53;53;52;48;5;5	53;53;52;48;5;5	Dynactin subunit 1	Dctn1	6	53	53	53	42	40	35	34	41	38	36	27	41	42	37	30	34	41	39	34	42	40	35	34	41	38	36	27	41	42	37	30	34	41	39	34	42	40	35	34	41	38	36
E9Q3N0;Q9Z129;D3Z6T0;D3YZW9	E9Q3N0;Q9Z129;D3Z6T0	3;3;2;1	3;3;2;1	3;3;2;1	ATP-dependent DNA helicase Q1	Recql	4	3	3	3	2	1	0	1	1	1	0	1	2	2	1	1	0	0	0	0	2	1	0	1	1	1	0	1	2	2	1	1	0	0	0	0	2	1	0	1	1	1	0
E9Q4G8;E9Q3Q6;Q54AJ5;Q61490;F6QH25;Q5MPX5	E9Q4G8;E9Q3Q6;Q54AJ5;Q61490;F6QH25	8;8;8;8;4;3	8;8;8;8;4;3	8;8;8;8;4;3	CD166 antigen	Alcam	6	8	8	8	5	5	3	3	6	5	3	2	7	7	3	4	5	4	4	4	5	5	3	3	6	5	3	2	7	7	3	4	5	4	4	4	5	5	3	3	6	5	3
E9Q3T0	E9Q3T0	4	2	2		Gm10073	1	4	2	2	2	2	3	2	2	3	3	2	2	2	2	3	2	2	2	3	0	0	1	0	0	1	1	0	0	0	0	1	0	0	0	1	0	0	1	0	0	1	1
E9Q517;E9Q3V0;P28571;E9QA02;E9Q3Z2	E9Q517;E9Q3V0;P28571	3;3;3;1;1	3;3;3;1;1	3;3;3;1;1	Transporter;Sodium- and chloride-dependent glycine transporter 1	Slc6a9	5	3	3	3	2	2	3	2	2	2	2	2	2	3	1	3	2	2	3	3	2	2	3	2	2	2	2	2	2	3	1	3	2	2	3	3	2	2	3	2	2	2	2
E9Q3Y7;E9Q5L4;Q5PR69;F7BFN2	E9Q3Y7;E9Q5L4;Q5PR69	20;20;17;2	20;20;17;2	20;20;17;2	Uncharacterized protein KIAA1211	C530008M17Rik;Kiaa1211	4	20	20	20	12	19	12	14	14	15	6	7	12	18	14	10	9	16	7	8	12	19	12	14	14	15	6	7	12	18	14	10	9	16	7	8	12	19	12	14	14	15	6
E9Q411	E9Q411	63	63	63		Nbas	1	63	63	63	48	39	39	31	49	41	34	21	45	43	42	33	40	47	33	29	48	39	39	31	49	41	34	21	45	43	42	33	40	47	33	29	48	39	39	31	49	41	34
E9Q421;Q8BXX3;Q8BL63;Q9CXY9;A0A0G2JEZ9	E9Q421;Q8BXX3;Q8BL63;Q9CXY9	17;17;17;17;2	17;17;17;17;2	17;17;17;17;2	GPI-anchor transamidase	Pigk	5	17	17	17	11	12	12	12	6	12	12	13	10	13	15	13	9	14	12	13	11	12	12	12	6	12	12	13	10	13	15	13	9	14	12	13	11	12	12	12	6	12	12
E9Q446;Q9QZR0;M0QWW2;D3YXC4;F6Z123	E9Q446;Q9QZR0;M0QWW2;D3YXC4;F6Z123	2;2;1;1;1	2;2;1;1;1	2;2;1;1;1	E3 ubiquitin-protein ligase RNF25	Rnf25	5	2	2	2	1	1	0	1	1	1	0	0	1	2	1	0	1	1	0	0	1	1	0	1	1	1	0	0	1	2	1	0	1	1	0	0	1	1	0	1	1	1	0
E9Q448	E9Q448	39	1	0		Tpm1	1	39	1	0	35	35	36	37	35	36	34	37	32	36	36	33	28	34	34	36	0	1	0	0	0	1	1	0	0	0	0	0	0	1	1	1	0	0	0	0	0	0	0
E9Q450	E9Q450	53	53	0		Tpm1	1	53	53	0	47	46	49	51	48	48	46	50	43	49	49	47	40	46	45	48	47	46	49	51	48	48	46	50	43	49	49	47	40	46	45	48	0	0	0	0	0	0	0
E9Q452;E9Q454;S4R2U0	E9Q452;E9Q454	49;48;23	1;0;0	0;0;0		Tpm1	3	49	1	0	39	42	42	41	42	42	40	42	35	41	43	39	32	43	39	41	1	1	0	0	1	0	0	0	1	0	0	0	1	1	0	0	0	0	0	0	0	0	0
E9Q481;Q6P2K6	E9Q481;Q6P2K6	9;9	9;9	6;6	Serine/threonine-protein phosphatase 4 regulatory subunit 3A	Smek1	2	9	9	6	3	7	8	8	2	6	8	6	2	1	4	5	3	3	5	4	3	7	8	8	2	6	8	6	2	1	4	5	3	3	5	4	2	5	5	5	2	3	5
E9Q4C1;Q8BGY4	E9Q4C1;Q8BGY4	5;5	5;5	5;5	Kelch-like protein 26	Klhl26	2	5	5	5	4	2	0	0	1	1	0	0	3	4	1	0	1	3	0	0	4	2	0	0	1	1	0	0	3	4	1	0	1	3	0	0	4	2	0	0	1	1	0
E9Q4F7;E9Q4F8	E9Q4F7;E9Q4F8	4;4	4;4	4;4		Ankrd11	2	4	4	4	3	4	4	3	3	3	3	2	2	2	4	2	1	4	3	3	3	4	4	3	3	3	3	2	2	2	4	2	1	4	3	3	3	4	4	3	3	3	3
E9Q4K7	E9Q4K7	17	16	16	Kinesin-like protein	Kif13b	1	17	16	16	14	6	6	7	11	9	3	1	7	7	7	5	7	9	4	3	13	6	5	6	10	8	2	1	6	6	6	5	6	9	3	2	13	6	5	6	10	8	2
E9Q4N0;Q8C8V1	E9Q4N0;Q8C8V1	1;1	1;1	1;1	Zinc finger protein ZXDC	Zxdc	2	1	1	1	0	0	0	0	0	0	1	1	0	0	0	0	0	0	0	0	0	0	0	0	0	0	1	1	0	0	0	0	0	0	0	0	0	0	0	0	0	0	1
E9Q4N6;E9Q6R4;E9Q4N7	E9Q4N6;E9Q6R4;E9Q4N7	3;3;3	2;2;2	2;2;2		Arid1b	3	3	2	2	1	1	2	2	1	2	2	0	1	1	0	2	1	1	2	2	1	1	1	1	1	1	1	0	1	1	0	1	1	1	1	1	1	1	1	1	1	1	1
E9Q4P1;D3YWG9;A0A087WPX9;D3Z057;Q9DAD3	E9Q4P1	11;2;2;2;2	11;2;2;2;2	11;2;2;2;2		Wdfy1	5	11	11	11	6	7	8	6	5	7	8	7	9	8	9	5	9	6	7	6	6	7	8	6	5	7	8	7	9	8	9	5	9	6	7	6	6	7	8	6	5	7	8
E9Q4Y4	E9Q4Y4	6	6	6		Cep192	1	6	6	6	4	1	3	2	1	2	1	0	3	4	1	2	3	3	1	2	4	1	3	2	1	2	1	0	3	4	1	2	3	3	1	2	4	1	3	2	1	2	1
E9Q4Z2	E9Q4Z2	8	2	2	Acetyl-CoA carboxylase 2;Biotin carboxylase	Acacb	1	8	2	2	6	5	6	5	6	6	3	4	7	6	6	2	7	5	5	3	1	1	2	1	2	1	0	0	2	2	1	0	2	1	0	1	1	1	2	1	2	1	0
E9Q507;K4DI71;Q9DB00	E9Q507;K4DI71;Q9DB00	2;2;2	2;2;2	2;2;2	GON-4-like protein	Gon4l	3	2	2	2	1	1	2	1	1	2	1	1	1	0	1	0	0	2	1	0	1	1	2	1	1	2	1	1	1	0	1	0	0	2	1	0	1	1	2	1	1	2	1
E9Q512;H3BJG4;Q8BVJ9;H3BJH8;H3BJU5	E9Q512;H3BJG4	29;21;10;7;1	29;21;10;7;1	29;21;10;7;1		Trip11	5	29	29	29	11	16	17	14	8	19	20	14	12	9	18	14	11	7	17	13	11	16	17	14	8	19	20	14	12	9	18	14	11	7	17	13	11	16	17	14	8	19	20
E9Q557;E9PZW0	E9Q557;E9PZW0	39;32	39;32	39;32	Desmoplakin	Dsp	2	39	39	39	3	10	10	7	34	8	7	21	18	22	4	19	26	6	16	14	3	10	10	7	34	8	7	21	18	22	4	19	26	6	16	14	3	10	10	7	34	8	7
E9QNH6;E9Q580;D3YV80	E9QNH6;E9Q580	74;74;23	1;1;0	1;1;0		Myo1b	3	74	1	1	64	65	61	63	58	66	56	57	52	63	61	62	48	64	58	50	1	1	1	1	1	1	0	1	1	1	0	1	1	1	1	0	1	1	1	1	1	1	0
E9Q5A0;Q8VCH4;P49772	E9Q5A0	12;1;1	1;1;1	1;1;1		Rpl13a	3	12	1	1	7	9	9	9	7	9	9	6	6	9	8	7	6	9	7	8	0	0	0	0	0	0	0	0	0	1	0	0	0	0	0	0	0	0	0	0	0	0	0
E9Q5B0;Q80VC9	E9Q5B0;Q80VC9	1;1	1;1	1;1	Calmodulin-regulated spectrin-associated protein 3	Camsap3	2	1	1	1	0	0	0	0	0	0	0	0	0	0	0	0	0	0	0	0	0	0	0	0	0	0	0	0	0	0	0	0	0	0	0	0	0	0	0	0	0	0	0
E9Q5B6;A0A0G2JFL4	E9Q5B6	13;3	1;1	1;1		Hnrnpd	2	13	1	1	6	9	10	8	8	10	11	7	5	6	8	8	10	9	9	8	0	0	0	0	0	0	0	0	0	0	0	0	0	0	0	0	0	0	0	0	0	0	0
F6W043;L7N215;K7N728;E9Q5C7;E9Q5D8	F6W043;L7N215;K7N728;E9Q5C7;E9Q5D8	1;1;1;1;1	1;1;1;1;1	1;1;1;1;1		Vmn2r40;Vmn2r51;Vmn2r41;Vmn2r48	5	1	1	1	1	0	1	0	1	0	1	1	1	0	0	1	0	0	1	1	1	0	1	0	1	0	1	1	1	0	0	1	0	0	1	1	1	0	1	0	1	0	1
E9Q5C9	E9Q5C9	30	30	30		Nolc1	1	30	30	30	19	26	22	20	17	24	17	17	15	20	25	20	16	24	17	18	19	26	22	20	17	24	17	17	15	20	25	20	16	24	17	18	19	26	22	20	17	24	17
E9Q5D6;P69566	E9Q5D6;P69566	13;13	12;12	12;12	Ran-binding protein 9	Ranbp9	2	13	12	12	12	10	9	7	9	10	5	8	11	9	7	4	9	9	10	5	11	9	8	6	8	9	5	7	10	8	6	4	8	8	9	5	11	9	8	6	8	9	5
E9QKT0;E9Q5E0;Q921S6;Q63943;S4R2H4;A0A0G2JFS4;A0A0G2JFL7;A0A0G2JDK0;A0A0G2JET3;A0A0G2JGK3;A0A0G2JFX2;A0A0G2JGL3;A0A0G2JFX1;A0A0G2JES4;D3Z6M5;A0A0G2JFI7;A0A0G2JE18;A0A0G2JDQ1;A0A0G2JDT0;A0A0G2JEC2;A0A0H2UKB6;Q3V1B5;A0A0H2UH28;Q8CFN5;Q60929	E9QKT0;E9Q5E0;Q921S6;Q63943;S4R2H4;A0A0G2JFS4;A0A0G2JFL7;A0A0G2JDK0;A0A0G2JET3;A0A0G2JGK3;A0A0G2JFX2;A0A0G2JGL3;A0A0G2JFX1;A0A0G2JES4;D3Z6M5;A0A0G2JFI7;A0A0G2JE18;A0A0G2JDQ1;A0A0G2JDT0;A0A0G2JEC2;A0A0H2UKB6;Q3V1B5;A0A0H2UH28;Q8CFN5;Q60929	2;2;2;2;1;1;1;1;1;1;1;1;1;1;1;1;1;1;1;1;1;1;1;1;1	2;2;2;2;1;1;1;1;1;1;1;1;1;1;1;1;1;1;1;1;1;1;1;1;1	2;2;2;2;1;1;1;1;1;1;1;1;1;1;1;1;1;1;1;1;1;1;1;1;1	Myocyte-specific enhancer factor 2D;Myocyte-specific enhancer factor 2C;Myocyte-specific enhancer factor 2A	Mef2d;Mef2a;Mef2c	25	2	2	2	2	1	0	1	1	2	1	1	1	1	0	0	2	0	2	0	2	1	0	1	1	2	1	1	1	1	0	0	2	0	2	0	2	1	0	1	1	2	1
E9Q5F4	E9Q5F4	35	1	1		Actb	1	35	1	1	32	33	31	31	33	33	26	26	29	34	29	29	27	33	30	28	1	1	1	1	1	1	0	0	1	1	1	0	1	1	0	0	1	1	1	1	1	1	0
5;789126;789127;789128;789129;789130;789131;789132;789133;789134;789135;789136;789137;789138;789139;789140;789141;789142;789143;789144;789145;789146;789147;789148;789149;789150;789151;789152;789153;789154;789155;789156;789157;789158;789159;789160;789161;789162;789163;789164;789165;789166;789167;789168;789169;789170;789171;789172;789173;789174;789175;789176;789177;789178;789179;789180;789181;78918…
0;884591;884592;884593;884594;884595;884596;884597;884598;884599;884600;884601;884602;884603;884604;884605;884606;884607;884608;884609;884610;884611;884612;884613;884614;884615;884616;884617;884618;884619;884620;884621;884622;884623;884624;884625;884626;884627;884628;884629;884630;884631;884632;884633;884634;884635;884636;884637;884638;884639;884640;884641;884642;884643;884644;884645;884646;88464…
931;1590932;1590933;1590934;1590935;1590936;1590937;1590938;1590939;1590940;1590941;1590942;1590943;1590944;1590945;1590946;1590947;1590948;1590949;1590950;1590951;1590952;1590953;1590954;1590955;1590956;1590957;1590958;1590959;1590960;1590961;1590962;1590963;1590964;1590965;1590966;1590967;1590968;1590969;1590970;1590971;1590972;1590973;1590974;1590975;1590976;1590977;1590978;1590979;1590980;159…	36191;36192;36193;36194;36195;36196;36197;36198;36199;36200;36201;36202;36203;36204;36205;36206;36207;36208;36209;36210;36211;36212;36213;36214;36215;36216;36217;36218;36219;36220;36221;36222;36223;36224;36225;36226;36227;36228;36229;36230;36231;36232;36233;36234;36235;36236;36237;36238;36239;36240;36241;36242;36243;36244;36245;36246;36247;36248;36249;36250;36251;36252;36253;36254;36255;36256;362…
478478;478479;478480;478481;478482;478483;478484;478485;478486;478487;478488;478489;478490;478491;478492;478493;478494;478495;478496;478497;478498;478499;478500;478501;478502;478503;478504;478505;478506;478507;478508;478509;478510;478511;478512;478513;478514;478515;478516;478517;478518;478519;478520;478521;478522;478523;478524;478525;478526;478527;478528;478529;478530;478531;478532;478533;478534;…
537065;537066;537067;537068;537069;537070;537071;537072;537073;537074;537075;537076;537077;537078;537079;537080;537081;537082;537083;537084;537085;537086;537087;537088;537089;537090;537091;537092;537093;537094;537095;537096;537097;537098;537099;537100;537101;537102;537103;537104;537105;537106;537107;537108;537109;537110;537111;537112;537113;537114;537115;537116;537117;537118;537119;537120;537121;…
960647;960648;960649;960650;960651;960652;960653;960654;960655;960656;960657;960658;960659;960660;960661;960662;960663;960664;960665;960666;960667;960668;960669;960670;960671;960672;960673;960674;960675;960676;960677;960678;960679;960680;960681;960682;960683;960684;960685;960686;960687;960688;960689;960690;960691;960692;960693;960694;960695;960696;960697;960698;960699;960700;960701;960702;960703;…	36313;103141;103158;127212;127436;140730;152979;153068;169704;169766;206443;206463;207845;277023;360893;361386;361499;391116;391147;391219;445687;445707;479184;479459;537725;540536;544102;544184;682430;832674;960631;1027651;1050046;1186826;1186836	639;640;643;644;645;646;647	16;44;47;82;153;190;227
E9Q5G3	E9Q5G3	3	3	3	Kinesin-like protein KIF23	Kif23	1	3	3	3	2	2	1	1	1	2	1	1	1	1	2	1	1	1	2	2	2	2	1	1	1	2	1	1	1	1	2	1	1	1	2	2	2	2	1	1	1	2	1
Q8K0Z5;E9Q5J9;D3YVR0	Q8K0Z5;E9Q5J9	45;45;10	26;26;9	0;0;0		Tpm3	3	45	26	0	34	37	43	39	36	37	38	40	32	38	41	36	29	40	36	36	18	23	26	21	20	22	22	23	16	22	24	19	15	25	21	20	0	0	0	0	0	0	0
E9Q5K9;D6RG95	E9Q5K9;D6RG95	11;7	11;7	11;7	YTH domain-containing protein 1	Ythdc1	2	11	11	11	5	9	8	6	7	8	6	5	3	6	9	6	4	10	3	6	5	9	8	6	7	8	6	5	3	6	9	6	4	10	3	6	5	9	8	6	7	8	6
E9Q5L3;Q9DBL1	E9Q5L3;Q9DBL1	5;5	5;5	5;5	Short/branched chain specific acyl-CoA dehydrogenase, mitochondrial	Acadsb	2	5	5	5	3	0	1	2	3	1	3	2	2	2	0	0	2	2	1	3	3	0	1	2	3	1	3	2	2	2	0	0	2	2	1	3	3	0	1	2	3	1	3
E9Q5W5;Q5SSH7	E9Q5W5;Q5SSH7	10;10	10;10	10;10	Zinc finger ZZ-type and EF-hand domain-containing protein 1	Zzef1	2	10	10	10	4	5	5	4	4	4	4	5	4	4	3	4	3	3	5	2	4	5	5	4	4	4	4	5	4	4	3	4	3	3	5	2	4	5	5	4	4	4	4
E9Q605;E9QNL4;Q60680	E9Q605;E9QNL4;Q60680	16;16;16	15;15;15	15;15;15	Inhibitor of nuclear factor kappa-B kinase subunit alpha	Chuk	3	16	15	15	13	11	7	6	8	10	4	4	11	11	11	6	9	11	7	4	12	10	7	5	7	9	4	3	10	10	10	5	8	10	7	3	12	10	7	5	7	9	4
E9Q616	E9Q616	6	6	6		Ahnak	1	6	6	6	2	1	3	2	3	1	3	3	4	2	3	2	2	3	2	1	2	1	3	2	3	1	3	3	4	2	3	2	2	3	2	1	2	1	3	2	3	1	3
E9Q634;G3V011;Q8CG29;P70248	E9Q634	60;5;5;5	60;5;5;5	60;5;5;5	Unconventional myosin-Ie	Myo1e	4	60	60	60	52	53	47	42	49	50	34	38	46	50	45	46	39	48	43	41	52	53	47	42	49	50	34	38	46	50	45	46	39	48	43	41	52	53	47	42	49	50	34
E9Q640;Q6NZN0;E9PYZ7;E9PUF4;A0A0R4J214	E9Q640;Q6NZN0;E9PYZ7;E9PUF4	16;16;15;14;3	16;16;15;14;3	14;14;13;12;3	RNA-binding protein 26	Rbm26	5	16	16	14	11	13	12	11	9	11	10	9	8	8	11	10	8	12	11	8	11	13	12	11	9	11	10	9	8	8	11	10	8	12	11	8	9	11	11	10	8	9	10
E9Q6C6;E9PWB8;A0A0G2LB90;A4Q9F0	E9Q6C6;E9PWB8;A0A0G2LB90;A4Q9F0	7;6;6;6	7;6;6;6	7;6;6;6	Tubulin polyglutamylase TTLL7	Ttll7	4	7	7	7	5	6	5	4	6	5	0	3	3	6	4	3	2	3	2	2	5	6	5	4	6	5	0	3	3	6	4	3	2	3	2	2	5	6	5	4	6	5	0
E9Q6I9;Q4FJU9	E9Q6I9;Q4FJU9	1;1	1;1	1;1	Transmembrane protein 40	Tmem40	2	1	1	1	1	1	1	0	1	1	0	1	1	1	1	1	1	1	1	0	1	1	1	0	1	1	0	1	1	1	1	1	1	1	1	0	1	1	1	0	1	1	0
E9Q6J8;Q08274	E9Q6J8;Q08274	3;3	3;3	3;3	Dystrophia myotonica WD repeat-containing protein	Dmwd	2	3	3	3	1	1	1	1	2	1	0	0	1	1	2	1	2	1	1	0	1	1	1	1	2	1	0	0	1	1	2	1	2	1	1	0	1	1	1	1	2	1	0
E9Q6K1;O08811;F6YA33;D3Z700	E9Q6K1;O08811;F6YA33;D3Z700	9;9;7;6	9;9;7;6	9;9;7;6	TFIIH basal transcription factor complex helicase XPD subunit	Ercc2	4	9	9	9	7	5	4	4	5	3	3	4	4	4	3	3	4	2	3	3	7	5	4	4	5	3	3	4	4	4	3	3	4	2	3	3	7	5	4	4	5	3	3
E9Q6K3	E9Q6K3	7	7	7		Pibf1	1	7	7	7	7	3	2	2	5	1	1	0	3	6	1	1	2	2	3	0	7	3	2	2	5	1	1	0	3	6	1	1	2	2	3	0	7	3	2	2	5	1	1
E9Q6L4;Q60949;F6QUA9	E9Q6L4;Q60949	6;6;1	5;5;1	5;5;1	TBC1 domain family member 1	Tbc1d1	3	6	5	5	4	2	2	3	4	2	3	1	2	1	2	2	3	1	2	1	3	1	1	2	3	1	2	0	2	1	1	1	2	0	1	0	3	1	1	2	3	1	2
I6L9G2;E9Q6L5;Q8BMG1	I6L9G2;E9Q6L5;Q8BMG1	2;2;2	2;2;2	2;2;2	ATR-interacting protein	Atrip	3	2	2	2	1	2	0	0	2	1	0	0	1	0	1	0	1	1	2	0	1	2	0	0	2	1	0	0	1	0	1	0	1	1	2	0	1	2	0	0	2	1	0
E9Q6L8;E9Q6Y9;Q80X66;D6RDQ7	E9Q6L8;E9Q6Y9;Q80X66;D6RDQ7	2;2;2;1	2;2;2;1	2;2;2;1	BTB/POZ domain-containing protein 10	Btbd10	4	2	2	2	1	0	1	1	1	2	1	0	2	1	1	0	1	1	0	0	1	0	1	1	1	2	1	0	2	1	1	0	1	1	0	0	1	0	1	1	1	2	1
E9Q6P4;G5E8P0;F6W5U8;F6ZAT3	E9Q6P4;G5E8P0	16;16;1;1	16;16;1;1	16;16;1;1		Tubgcp6	4	16	16	16	12	7	6	10	7	7	5	6	3	6	4	6	3	4	7	5	12	7	6	10	7	7	5	6	3	6	4	6	3	4	7	5	12	7	6	10	7	7	5
E9Q6P5	E9Q6P5	3	3	3		Ttc7b	1	3	3	3	2	1	1	1	1	2	2	1	0	1	0	1	0	0	1	1	2	1	1	1	1	2	2	1	0	1	0	1	0	0	1	1	2	1	1	1	1	2	2
E9Q6R7	E9Q6R7	83	83	82		Utrn	1	83	83	82	64	60	38	46	51	56	34	36	40	62	52	43	30	60	40	30	64	60	38	46	51	56	34	36	40	62	52	43	30	60	40	30	63	59	37	45	50	55	33
E9Q6U4;Q3UWL8;E9Q4Q8;E9Q8R1;Q6P0X1	E9Q6U4;Q3UWL8;E9Q4Q8;E9Q8R1;Q6P0X1	2;2;1;1;1	2;2;1;1;1	2;2;1;1;1	Prefoldin subunit 4	Pfdn4	5	2	2	2	1	0	1	0	0	0	2	1	0	0	1	0	0	0	0	1	1	0	1	0	0	0	2	1	0	0	1	0	0	0	0	1	1	0	1	0	0	0	2
E9Q718;Q9R0B9	E9Q718;Q9R0B9	1;1	1;1	1;1	Procollagen-lysine,2-oxoglutarate 5-dioxygenase 2	Plod2	2	1	1	1	1	0	0	0	0	0	0	0	0	0	0	0	0	0	0	0	1	0	0	0	0	0	0	0	0	0	0	0	0	0	0	0	1	0	0	0	0	0	0
G3X9Y5;E9Q735;E9Q442;D6RGN7;D3YXR7	G3X9Y5;E9Q735;E9Q442	3;3;2;1;1	3;3;2;1;1	3;3;2;1;1	Ubiquitin conjugation factor E4 A	Ube4a	5	3	3	3	3	2	3	3	1	3	2	1	2	2	3	1	1	3	1	2	3	2	3	3	1	3	2	1	2	2	3	1	1	3	1	2	3	2	3	3	1	3	2
E9Q774;E9Q777	E9Q774;E9Q777	12;12	12;12	12;12		Akap11	2	12	12	12	9	3	6	6	9	4	3	3	6	6	5	4	5	4	4	1	9	3	6	6	9	4	3	3	6	6	5	4	5	4	4	1	9	3	6	6	9	4	3
E9Q784	E9Q784	2	2	2		Zc3h13	1	2	2	2	0	2	1	1	2	1	1	0	1	1	2	1	0	2	1	1	0	2	1	1	2	1	1	0	1	1	2	1	0	2	1	1	0	2	1	1	2	1	1
E9Q7C0;Q922C1	E9Q7C0;Q922C1	2;2	2;2	2;2	Uncharacterized protein C19orf44 homolog	1700030K09Rik	2	2	2	2	2	1	0	0	0	1	1	1	0	1	1	1	0	0	0	1	2	1	0	0	0	1	1	1	0	1	1	1	0	0	0	1	2	1	0	0	0	1	1
E9Q7C1;G3X8S4;Q924H2	E9Q7C1;G3X8S4;Q924H2	5;5;5	5;5;5	5;5;5	Mediator of RNA polymerase II transcription subunit 15	Med15	3	5	5	5	2	3	1	2	3	2	2	1	2	3	3	0	3	3	3	2	2	3	1	2	3	2	2	1	2	3	3	0	3	3	3	2	2	3	1	2	3	2	2
Q5UE59;E9Q7C9;Q7TNF4;Q8CD76;O88447;F6UYN4;D3Z710;Q91W40	Q5UE59;E9Q7C9;Q7TNF4;Q8CD76;O88447	19;19;19;19;16;3;1;1	19;19;19;19;16;3;1;1	11;11;11;11;10;2;0;0	Kinesin light chain 1	Klc1	8	19	19	11	13	14	13	13	10	12	9	13	9	13	8	12	10	10	8	10	13	14	13	13	10	12	9	13	9	13	8	12	10	10	8	10	9	9	7	7	8	7	5
E9Q7E2	E9Q7E2	9	9	9		Arid2	1	9	9	9	3	4	5	6	8	5	3	4	3	3	4	2	1	6	4	2	3	4	5	6	8	5	3	4	3	3	4	2	1	6	4	2	3	4	5	6	8	5	3
E9Q7G0;F6ZQA3	E9Q7G0	26;7	26;7	26;7		Numa1	2	26	26	26	10	14	14	10	14	11	15	12	9	8	10	7	8	10	13	8	10	14	14	10	14	11	15	12	9	8	10	7	8	10	13	8	10	14	14	10	14	11	15
E9Q7L1;G3UX45	E9Q7L1;G3UX45	2;1	2;1	2;1		Urb2	2	2	2	2	2	1	1	2	2	2	1	1	0	2	1	1	0	1	1	1	2	1	1	2	2	2	1	1	0	2	1	1	0	1	1	1	2	1	1	2	2	2	1
E9Q7P6;Q05860	E9Q7P6;Q05860	8;8	8;8	8;8	Formin-1	Fmn1	2	8	8	8	3	2	3	5	5	4	0	3	5	5	2	2	2	3	3	4	3	2	3	5	5	4	0	3	5	5	2	2	2	3	3	4	3	2	3	5	5	4	0
E9Q7Q3	E9Q7Q3	41	7	0		Tpm3	1	41	7	0	35	38	41	37	36	37	39	39	32	38	41	34	28	38	39	36	7	7	7	7	7	7	7	7	6	7	7	7	4	7	7	7	0	0	0	0	0	0	0
E9Q7U2;Q8CGU1	E9Q7U2;Q8CGU1	13;13	13;13	13;13	Calcium-binding and coiled-coil domain-containing protein 1	Calcoco1	2	13	13	13	11	8	5	5	10	7	5	6	9	7	6	6	6	7	4	5	11	8	5	5	10	7	5	6	9	7	6	6	6	7	4	5	11	8	5	5	10	7	5
E9Q7Y0;Q6P1H7;O08696;A0A0N4SWD2;A0A0N4SVY9	E9Q7Y0;Q6P1H7;O08696;A0A0N4SWD2;A0A0N4SVY9	2;2;2;1;1	2;2;2;1;1	2;2;2;1;1	Forkhead box protein M1	Foxm1	5	2	2	2	1	1	0	1	1	0	0	0	1	1	0	1	0	0	1	0	1	1	0	1	1	0	0	0	1	1	0	1	0	0	1	0	1	1	0	1	1	0	0
E9Q7Y3	E9Q7Y3	1	1	1	Uncharacterized protein ENSP00000471857 homolog		1	1	1	1	1	0	0	0	0	1	1	0	0	0	0	0	0	0	0	0	1	0	0	0	0	1	1	0	0	0	0	0	0	0	0	0	1	0	0	0	0	1	1
E9QKG6;E9Q804;Q99NH0;A0A0G2JDZ9	E9QKG6;E9Q804;Q99NH0;A0A0G2JDZ9	48;48;48;47	48;48;48;47	27;27;27;26	Ankyrin repeat domain-containing protein 17	Ankrd17	4	48	48	27	34	36	34	32	33	31	29	29	27	31	28	29	25	29	31	27	34	36	34	32	33	31	29	29	27	31	28	29	25	29	31	27	16	19	19	17	17	17	15
V9GXT3;V9GX91;E9Q842;V9GWV3	V9GXT3;V9GX91;E9Q842	12;12;12;2	12;12;12;2	11;11;11;2		Nav2	4	12	12	11	6	7	4	3	5	8	4	2	5	7	7	4	5	7	4	2	6	7	4	3	5	8	4	2	5	7	7	4	5	7	4	2	5	6	4	2	4	7	3
E9Q855;Q3UXS0;O35609	E9Q855;Q3UXS0;O35609	10;10;10	10;10;10	10;10;10	Secretory carrier-associated membrane protein 3	Scamp3	3	10	10	10	9	8	7	8	8	8	8	8	8	8	9	8	9	7	7	7	9	8	7	8	8	8	8	8	8	8	9	8	9	7	7	7	9	8	7	8	8	8	8
E9Q8A5;Q8K119	E9Q8A5;Q8K119	2;2	2;2	2;2		Pms1	2	2	2	2	0	0	0	0	0	0	0	0	1	0	0	0	1	0	0	1	0	0	0	0	0	0	0	0	1	0	0	0	1	0	0	1	0	0	0	0	0	0	0
E9Q8D0;F6QYD2	E9Q8D0;F6QYD2	4;3	4;3	4;3		Dnajc21	2	4	4	4	0	1	1	1	0	1	2	0	0	0	0	0	0	0	1	1	0	1	1	1	0	1	2	0	0	0	0	0	0	0	1	1	0	1	1	1	0	1	2
E9Q8F1;Q3UXZ9;A0A0N4SVA7;Q921T5;A0A0N4SUK6;F7BXT3	E9Q8F1;Q3UXZ9;A0A0N4SVA7;Q921T5	19;19;13;10;3;1	19;19;13;10;3;1	17;17;12;9;3;0	Lysine-specific demethylase 5A	Kdm5a	6	19	19	17	13	9	8	5	9	9	8	4	9	6	8	2	3	7	7	4	13	9	8	5	9	9	8	4	9	6	8	2	3	7	7	4	11	9	8	5	9	9	7
E9Q8I7;E9PZN0;E9Q3K1	E9Q8I7;E9PZN0	24;14;8	24;14;8	24;14;8		Nfxl1	3	24	24	24	13	19	17	13	10	15	17	10	8	15	15	14	6	14	15	11	13	19	17	13	10	15	17	10	8	15	15	14	6	14	15	11	13	19	17	13	10	15	17
E9Q8J9;O54929	E9Q8J9;O54929	1;1	1;1	1;1	WD repeat and SOCS box-containing protein 2	Wsb2	2	1	1	1	1	0	0	1	1	0	0	0	1	1	0	0	0	0	0	0	1	0	0	1	1	0	0	0	1	1	0	0	0	0	0	0	1	0	0	1	1	0	0
E9Q8K8;Q6ZPZ3	E9Q8K8;Q6ZPZ3	15;15	15;15	15;15	Zinc finger CCCH domain-containing protein 4	Zc3h4	2	15	15	15	9	9	12	9	9	9	8	9	4	7	7	5	5	7	7	5	9	9	12	9	9	9	8	9	4	7	7	5	5	7	7	5	9	9	12	9	9	9	8
E9Q8L9;Q9D620	E9Q8L9;Q9D620	4;4	4;4	3;3	Rab11 family-interacting protein 1	Rab11fip1	2	4	4	3	2	4	2	2	2	4	2	2	1	3	2	2	2	3	2	2	2	4	2	2	2	4	2	2	1	3	2	2	2	3	2	2	1	3	1	1	1	3	1
E9Q8N0;E9Q8M9;Q60695	E9Q8N0;E9Q8M9;Q60695	6;6;6	6;6;6	6;6;6	Ral guanine nucleotide dissociation stimulator-like 1	Rgl1	3	6	6	6	5	4	2	4	4	3	1	1	3	4	2	4	3	3	2	1	5	4	2	4	4	3	1	1	3	4	2	4	3	3	2	1	5	4	2	4	4	3	1
E9Q8N5;Q08EB6;Q8BRT1;F7DCH5	E9Q8N5;Q08EB6;Q8BRT1;F7DCH5	46;46;46;45	46;46;46;45	43;43;43;42	CLIP-associating protein 2	Clasp2	4	46	46	43	32	32	32	28	28	28	28	27	24	29	28	26	25	27	30	25	32	32	32	28	28	28	28	27	24	29	28	26	25	27	30	25	29	29	29	25	25	25	25
E9Q8R5;Q99JY4;E9Q7A5	E9Q8R5;Q99JY4;E9Q7A5	6;6;4	6;6;4	6;6;4	TraB domain-containing protein	Trabd	3	6	6	6	6	4	4	4	6	5	1	3	4	6	5	4	5	6	4	4	6	4	4	4	6	5	1	3	4	6	5	4	5	6	4	4	6	4	4	4	6	5	1
E9Q8S5;Q3U214;Q9R1L5;E9Q6Q5;E9Q6G0;E9Q4Q9;E9Q1M8;B1AST8;B1AST7;E9QLW6;E9Q1Q1;E9PWX8;E9QPR4;A0A0A6YXG1;Q60592;Q811L6	E9Q8S5;Q3U214	7;7;2;1;1;1;1;1;1;1;1;1;1;1;1;1	6;6;1;0;0;0;0;0;0;0;0;0;0;0;0;0	6;6;1;0;0;0;0;0;0;0;0;0;0;0;0;0	Microtubule-associated serine/threonine-protein kinase 3	Mast3	16	7	6	6	2	4	3	3	3	4	2	2	2	2	3	2	0	1	3	2	2	3	2	2	2	3	1	1	1	1	3	1	0	1	3	1	2	3	2	2	2	3	1
E9Q8V3;E9QJT8;Q3UZY0;E9Q799;A8Y5K5;Q5NC01;E9PY38	E9Q8V3;E9QJT8;Q3UZY0;E9Q799	3;3;3;2;1;1;1	3;3;3;2;1;1;1	3;3;3;2;1;1;1	Protein SFI1 homolog	Sfi1	7	3	3	3	1	0	2	1	0	1	1	1	2	0	0	1	0	0	0	1	1	0	2	1	0	1	1	1	2	0	0	1	0	0	0	1	1	0	2	1	0	1	1
G3UZF0;E9Q8W9;Q91W36	G3UZF0;E9Q8W9;Q91W36	4;4;4	4;4;4	4;4;4	Ubiquitin carboxyl-terminal hydrolase;Ubiquitin carboxyl-terminal hydrolase 3	Usp3	3	4	4	4	3	4	1	3	2	3	1	3	0	1	3	3	1	1	2	3	3	4	1	3	2	3	1	3	0	1	3	3	1	1	2	3	3	4	1	3	2	3	1
E9Q8Z5;E9Q903;E9Q906	E9Q8Z5;E9Q903;E9Q906	56;49;46	2;2;2	2;2;2		Ctnnd1	3	56	2	2	45	46	41	39	44	45	31	35	41	42	44	39	41	43	38	34	1	2	1	1	1	2	0	1	1	1	2	1	1	1	1	1	1	2	1	1	1	2	0
Q3TU36;E9Q912;E9Q6Q4;A0A0G2JGC8;A0A0G2JF70	Q3TU36;E9Q912;E9Q6Q4;A0A0G2JGC8	4;4;3;2;1	4;4;3;2;1	4;4;3;2;1		Rap1gds1	5	4	4	4	2	1	1	1	1	3	0	1	1	1	0	0	2	1	0	2	2	1	1	1	1	3	0	1	1	1	0	0	2	1	0	2	2	1	1	1	1	3	0
E9Q983;E9Q3Z5;Q8K4L3;Q8K4L2;F6R6A4;D3Z2X9;F6TBK9	E9Q983;E9Q3Z5;Q8K4L3;Q8K4L2;F6R6A4	63;62;61;59;37;1;1	63;62;61;59;37;1;1	63;62;61;59;37;1;1	Supervillin	Svil	7	63	63	63	49	55	44	43	50	50	37	40	47	49	49	38	29	52	39	30	49	55	44	43	50	50	37	40	47	49	49	38	29	52	39	30	49	55	44	43	50	50	37
E9Q987;E9PV98;D3Z3L3;A0A0R4J1B5;D3YYU4;Q99PQ1	E9Q987;E9PV98	5;3;1;1;1;1	5;3;1;1;1;1	5;3;1;1;1;1		Trim12c;Trim5	6	5	5	5	4	3	2	3	4	2	0	2	3	3	2	3	2	2	2	2	4	3	2	3	4	2	0	2	3	3	2	3	2	2	2	2	4	3	2	3	4	2	0
E9Q9A5;G5E8N7;Q9JLV6;A0A0J9YV48;A0A0J9YUF9	E9Q9A5;G5E8N7;Q9JLV6;A0A0J9YV48;A0A0J9YUF9	4;3;3;2;2	4;3;3;2;2	4;3;3;2;2	Bifunctional polynucleotide phosphatase/kinase;Polynucleotide 3-phosphatase;Polynucleotide 5-hydroxyl-kinase	Pnkp	5	4	4	4	1	0	1	1	1	1	2	0	0	1	2	0	0	2	0	0	1	0	1	1	1	1	2	0	0	1	2	0	0	2	0	0	1	0	1	1	1	1	2
E9Q9A9;F7CFL3	E9Q9A9	17;5	17;5	17;5	2-5-oligoadenylate synthase 2	Oas2	2	17	17	17	13	14	12	12	11	15	9	6	11	15	12	11	11	15	11	12	13	14	12	12	11	15	9	6	11	15	12	11	11	15	11	12	13	14	12	12	11	15	9
E9Q9B3	E9Q9B3	5	5	5		Spryd3	1	5	5	5	4	2	4	4	4	3	3	3	3	3	3	3	2	3	3	4	4	2	4	4	4	3	3	3	3	3	3	3	2	3	3	4	4	2	4	4	4	3	3
E9Q9B7	E9Q9B7	48	48	48		Kidins220	1	48	48	48	36	38	28	27	28	36	18	19	29	37	34	28	14	37	27	16	36	38	28	27	28	36	18	19	29	37	34	28	14	37	27	16	36	38	28	27	28	36	18
E9Q9C7;E9Q9C0;E9Q9C1;E9Q9C2;E9QK41;Q8K4G5;E9Q9C4;E9Q9D1;E9Q9D2;E9Q030;E9Q9Q7;F6YHE5	E9Q9C7;E9Q9C0;E9Q9C1;E9Q9C2;E9QK41;Q8K4G5;E9Q9C4;E9Q9D1;E9Q9D2;E9Q030;E9Q9Q7	37;37;37;36;36;36;33;24;24;24;23;11	37;37;37;36;36;36;33;24;24;24;23;11	37;37;37;36;36;36;33;24;24;24;23;11	Actin-binding LIM protein 1	Ablim1	12	37	37	37	27	33	30	25	27	33	25	23	29	30	32	20	24	31	25	20	27	33	30	25	27	33	25	23	29	30	32	20	24	31	25	20	27	33	30	25	27	33	25
E9Q9C3;Q9QZQ1;E9Q852;E9PYX7;F7C3I9	E9Q9C3;Q9QZQ1;E9Q852;E9PYX7	51;49;48;43;9	51;49;48;43;9	43;41;40;35;9	Afadin	Mllt4	5	51	51	43	39	40	33	29	40	39	27	34	36	39	38	27	34	36	30	28	39	40	33	29	40	39	27	34	36	39	38	27	34	36	30	28	35	35	26	27	34	34	21
E9Q9D5	E9Q9D5	3	3	3	Rab-like protein 2A	Rabl2	1	3	3	3	1	0	0	0	1	0	0	0	3	0	0	0	0	0	0	0	1	0	0	0	1	0	0	0	3	0	0	0	0	0	0	0	1	0	0	0	1	0	0
H7BWY4;E9Q9H0;Q811D0;D3Z3B8;D3YUZ8;E9Q2L2;Q91XM9;D3YWU0	H7BWY4;E9Q9H0;Q811D0;D3Z3B8	27;27;27;24;5;5;5;3	27;27;27;24;5;5;5;3	7;7;7;7;1;1;1;1	Disks large homolog 1	Dlg1	8	27	27	7	22	24	20	19	22	24	12	15	19	22	22	18	14	19	18	15	22	24	20	19	22	24	12	15	19	22	22	18	14	19	18	15	5	6	5	3	6	6	2
E9Q9I2;E9Q9R9;F6YZU5	E9Q9I2;E9Q9R9;F6YZU5	6;6;4	6;6;4	6;6;4		Dlg5	3	6	6	6	2	2	2	2	3	2	2	1	0	0	2	1	1	4	2	1	2	2	2	2	3	2	2	1	0	0	2	1	1	4	2	1	2	2	2	2	3	2	2
E9Q9J4;Q6ZQB6;A2ARP1	E9Q9J4;Q6ZQB6;A2ARP1	2;2;1	2;2;1	2;2;1	Inositol hexakisphosphate and diphosphoinositol-pentakisphosphate kinase 2;Inositol hexakisphosphate and diphosphoinositol-pentakisphosphate kinase 1	Ppip5k2;Ppip5k1	3	2	2	2	1	2	2	0	2	0	0	1	2	2	0	0	1	0	0	1	1	2	2	0	2	0	0	1	2	2	0	0	1	0	0	1	1	2	2	0	2	0	0
E9Q9Q2;A0A087WQF6;A0A087WPF0;Q80ZH9;Q3URW7;F6TDX7;F6Z9T5;Q9DCB4;Q80TM6	E9Q9Q2;A0A087WQF6;A0A087WPF0;Q80ZH9	5;3;3;3;2;1;1;1;1	5;3;3;3;2;1;1;1;1	5;3;3;3;2;1;1;1;1		R3hdm1	9	5	5	5	2	2	2	0	2	1	1	2	2	1	1	0	1	1	1	1	2	2	2	0	2	1	1	2	2	1	1	0	1	1	1	1	2	2	2	0	2	1	1
E9Q9T1;A0A087WPK3	E9Q9T1;A0A087WPK3	41;40	19;18	0;0		Lrrfip1	2	41	19	0	26	30	33	34	29	34	35	33	20	21	26	24	17	26	30	28	10	11	13	15	9	13	16	12	5	6	9	8	3	8	12	11	0	0	0	0	0	0	0
E9Q9T6;Q6ZPL9;A0A0G2JG82	E9Q9T6;Q6ZPL9	7;7;2	7;7;2	7;7;2	ATP-dependent RNA helicase DDX55	Ddx55	3	7	7	7	1	3	4	3	3	4	4	4	2	1	1	0	2	1	4	2	1	3	4	3	3	4	4	4	2	1	1	0	2	1	4	2	1	3	4	3	3	4	4
E9Q9W4	E9Q9W4	3	3	3		Slc27a6	1	3	3	3	2	2	1	1	1	2	0	1	1	1	2	0	0	0	0	1	2	2	1	1	1	2	0	1	1	1	2	0	0	0	0	1	2	2	1	1	1	2	0
E9QA45;Q3UJK4;E9Q004;F7A4M1	E9QA45;Q3UJK4	6;6;1;1	6;6;1;1	6;6;1;1	GTP-binding protein 2	Gtpbp2	4	6	6	6	4	4	4	6	3	4	2	1	1	2	1	3	3	4	2	1	4	4	4	6	3	4	2	1	1	2	1	3	3	4	2	1	4	4	4	6	3	4	2
E9QA63	E9QA63	138	1	1		Macf1	1	138	1	1	92	93	92	74	85	95	73	69	62	95	71	63	58	88	73	59	1	1	1	0	0	1	1	0	1	1	1	0	1	1	1	1	1	1	1	0	0	1	1
E9QA74	E9QA74	126	1	0		Myo18a	1	126	1	0	99	109	108	108	104	111	107	107	82	96	98	95	86	100	102	92	1	1	1	0	0	1	1	0	0	0	0	0	0	0	1	0	0	0	0	0	0	0	0
308193;1308194;1308195;1308196;1308197;1308198;1308199;1308200;1308201;1308202;1308203;1308204;1308205;1308206;1308207;1308208;1308209;1308210;1308211;1308212;1308213;1308214;1308215;1308216;1308217;1308218;1308219;1308220;1308221;1308222;1308223;1308224;1308225;1308226;1308227;1308228;1308229;1308230;1308231;1308232;1308233;1308234;1308235;1308236;1308237;1308238;1308239;1308240;1308241;1308242;…	3081;3082;3083;3084;3085;3086;3087;3088;3089;3090;3091;3092;3093;3094;3095;3096;3097;3098;3099;3100;3101;3102;3103;3104;3105;3106;3107;3108;3109;3110;3111;3112;3113;3114;3115;3116;3117;3118;3119;3120;3121;3122;3123;3124;3125;3126;3127;3128;3129;3130;3131;3132;3133;3134;3135;3136;3137;3138;3139;3140;3141;3142;3143;9453;9454;9455;12595;12596;12597;12598;12599;12600;12601;12602;12603;12604;12605;126…
6476;1176477;1176478;1176479;1176480;1176481;1176482;1176483;1176484;1176485;1176486;1176487;1176488;1176489;1176490;1176491;1176492;1176493;1176494;1176495;1176496;1176497;1176498;1176499;1176500;1176501;1176502;1176503;1176504;1176505;1176506;1176507;1176508;1176509;1176510;1176511;1176512;1176513;1176514;1176515;1176516;1176517;1176518;1176519;1176520;1176521;1176522;1176523;1176524;1176525;11…	3113;9453;12611;39925;39954;60437;60538;68954;77700;102561;145832;157144;157204;158114;158139;161386;170595;189760;192634;192645;207109;208071;208623;210827;215456;215464;218890;218894;219230;219240;234220;247045;247065;247768;247777;283736;285043;298630;329327;329447;367201;383626;433764;455319;460061;462154;462204;462239;483667;498604;501017;510742;549991;550749;554116;562552;562570;562957;5654…	1183;1184;1185;1186;1187;1188;1189;1190;1191;1192;1193;1194;1195;1196;1197;1198;1199;1200;1201;1202;1203;1204;1205;1206;1207;1208;1209;1210;1211	77;390;391;616;644;719;929;943;946;948;951;1000;1093;1105;1170;1180;1182;1193;1214;1274;1312;1316;1358;1362;1376;1379;1414;1490;1509
E9QAD4;Q7TQK5	E9QAD4;Q7TQK5	14;14	14;14	14;14	Coiled-coil domain-containing protein 93	Ccdc93	2	14	14	14	10	9	8	7	12	10	3	4	7	10	6	5	4	6	4	4	10	9	8	7	12	10	3	4	7	10	6	5	4	6	4	4	10	9	8	7	12	10	3
E9QAE3	E9QAE3	27	27	27		Btaf1	1	27	27	27	14	13	9	10	12	8	9	10	11	10	9	9	7	8	12	12	14	13	9	10	12	8	9	10	11	10	9	9	7	8	12	12	14	13	9	10	12	8	9
E9QAF4	E9QAF4	36	36	35		Phldb3	1	36	36	35	29	29	27	29	28	27	20	25	26	29	30	27	19	27	26	24	29	29	27	29	28	27	20	25	26	29	30	27	19	27	26	24	28	28	26	28	27	26	19
E9QAF8;Q7TQK0	E9QAF8;Q7TQK0	3;3	3;3	3;3		Ccnt2	2	3	3	3	3	3	2	0	3	2	2	2	2	2	1	0	2	2	1	1	3	3	2	0	3	2	2	2	2	2	1	0	2	2	1	1	3	3	2	0	3	2	2
E9QAF9;Q0VGY8	E9QAF9;Q0VGY8	37;37	37;37	37;37	Protein TANC1	Tanc1	2	37	37	37	28	25	12	14	27	27	7	11	26	26	21	10	16	26	13	4	28	25	12	14	27	27	7	11	26	26	21	10	16	26	13	4	28	25	12	14	27	27	7
E9QAG7;Q8C5V4;Q9QXP6;Q99LD7;F6S742;F6WPC3	E9QAG7;Q8C5V4;Q9QXP6;Q99LD7;F6S742	3;3;3;2;2;1	3;3;3;2;2;1	3;3;3;2;2;1	E3 ubiquitin-protein ligase makorin-1	Mkrn1	6	3	3	3	2	3	1	1	1	2	0	0	0	1	1	0	2	2	1	1	2	3	1	1	1	2	0	0	0	1	1	0	2	2	1	1	2	3	1	1	1	2	0
E9QAP7;G5E8Z2	E9QAP7	16;1	16;1	16;1		Taf4a	2	16	16	16	5	4	7	8	8	5	9	4	6	1	4	5	6	1	6	8	5	4	7	8	8	5	9	4	6	1	4	5	6	1	6	8	5	4	7	8	8	5	9
E9QAQ5;Q5KU03;Q9WV60	E9QAQ5;Q5KU03;Q9WV60	18;17;17	18;17;17	12;11;11	Glycogen synthase kinase-3 beta	Gsk3b	3	18	18	12	12	13	13	11	12	12	13	11	13	15	10	10	12	13	12	10	12	13	13	11	12	12	13	11	13	15	10	10	12	13	12	10	9	10	11	9	9	11	11
E9QAS4;E9QAS5;Q6PDQ2;F6WR45	E9QAS4;E9QAS5;Q6PDQ2	50;50;50;9	50;50;50;9	41;41;41;5	Chromodomain-helicase-DNA-binding protein 4	Chd4	4	50	50	41	33	39	36	37	34	43	37	39	28	28	35	30	32	30	40	32	33	39	36	37	34	43	37	39	28	28	35	30	32	30	40	32	26	31	29	31	29	35	29
Q7TNC9;E9QAS7;Q3TZT4	Q7TNC9;E9QAS7;Q3TZT4	6;6;5	6;6;5	6;6;5		Inpp5a	3	6	6	6	4	6	4	3	5	4	1	0	1	4	2	4	1	4	3	3	4	6	4	3	5	4	1	0	1	4	2	4	1	4	3	3	4	6	4	3	5	4	1
E9QAT0;E9QAS9	E9QAT0;E9QAS9	23;21	20;18	1;1		Fmr1	2	23	20	1	18	17	18	13	17	12	16	14	12	17	17	16	14	16	13	14	16	15	16	13	15	11	15	13	11	14	15	15	11	14	11	13	1	1	1	1	1	1	1
Q5M8Q0;E9QAZ2;Q9CZM2;B8JKK2	Q5M8Q0;E9QAZ2;Q9CZM2;B8JKK2	12;12;12;6	12;12;12;6	12;12;12;6	Ribosomal protein L15;60S ribosomal protein L15	Rpl15;Gm10020	4	12	12	12	9	10	11	10	9	10	10	11	7	8	10	10	7	9	10	11	9	10	11	10	9	10	10	11	7	8	10	10	7	9	10	11	9	10	11	10	9	10	10
E9QB02;Q68FL6;F6W0G8	E9QB02;Q68FL6	33;33;6	33;33;6	33;33;6	Methionine--tRNA ligase, cytoplasmic	Mars	3	33	33	33	21	24	26	22	23	24	27	22	19	23	24	23	20	22	23	22	21	24	26	22	23	24	27	22	19	23	24	23	20	22	23	22	21	24	26	22	23	24	27
E9QJS1;Q9R117	E9QJS1;Q9R117	12;10	10;8	10;8	Tyrosine-protein kinase;Non-receptor tyrosine-protein kinase TYK2	Tyk2	2	12	10	10	11	11	6	6	7	7	2	4	7	10	7	7	4	8	6	4	9	9	4	4	5	6	0	2	5	8	5	5	2	7	4	2	9	9	4	4	5	6	0
E9QJT2;Q3UMQ8	E9QJT2;Q3UMQ8	8;8	8;8	8;8	H/ACA ribonucleoprotein complex non-core subunit NAF1	Naf1	2	8	8	8	6	5	6	4	5	5	1	1	5	5	5	2	3	6	2	3	6	5	6	4	5	5	1	1	5	5	5	2	3	6	2	3	6	5	6	4	5	5	1
F8WI26;E9QJT6;Q68ED3;F6UPY1	F8WI26;E9QJT6;Q68ED3	8;8;8;3	8;8;8;3	8;8;8;3	Non-canonical poly(A) RNA polymerase PAPD5	Papd5	4	8	8	8	4	3	5	5	5	2	4	3	3	3	5	3	3	3	5	4	4	3	5	5	5	2	4	3	3	3	5	3	3	3	5	4	4	3	5	5	5	2	4
E9QJU8;Q8CG79;A0A0A6YX89	E9QJU8;Q8CG79	19;19;1	19;19;1	19;19;1	Apoptosis-stimulating of p53 protein 2	Trp53bp2;Tp53bp2	3	19	19	19	14	12	9	8	12	14	4	5	13	11	12	6	7	12	5	7	14	12	9	8	12	14	4	5	13	11	12	6	7	12	5	7	14	12	9	8	12	14	4
E9QJV4;Q8K2Z2;D6RDR5	E9QJV4;Q8K2Z2	33;30;2	33;30;2	33;30;2	Pre-mRNA-processing factor 39	Prpf39	3	33	33	33	22	24	23	21	23	22	25	19	25	26	25	21	26	24	25	18	22	24	23	21	23	22	25	19	25	26	25	21	26	24	25	18	22	24	23	21	23	22	25
E9QK83;Q5XG71	E9QK83;Q5XG71	21;20	21;20	21;20	Small subunit processome component 20 homolog	Utp20	2	21	21	21	12	11	11	11	11	8	11	7	8	5	4	5	7	6	7	6	12	11	11	11	11	8	11	7	8	5	4	5	7	6	7	6	12	11	11	11	11	8	11
E9QKD1;Q3UHX0	E9QKD1;Q3UHX0	2;2	2;2	2;2	Nucleolar protein 8	Nol8	2	2	2	2	2	0	0	0	2	1	0	1	2	0	0	0	1	0	0	1	2	0	0	0	2	1	0	1	2	0	0	0	1	0	0	1	2	0	0	0	2	1	0
G3X8R4;E9QKD9;Q9DBA9;E9PWY2;D6RJL7	G3X8R4;E9QKD9;Q9DBA9	14;14;13;3;1	14;14;13;3;1	14;14;13;3;1	General transcription factor IIH subunit 1	Gtf2h1	5	14	14	14	11	9	5	9	10	8	4	6	7	10	6	5	7	6	8	6	11	9	5	9	10	8	4	6	7	10	6	5	7	6	8	6	11	9	5	9	10	8	4
H3BKF6;E9QKE9;H3BK24;H3BLS0;H3BJQ9;P53564;H3BJ26;H3BJL7;H3BL09	H3BKF6;E9QKE9;H3BK24;H3BLS0;H3BJQ9;P53564;H3BJ26	5;5;5;5;5;5;3;2;1	5;5;5;5;5;5;3;2;1	2;2;2;2;2;2;0;0;0	Homeobox protein cut-like;Homeobox protein cut-like 1	Cux1	9	5	5	2	0	1	2	1	3	1	3	2	1	2	1	3	0	1	2	2	0	1	2	1	3	1	3	2	1	2	1	3	0	1	2	2	0	1	1	0	1	1	1
E9QKG2;E9PZI6;Q9WV86;G3UX83;Q8K0T4	E9QKG2;E9PZI6;Q9WV86	12;11;11;2;2	12;11;11;2;2	12;11;11;2;2	Katanin p60 ATPase-containing subunit A1	Katna1	5	12	12	12	10	10	5	7	10	9	5	3	8	11	7	6	8	8	6	5	10	10	5	7	10	9	5	3	8	11	7	6	8	8	6	5	10	10	5	7	10	9	5
E9QKG3;Q9CWH5	E9QKG3;Q9CWH5	2;2	2;2	2;2	tRNA (guanine(10)-N2)-methyltransferase homolog	Trmt11	2	2	2	2	2	0	0	0	0	0	0	1	0	0	0	0	0	0	0	0	2	0	0	0	0	0	0	1	0	0	0	0	0	0	0	0	2	0	0	0	0	0	0
E9QKK1;Q6RT24	E9QKK1;Q6RT24	16;16	16;16	16;16	Kinesin-like protein;Centromere-associated protein E	Cenpe	2	16	16	16	14	9	7	6	11	9	4	5	10	9	7	5	7	10	7	4	14	9	7	6	11	9	4	5	10	9	7	5	7	10	7	4	14	9	7	6	11	9	4
E9QKK8;F6Q8D3;Q9QZW0	E9QKK8;F6Q8D3;Q9QZW0	18;18;18	17;17;17	17;17;17	Phospholipid-transporting ATPase;Phospholipid-transporting ATPase 11C	Atp11c	3	18	17	17	9	14	13	12	12	15	10	9	11	15	14	11	11	12	10	12	9	14	13	12	11	15	10	9	11	14	14	11	10	12	10	12	9	14	13	12	11	15	10
E9QKQ3;Q9Z2Q2;K4DI66;F6ZLH4;H7BX94;D3Z5V3	E9QKQ3;Q9Z2Q2;K4DI66	7;7;4;3;3;1	7;7;4;3;3;1	7;7;4;3;3;1	Lysine-rich nucleolar protein 1	Knop1	6	7	7	7	4	5	4	5	2	1	4	4	2	2	3	3	3	3	3	5	4	5	4	5	2	1	4	4	2	2	3	3	3	3	3	5	4	5	4	5	2	1	4
E9QKX5;Q80TY5	E9QKX5;Q80TY5	9;8	9;8	9;8	Vacuolar protein sorting-associated protein 13B	Vps13b	2	9	9	9	5	5	4	7	3	3	3	2	3	2	4	1	2	2	2	2	5	5	4	7	3	3	3	2	3	2	4	1	2	2	2	2	5	5	4	7	3	3	3
E9QKZ2;Q91YE6;E0CXB2;F6TLX3;E0CY46;F6UT58	E9QKZ2;Q91YE6;E0CXB2	30;30;17;8;2;1	30;30;17;8;2;1	30;30;17;8;2;1	Importin-9	Ipo9	6	30	30	30	26	21	20	20	22	24	20	16	20	21	21	20	21	22	18	18	26	21	20	20	22	24	20	16	20	21	21	20	21	22	18	18	26	21	20	20	22	24	20
E9QL65;Q8CI04	E9QL65;Q8CI04	5;4	5;4	5;4	Conserved oligomeric Golgi complex subunit 3	Cog3	2	5	5	5	3	2	1	2	1	1	1	1	3	1	2	1	4	2	1	2	3	2	1	2	1	1	1	1	3	1	2	1	4	2	1	2	3	2	1	2	1	1	1
E9QL80;Q91YX5	E9QL80;Q91YX5	4;4	4;4	4;4	Acyl-CoA:lysophosphatidylglycerol acyltransferase 1	Lpgat1	2	4	4	4	3	1	2	1	1	2	1	1	2	3	3	0	1	4	2	0	3	1	2	1	1	2	1	1	2	3	3	0	1	4	2	0	3	1	2	1	1	2	1
E9QLA5;Q0GNC1	E9QLA5;Q0GNC1	42;36	42;36	42;36	Inverted formin-2	Inf2	2	42	42	42	31	35	29	27	27	33	21	27	23	33	32	26	25	33	26	23	31	35	29	27	27	33	21	27	23	33	32	26	25	33	26	23	31	35	29	27	27	33	21
E9QLB2;Q3UFF7	E9QLB2;Q3UFF7	2;2	2;2	2;2	Lysophospholipase-like protein 1	Lyplal1	2	2	2	2	1	2	2	2	1	2	2	1	2	1	2	2	2	2	2	2	1	2	2	2	1	2	2	1	2	1	2	2	2	2	2	2	1	2	2	2	1	2	2
E9QLB8;Q566J8;A0A0R4J1X1	E9QLB8;Q566J8;A0A0R4J1X1	6;6;4	6;6;4	6;6;4	AarF domain-containing protein kinase 4	Adck4	3	6	6	6	1	3	1	2	1	3	2	2	2	2	1	0	1	3	1	2	1	3	1	2	1	3	2	2	2	2	1	0	1	3	1	2	1	3	1	2	1	3	2
E9QLH9;Q571I4	E9QLH9;Q571I4	11;9	11;9	11;9	Tyrosine-protein kinase SgK223	D8Ertd82e;Sgk223	2	11	11	11	6	7	7	9	6	6	5	7	2	5	4	5	3	3	5	4	6	7	7	9	6	6	5	7	2	5	4	5	3	3	5	4	6	7	7	9	6	6	5
E9QLJ0;Q70KF4	E9QLJ0;Q70KF4	5;5	5;5	5;5	Cardiomyopathy-associated protein 5	Cmya5	2	5	5	5	4	4	5	5	4	4	4	4	3	5	4	4	3	4	3	4	4	4	5	5	4	4	4	4	3	5	4	4	3	4	3	4	4	4	5	5	4	4	4
E9QLK3;Q8C3R1;D6RE40	E9QLK3;Q8C3R1	9;9;1	9;9;1	9;9;1	BRCA1-associated ATM activator 1	Brat1	3	9	9	9	5	4	3	5	5	3	2	4	5	7	5	4	5	4	4	2	5	4	3	5	5	3	2	4	5	7	5	4	5	4	4	2	5	4	3	5	5	3	2
E9QLK7;F7CGG2;E9PZA7;E9PWT1;Q80YV3	E9QLK7;F7CGG2;E9PZA7;E9PWT1;Q80YV3	26;25;25;25;18	26;25;25;25;18	26;25;25;25;18	Transformation/transcription domain-associated protein	Trrap	5	26	26	26	22	10	14	9	20	12	7	7	17	14	13	12	12	9	11	9	22	10	14	9	20	12	7	7	17	14	13	12	12	9	11	9	22	10	14	9	20	12	7
E9QLL2;Q8BZ98;F2Z460;E0CXZ8	E9QLL2;Q8BZ98	6;6;2;2	2;2;1;1	1;1;1;1	Dynamin-3	Dnm3	4	6	2	1	5	3	2	4	4	3	3	4	5	5	4	2	3	3	3	2	2	1	1	1	1	1	1	1	2	1	1	1	1	1	1	1	1	1	1	1	1	1	1
E9QLQ7;Q91YQ1;M0QW55	E9QLQ7;Q91YQ1	4;4;1	3;3;1	3;3;1	Ras-related protein Rab-7L1	Rab29	3	4	3	3	3	1	2	2	2	2	3	1	2	3	1	2	1	2	3	2	2	0	1	1	1	1	2	0	1	2	0	1	0	1	2	1	2	0	1	1	1	1	2
E9QLR3;Q60961	E9QLR3;Q60961	3;2	3;2	3;2	Lysosomal-associated transmembrane protein 4A	Laptm4a	2	3	3	3	2	3	3	3	1	3	3	2	2	1	2	2	2	2	3	2	2	3	3	3	1	3	3	2	2	1	2	2	2	2	3	2	2	3	3	3	1	3	3
E9QM38;P55012	E9QM38;P55012	5;4	5;4	5;4	Solute carrier family 12 member 2	Slc12a2	2	5	5	5	4	3	2	1	4	4	0	2	2	3	3	2	0	3	2	2	4	3	2	1	4	4	0	2	2	3	3	2	0	3	2	2	4	3	2	1	4	4	0
E9QM55;Q80XI1	E9QM55;Q80XI1	6;6	6;6	6;6	F-box only protein 34	Fbxo34	2	6	6	6	3	2	2	2	3	1	1	4	3	1	2	3	1	2	1	1	3	2	2	2	3	1	1	4	3	1	2	3	1	2	1	1	3	2	2	2	3	1	1
E9QM77;O70305;F6U2C2;F7B6X4;F6V8M6	E9QM77;O70305;F6U2C2;F7B6X4;F6V8M6	18;18;16;10;9	17;17;15;10;8	17;17;15;10;8	Ataxin-2	Atxn2	5	18	17	17	9	12	11	9	8	10	11	10	12	12	12	6	9	12	11	9	9	12	10	9	8	10	11	10	12	12	11	6	9	11	11	9	9	12	10	9	8	10	11
E9QM90;Q148V7;A0A087WSS1;G3X9J4;A0A087WRM8	E9QM90;Q148V7;A0A087WSS1;G3X9J4	7;7;6;6;3	7;7;6;6;3	7;7;6;6;3	LisH domain and HEAT repeat-containing protein KIAA1468	2310035C23Rik;Kiaa1468	5	7	7	7	6	4	3	2	4	2	3	2	4	5	4	5	2	4	3	5	6	4	3	2	4	2	3	2	4	5	4	5	2	4	3	5	6	4	3	2	4	2	3
E9QMA2;Q3TNH5	E9QMA2;Q3TNH5	3;3	3;3	3;3	Protein FAM172A	Fam172a	2	3	3	3	2	2	2	2	2	2	2	0	2	1	2	1	2	2	1	1	2	2	2	2	2	2	2	0	2	1	2	1	2	2	1	1	2	2	2	2	2	2	2
E9QMB7;Q8CES0	E9QMB7;Q8CES0	3;3	3;3	3;3	N-alpha-acetyltransferase 30	Naa30	2	3	3	3	3	0	0	1	2	1	2	1	2	3	1	1	2	0	0	0	3	0	0	1	2	1	2	1	2	3	1	1	2	0	0	0	3	0	0	1	2	1	2
E9QME5;E9QP19;Q99PP7;A0A0G2JGY5;A0A0G2JE09	E9QME5;E9QP19;Q99PP7;A0A0G2JGY5	4;4;4;2;1	4;4;4;2;1	4;4;4;2;1	E3 ubiquitin-protein ligase TRIM33	Trim33	5	4	4	4	1	1	0	2	1	3	1	0	3	1	2	1	2	1	1	1	1	1	0	2	1	3	1	0	3	1	2	1	2	1	1	1	1	1	0	2	1	3	1
E9QMF5;Q80TN7;F6SRT8	E9QMF5;Q80TN7;F6SRT8	6;6;5	5;5;4	5;5;4	Neuron navigator 3	Nav3	3	6	5	5	4	3	0	1	3	2	3	0	2	4	2	2	3	2	0	1	3	2	0	0	2	1	2	0	1	3	1	1	2	1	0	1	3	2	0	0	2	1	2
E9QMH7;Q9DBZ1	E9QMH7;Q9DBZ1	10;9	10;9	10;9	Inhibitor of nuclear factor kappa-B kinase-interacting protein	Ikbip	2	10	10	10	5	6	4	5	3	5	5	3	3	6	4	3	2	2	3	4	5	6	4	5	3	5	5	3	3	6	4	3	2	2	3	4	5	6	4	5	3	5	5
Q14DJ8;E9QMJ8;O35625;F6SKQ8	Q14DJ8;E9QMJ8;O35625	3;3;3;1	3;3;3;1	3;3;3;1	Axin-1	Axin1	4	3	3	3	1	1	2	1	0	1	2	1	0	2	0	0	0	1	1	0	1	1	2	1	0	1	2	1	0	2	0	0	0	1	1	0	1	1	2	1	0	1	2
E9QMN5;Q8CHY6	E9QMN5;Q8CHY6	17;17	17;17	17;17	Transcriptional repressor p66 alpha	Gatad2a	2	17	17	17	14	9	14	9	11	12	13	11	11	10	14	6	10	11	10	7	14	9	14	9	11	12	13	11	11	10	14	6	10	11	10	7	14	9	14	9	11	12	13
E9QMQ3;Q99KW3;J9JI90	E9QMQ3;Q99KW3	30;30;4	29;29;3	16;16;0	TRIO and F-actin-binding protein	Triobp	3	30	29	16	24	28	18	16	22	24	10	13	17	24	24	22	12	25	20	12	23	27	17	15	21	23	10	12	16	23	23	21	11	24	19	11	13	15	8	7	12	13	4
E9QMV2;Q4KML4	E9QMV2;Q4KML4	2;2	2;2	2;2	Costars family protein ABRACL	Abracl	2	2	2	2	2	2	1	2	2	1	0	2	1	1	2	2	2	2	2	2	2	2	1	2	2	1	0	2	1	1	2	2	2	2	2	2	2	2	1	2	2	1	0
E9QMX4;Q8BLK9;E0CY13;E0CYA1	E9QMX4;Q8BLK9	7;7;2;1	7;7;2;1	7;7;2;1	Ribosomal protein S6 kinase delta-1	Rps6kc1	4	7	7	7	5	4	2	1	3	3	0	2	4	3	4	1	2	4	2	1	5	4	2	1	3	3	0	2	4	3	4	1	2	4	2	1	5	4	2	1	3	3	0
E9QMX7;Q640N3	E9QMX7;Q640N3	28;26	28;26	26;24	Rho GTPase-activating protein 30	Arhgap30	2	28	28	26	21	24	21	15	18	20	19	14	19	21	19	22	14	24	21	17	21	24	21	15	18	20	19	14	19	21	19	22	14	24	21	17	19	22	19	14	17	18	18
E9QN31;Q922K7;A0A0N4SW16	E9QN31;Q922K7	33;28;5	33;28;5	33;28;5	Probable 28S rRNA (cytosine-C(5))-methyltransferase	Nop2	3	33	33	33	24	29	27	24	24	29	28	27	24	20	22	20	22	22	27	23	24	29	27	24	24	29	28	27	24	20	22	20	22	22	27	23	24	29	27	24	24	29	28
E9QN52;Q91WK0	E9QN52;Q91WK0	37;36	1;1	1;1	Leucine-rich repeat flightless-interacting protein 2	Lrrfip2	2	37	1	1	30	32	34	30	33	35	34	30	27	28	30	29	29	33	33	29	0	1	1	0	0	1	1	1	0	0	1	1	1	1	1	0	0	1	1	0	0	1	1
E9QNA7;E9Q6A3;E9PYX6;Q62417;A0A0R4J1W0;B2RXQ9;D3Z080	E9QNA7;E9Q6A3;E9PYX6;Q62417	35;31;30;30;1;1;1	35;31;30;30;1;1;1	5;2;1;4;0;0;0	Sorbin and SH3 domain-containing protein 1	Sorbs1	7	35	35	5	22	28	15	19	23	25	10	16	12	21	21	15	10	23	19	18	22	28	15	19	23	25	10	16	12	21	21	15	10	23	19	18	3	3	0	1	3	2	2
E9QNG1;Q9Z0R6	E9QNG1;Q9Z0R6	20;20	20;20	19;19	Intersectin-2	Itsn2	2	20	20	19	15	14	10	8	11	10	5	5	11	11	10	5	8	10	7	7	15	14	10	8	11	10	5	5	11	11	10	5	8	10	7	7	14	14	10	7	11	9	5
E9QNH7;Q5XG73;Z4YM84	E9QNH7;Q5XG73	9;9;2	9;9;2	9;9;2	Acyl-CoA-binding domain-containing protein 5	Acbd5	3	9	9	9	6	8	4	3	6	6	2	3	6	8	5	7	2	5	4	5	6	8	4	3	6	6	2	3	6	8	5	7	2	5	4	5	6	8	4	3	6	6	2
E9QNN1;A0A087WPL5;O70133;Q3UR42;A0A0R4J2C3;A0A087WRT3	E9QNN1;A0A087WPL5;O70133;Q3UR42	61;60;57;39;19;2	61;60;57;39;19;2	61;60;57;39;19;2	ATP-dependent RNA helicase A	Dhx9	6	61	61	61	42	41	51	50	47	48	49	44	46	42	48	43	48	44	48	49	42	41	51	50	47	48	49	44	46	42	48	43	48	44	48	49	42	41	51	50	47	48	49
E9QNP1	E9QNP1	133	1	1		Macf1	1	133	1	1	89	88	88	70	84	90	71	66	59	91	67	61	54	84	68	55	1	0	1	0	1	0	0	0	1	0	0	0	1	0	0	0	1	0	1	0	1	0	0
E9QNW6;Q8VDG7	E9QNW6;Q8VDG7	3;3	3;3	3;3	Platelet-activating factor acetylhydrolase 2, cytoplasmic	Pafah2	2	3	3	3	3	2	0	0	2	3	1	1	2	1	2	1	2	2	1	0	3	2	0	0	2	3	1	1	2	1	2	1	2	2	1	0	3	2	0	0	2	3	1
E9QNZ2;Q7TPV2;F6Z1P8	E9QNZ2;Q7TPV2;F6Z1P8	3;3;2	3;3;2	3;3;2	E3 ubiquitin-protein ligase DZIP3	Dzip3	3	3	3	3	1	1	0	0	0	0	0	0	1	0	1	1	0	1	0	0	1	1	0	0	0	0	0	0	1	0	1	1	0	1	0	0	1	1	0	0	0	0	0
E9QP00;A0A0N4SVC2;Q6PFR5;A0A0N4SV13	E9QP00;A0A0N4SVC2;Q6PFR5	14;13;13;1	12;11;11;1	12;11;11;1	Transformer-2 protein homolog alpha	Tra2a	4	14	12	12	12	14	11	12	10	13	11	12	11	10	12	11	13	12	12	11	10	12	9	10	8	12	9	10	9	8	10	9	11	10	11	9	10	12	9	10	8	12	9
E9QP44;Q8BZ05	E9QP44;Q8BZ05	9;9	9;9	9;9	Arf-GAP with Rho-GAP domain, ANK repeat and PH domain-containing protein 2	Arap2	2	9	9	9	3	2	5	5	2	2	4	2	3	3	3	3	1	1	3	3	3	2	5	5	2	2	4	2	3	3	3	3	1	1	3	3	3	2	5	5	2	2	4
E9QP46;Q6ZWQ0;Q6DFZ2;F6W8R9;F7BX34;Q6ZWN0;D3YVK9;D3Z412;D6RH38;D3Z2P5;D3Z2J8	E9QP46;Q6ZWQ0	213;212;68;51;19;14;8;6;3;3;3	213;212;68;51;19;14;8;6;3;3;3	210;209;67;50;18;14;8;5;3;3;3	Nesprin-2	Syne2	11	213	213	210	106	129	142	125	108	137	143	118	65	95	106	88	80	100	130	96	106	129	142	125	108	137	143	118	65	95	106	88	80	100	130	96	105	127	140	123	106	135	141
E9QP49;G5E8Y6;Q99MS7	E9QP49;G5E8Y6;Q99MS7	11;10;10	11;10;10	11;10;10	EH domain-binding protein 1-like protein 1	Ehbp1l1	3	11	11	11	8	8	2	5	5	9	4	4	4	8	6	5	2	5	5	4	8	8	2	5	5	9	4	4	4	8	6	5	2	5	5	4	8	8	2	5	5	9	4
E9QP54;Q8K3E5;E9Q552	E9QP54;Q8K3E5	18;18;1	18;18;1	18;18;1	Jouberin	Ahi1	3	18	18	18	12	9	3	7	8	7	5	5	6	11	4	5	4	6	4	2	12	9	3	7	8	7	5	5	6	11	4	5	4	6	4	2	12	9	3	7	8	7	5
F7DEJ0;F6S7U1;E9QPA1;Q69ZJ7	F7DEJ0;F6S7U1;E9QPA1;Q69ZJ7	1;1;1;1	1;1;1;1	1;1;1;1	RAB6A-GEF complex partner protein 1	Ric1	4	1	1	1	0	0	0	0	0	0	0	0	0	0	0	0	0	0	0	0	0	0	0	0	0	0	0	0	0	0	0	0	0	0	0	0	0	0	0	0	0	0	0
E9QPE7;O08638	E9QPE7;O08638	20;18	3;3	3;3	Myosin-11	Myh11	2	20	3	3	15	17	16	15	16	18	15	15	16	17	16	14	15	16	17	13	0	0	0	0	0	1	0	0	0	2	0	0	0	0	1	0	0	0	0	0	0	1	0
E9QPG8;Q60997	E9QPG8;Q60997	2;2	2;2	2;2	Deleted in malignant brain tumors 1 protein	Dmbt1	2	2	2	2	1	2	1	1	1	1	1	2	1	1	1	1	1	1	1	1	1	2	1	1	1	1	1	2	1	1	1	1	1	1	1	1	1	2	1	1	1	1	1
E9QPI5;Q6A026;A0A0J9YV33	E9QPI5;Q6A026	36;36;3	36;36;3	30;30;3	Sister chromatid cohesion protein PDS5 homolog A	Pds5a	3	36	36	30	24	26	25	25	23	24	27	23	21	18	25	25	21	21	27	22	24	26	25	25	23	24	27	23	21	18	25	25	21	21	27	22	20	23	22	21	18	21	24
E9QPK4;Q9JKK8	E9QPK4;Q9JKK8	7;6	7;6	7;6	Serine/threonine-protein kinase ATR	Atr	2	7	7	7	4	2	2	1	3	2	2	2	4	3	1	1	2	3	3	2	4	2	2	1	3	2	2	2	4	3	1	1	2	3	3	2	4	2	2	1	3	2	2
E9QPN7;Q8VDR9	E9QPN7;Q8VDR9	34;34	31;31	31;31	Dedicator of cytokinesis protein 6	Dock6	2	34	31	31	27	23	16	20	20	25	10	15	11	25	16	10	9	20	11	12	25	21	14	17	19	22	8	12	10	24	14	9	8	18	10	11	25	21	14	17	19	22	8
E9QPQ8;Q8JZS9	E9QPQ8;Q8JZS9	5;4	5;4	5;4	39S ribosomal protein L48, mitochondrial	Mrpl48	2	5	5	5	2	1	3	2	1	2	3	1	0	1	1	2	1	1	1	2	2	1	3	2	1	2	3	1	0	1	1	2	1	1	1	2	2	1	3	2	1	2	3
E9QPU2;Q3V0Q1	E9QPU2;Q3V0Q1	2;2	2;2	2;2	Dynein heavy chain 12, axonemal	Dnah12	2	2	2	2	1	2	2	2	1	2	2	1	1	1	2	2	1	1	1	1	1	2	2	2	1	2	2	1	1	1	2	2	1	1	1	1	1	2	2	2	1	2	2
E9QPX3;Q9CXZ1	E9QPX3;Q9CXZ1	6;6	6;6	6;6	NADH dehydrogenase [ubiquinone] iron-sulfur protein 4, mitochondrial	Ndufs4	2	6	6	6	5	5	6	5	4	3	3	4	3	4	5	6	3	3	4	3	5	5	6	5	4	3	3	4	3	4	5	6	3	3	4	3	5	5	6	5	4	3	3
E9QQ10;Q70FJ1	E9QQ10;Q70FJ1	45;42	45;42	44;41	A-kinase anchor protein 9	Akap9	2	45	45	44	24	23	13	14	19	19	10	10	17	23	21	9	8	25	13	9	24	23	13	14	19	19	10	10	17	23	21	9	8	25	13	9	23	23	13	14	18	19	10
E9QQ30;Q9Z2B5;A0A0R4J1Y1	E9QQ30;Q9Z2B5	16;15;3	16;15;3	16;15;3	Eukaryotic translation initiation factor 2-alpha kinase 3	Eif2ak3	3	16	16	16	10	13	13	12	11	14	11	8	5	10	12	11	7	10	13	11	10	13	13	12	11	14	11	8	5	10	12	11	7	10	13	11	10	13	13	12	11	14	11
E9QQ33;Q69ZI1;Q8BZT2	E9QQ33;Q69ZI1	3;3;1	3;3;1	3;3;1	E3 ubiquitin-protein ligase SH3RF1	Sh3rf1	3	3	3	3	0	0	1	1	0	0	0	1	1	0	0	0	0	0	0	0	0	0	1	1	0	0	0	1	1	0	0	0	0	0	0	0	0	0	1	1	0	0	0
F8WHP5;E9QQ38;F8WIJ5;G3UWN4;Q80YA3;D6RH62	F8WHP5;E9QQ38;F8WIJ5;G3UWN4;Q80YA3	3;3;3;2;2;1	3;3;3;2;2;1	3;3;3;2;2;1	Phospholipase DDHD1	Ddhd1	6	3	3	3	2	3	2	1	2	2	2	1	2	2	2	1	1	2	2	1	2	3	2	1	2	2	2	1	2	2	2	1	1	2	2	1	2	3	2	1	2	2	2
E9QQ93;O70373	E9QQ93;O70373	4;4	4;4	4;4	Xin actin-binding repeat-containing protein 1	Xirp1	2	4	4	4	2	3	2	1	1	3	0	1	0	3	1	2	1	2	1	1	2	3	2	1	1	3	0	1	0	3	1	2	1	2	1	1	2	3	2	1	1	3	0
F2Z4B7;G5E867;F2Z3U3;S4R2K5	F2Z4B7;G5E867;F2Z3U3;S4R2K5	2;2;2;1	2;2;2;1	2;2;2;1		Raph1	4	2	2	2	1	0	0	0	2	1	0	1	1	1	1	0	0	1	0	0	1	0	0	0	2	1	0	1	1	1	1	0	0	1	0	0	1	0	0	0	2	1	0
F2Z400;Q3TRL2;F2Z3X6;Q9Z2A0	F2Z400;Q3TRL2;F2Z3X6;Q9Z2A0	1;1;1;1	1;1;1;1	1;1;1;1	3-phosphoinositide-dependent protein kinase 1	Pdpk1	4	1	1	1	0	1	0	0	0	0	0	1	0	1	1	0	0	1	0	0	0	1	0	0	0	0	0	1	0	1	1	0	0	1	0	0	0	1	0	0	0	0	0
F2Z433;Q924H5	F2Z433;Q924H5	2;2	2;2	2;2	DNA repair protein RAD51 homolog 3	Rad51c	2	2	2	2	2	1	1	1	1	1	0	1	1	0	0	1	1	0	1	0	2	1	1	1	1	1	0	1	1	0	0	1	1	0	1	0	2	1	1	1	1	1	0
F2Z446	F2Z446	1	1	1	Vacuolar ATPase assembly integral membrane protein Vma21	Vma21	1	1	1	1	0	1	1	1	0	1	0	1	1	0	0	1	0	0	1	0	0	1	1	1	0	1	0	1	1	0	0	1	0	0	1	0	0	1	1	1	0	1	0
F2Z459;G3XA25;Q80X81;Q8CAY6	F2Z459;G3XA25;Q80X81;Q8CAY6	1;1;1;1	1;1;1;1	1;1;1;1	Acetyl-CoA acetyltransferase, cytosolic	Acat3;Acat2	4	1	1	1	1	1	0	0	1	1	0	0	1	1	1	0	1	1	0	0	1	1	0	0	1	1	0	0	1	1	1	0	1	1	0	0	1	1	0	0	1	1	0
F2Z461;A0A0N4SWG1	F2Z461	37;2	37;2	37;2	E3 ISG15--protein ligase Herc6	Herc6	2	37	37	37	28	33	29	26	29	28	25	24	26	21	31	22	25	28	26	24	28	33	29	26	29	28	25	24	26	21	31	22	25	28	26	24	28	33	29	26	29	28	25
F2Z470;Q01237;F6X166;E9PY17;E9Q5H3;E9PVG9;F7CA39	F2Z470;Q01237	17;17;6;3;1;1;1	17;17;6;3;1;1;1	17;17;6;3;1;1;1	3-hydroxy-3-methylglutaryl coenzyme A reductase;3-hydroxy-3-methylglutaryl-coenzyme A reductase	Hmgcr	7	17	17	17	14	10	8	8	14	11	8	7	14	10	10	7	13	12	9	7	14	10	8	8	14	11	8	7	14	10	10	7	13	12	9	7	14	10	8	8	14	11	8
F2Z471	F2Z471	23	1	1		Vdac1	1	23	1	1	17	20	18	19	17	19	22	18	16	18	21	21	15	21	21	18	1	1	1	0	1	1	1	1	1	1	1	1	1	1	1	0	1	1	1	0	1	1	1
F2Z4A3;A0A087WRT4;A7ISQ2;A7ISQ1	F2Z4A3;A0A087WRT4	8;4;1;1	8;4;1;1	8;4;1;1		Fat1	4	8	8	8	6	3	4	2	4	3	1	1	2	4	3	3	2	2	2	2	6	3	4	2	4	3	1	1	2	4	3	3	2	2	2	2	6	3	4	2	4	3	1
F2Z4A9;H3BLH0;Q6DIC0;E9QAB8;H3BJK2;H3BJM2;H3BJI1;H3BLI4;Q9D007;H3BKJ3;H3BK47	F2Z4A9;H3BLH0;Q6DIC0;E9QAB8;H3BJK2	11;11;11;10;9;2;2;2;2;2;2	1;1;1;1;1;1;1;1;1;1;1	1;1;1;1;1;1;1;1;1;1;1	Probable global transcription activator SNF2L2	Smarca2	11	11	1	1	10	8	8	7	8	8	8	6	9	8	7	7	10	7	7	7	1	1	1	1	1	0	0	0	1	1	0	0	1	0	1	0	1	1	1	1	1	0	0
F2Z4B3;O35207;Q9CPY4;G3UYI1	F2Z4B3;O35207;Q9CPY4	4;4;2;1	4;4;2;1	4;4;2;1	Cyclin-dependent kinase 2-associated protein 1;Cyclin-dependent kinase 2-associated protein 2	Cdk2ap1;Cdk2ap2	4	4	4	4	3	3	4	3	4	3	3	2	3	4	3	3	4	3	3	2	3	3	4	3	4	3	3	2	3	4	3	3	4	3	3	2	3	3	4	3	4	3	3
F7DC78;F6Q454;P43136	F7DC78;F6Q454;P43136	2;2;2	2;2;2	2;2;2	Nuclear receptor subfamily 2 group F member 6	Nr2f6	3	2	2	2	2	1	1	1	1	1	1	1	1	1	2	1	1	2	1	1	2	1	1	1	1	1	1	1	1	1	2	1	1	2	1	1	2	1	1	1	1	1	1
F6Q7H5;Q8K2M3	F6Q7H5;Q8K2M3	1;1	1;1	1;1	SRR1-like protein	Srrd	2	1	1	1	1	0	0	0	1	0	0	0	0	0	0	0	0	1	0	0	1	0	0	0	1	0	0	0	0	0	0	0	0	1	0	0	1	0	0	0	1	0	0
F6QHD1	F6QHD1	14	1	1		Mtdh	1	14	1	1	10	13	12	13	9	12	12	10	7	6	9	11	8	11	9	11	0	1	0	1	0	0	0	0	0	0	0	0	0	0	0	1	0	1	0	1	0	0	0
F6QKK2;Q8VEH3	F6QKK2;Q8VEH3	8;8	3;3	3;3	ADP-ribosylation factor-like protein 8A	Arl8a	2	8	3	3	8	8	8	8	8	8	7	7	7	7	8	7	7	8	8	7	3	3	3	3	3	3	2	3	2	2	3	2	3	3	3	3	3	3	3	3	3	3	2
F6QL70;Q5M8M8;P47915;W4VSN7;D3Z1N9;F6YH22;F6VZG1	F6QL70;Q5M8M8;P47915;W4VSN7;D3Z1N9;F6YH22	6;6;6;5;5;3;1	6;6;6;5;5;3;1	6;6;6;5;5;3;1	60S ribosomal protein L29	Gm17669;Rpl29;Gm3550;Gm10709;Gm5218	7	6	6	6	4	6	5	5	4	5	5	6	4	3	6	6	4	6	4	4	4	6	5	5	4	5	5	6	4	3	6	6	4	6	4	4	4	6	5	5	4	5	5
F6QXA3;Q8BJK1	F6QXA3;Q8BJK1	1;1	1;1	1;1	BTB/POZ domain-containing protein KCTD7	Kctd7	2	1	1	1	1	1	1	0	0	0	0	0	1	0	0	1	0	0	1	0	1	1	1	0	0	0	0	0	1	0	0	1	0	0	1	0	1	1	1	0	0	0	0
F6QZB1;Q9CX48	F6QZB1;Q9CX48	2;2	2;2	2;2	Zinc finger CCHC domain-containing protein 10	Zcchc10	2	2	2	2	1	1	2	2	1	2	0	1	0	1	1	2	0	1	2	2	1	1	2	2	1	2	0	1	0	1	1	2	0	1	2	2	1	1	2	2	1	2	0
F6R059	F6R059	181	2	2		Plec	1	181	2	2	147	158	144	147	147	163	124	140	131	157	160	149	122	160	144	133	2	2	2	2	2	2	2	2	2	2	1	2	1	2	2	1	2	2	2	2	2	2	2
80441;980442;980443;980444;980445;980446;980447;980448;980449;980450;980451;980452;980453;980454;980455;980456;980457;980458;980459;980460;980461;980462;980463;980464;980465;980466;980467;980468;980469;980470;980471;980472;980473;980474;980475;980476;980477;980478;980479;980480;980481;980482;980483;980484;980485;980486;980487;980488;980489;980490;980491;980492;980493;980494;980495;980496;980497;9…	6554;6555;6556;6557;6558;6559;6560;6561;6562;6563;6564;6565;6566;6567;6568;6569;6570;6571;6572;6573;6574;6575;6576;6577;6578;6579;6580;6581;6582;6583;6584;6585;6586;6587;6588;6589;6590;6591;6592;6593;6594;6595;6596;6597;6598;6599;6600;6601;6602;6603;6604;6605;6606;6607;6608;6609;6610;6611;6612;6613;6614;6615;6616;6617;6618;6619;6620;6621;6622;6623;6624;6625;6626;6627;6628;6629;6630;6631;6632;6633…
355;823959;834678;834679;834680;834681;834682;834683;834684;834685;834686;834687;834688;834689;834690;834691;834692;834693;834694;834695;834696;834697;834698;834699;834700;834701;834702;834703;834704;834705;834706;834707;834708;834709;834710;834711;834712;834713;834714;834715;834716;834717;834718;834719;834720;834721;834722;834723;834724;834725;834726;834727;834728;834729;834730;834731;834732;834…	6609;38400;42164;60951;60968;60998;63133;67297;67386;70583;70592;78331;78733;78773;78784;79860;79867;81099;81126;85905;85941;99463;107782;107807;107947;107958;116737;119516;120460;123776;148466;149984;150090;161032;161041;161059;166541;166580;166587;178250;181225;185930;200575;210770;215854;221601;221617;226050;226054;227385;227480;227485;231826;231831;233617;259305;260491;260512;298448;302815;30…	1276;1277;1278;1279;1280;1281;1282;1283;1284;1285;1286	186;640;645;710;718;721;960;1007;1419;1543;1619
F6WKE4;F6R6P2;O70258;D3Z572;E9PX46;F8WGM3	F6WKE4;F6R6P2;O70258;D3Z572;E9PX46;F8WGM3	3;3;3;2;2;2	3;3;3;2;2;2	3;3;3;2;2;2	Epsilon-sarcoglycan	Sgce	6	3	3	3	2	1	3	2	1	1	1	0	2	1	1	2	3	1	1	1	2	1	3	2	1	1	1	0	2	1	1	2	3	1	1	1	2	1	3	2	1	1	1
F6R782;Q6PCQ0	F6R782;Q6PCQ0	3;3	3;3	3;3	IQ domain-containing protein E	Iqce	2	3	3	3	1	1	1	1	2	2	2	1	2	1	2	1	2	2	2	1	1	1	1	1	2	2	2	1	2	1	2	1	2	2	2	1	1	1	1	1	2	2	2
F6R7Y0;Q61420	F6R7Y0;Q61420	1;1	1;1	1;1	CMP-sialic acid transporter	Slc35a1	2	1	1	1	1	1	1	1	1	1	1	1	0	1	1	1	0	1	1	1	1	1	1	1	1	1	1	1	0	1	1	1	0	1	1	1	1	1	1	1	1	1	1
F6R9G0	F6R9G0	4	2	2		Ep400	1	4	2	2	2	1	1	2	3	2	2	1	2	1	1	0	2	0	2	1	1	0	0	1	1	0	1	0	0	1	0	0	1	0	1	0	1	0	0	1	1	0	1
F6RG68;Q3UQN2;J3QPQ1	F6RG68;Q3UQN2;J3QPQ1	6;6;5	6;6;5	6;6;5	F-BAR domain only protein 2	Fcho2	3	6	6	6	4	2	4	1	5	2	2	1	4	4	2	1	2	3	3	2	4	2	4	1	5	2	2	1	4	4	2	1	2	3	3	2	4	2	4	1	5	2	2
F6RIN9	F6RIN9	30	1	1		Scrib	1	30	1	1	23	22	18	20	24	25	18	17	18	24	21	18	14	24	21	17	1	0	1	1	1	1	1	1	0	0	1	1	0	1	1	0	1	0	1	1	1	1	1
F6RJV6;Q9JJK2	F6RJV6;Q9JJK2	9;9	9;9	9;9	LanC-like protein 2	Lancl2	2	9	9	9	6	5	7	5	6	5	4	4	5	6	6	4	5	6	5	5	6	5	7	5	6	5	4	4	5	6	6	4	5	6	5	5	6	5	7	5	6	5	4
F6RND9	F6RND9	73	2	2		Mprip	1	73	2	2	62	60	54	57	56	62	47	53	53	60	60	60	44	59	56	44	1	2	1	1	1	1	1	1	2	2	1	1	1	1	2	1	1	2	1	1	1	1	1
F6RPJ9;Q9JHR7	F6RPJ9;Q9JHR7	16;15	16;15	16;15	Insulin-degrading enzyme	Ide	2	16	16	16	10	10	7	7	8	8	4	7	9	8	4	6	7	8	6	6	10	10	7	7	8	8	4	7	9	8	4	6	7	8	6	6	10	10	7	7	8	8	4
F6RPX5;Q8K341	F6RPX5;Q8K341	1;1	1;1	1;1	Alpha-tubulin N-acetyltransferase 1	Atat1	2	1	1	1	1	0	0	1	1	0	0	1	1	1	0	1	0	0	0	0	1	0	0	1	1	0	0	1	1	1	0	1	0	0	0	0	1	0	0	1	1	0	0
F6RT43;M0QWK1;Q91ZP6	F6RT43;M0QWK1;Q91ZP6	1;1;1	1;1;1	1;1;1	NEDD4 family-interacting protein 2	Ndfip2	3	1	1	1	0	0	1	1	0	1	1	1	0	0	0	0	1	1	0	0	0	0	1	1	0	1	1	1	0	0	0	0	1	1	0	0	0	0	1	1	0	1	1
F6RUI8	F6RUI8	3	1	1		Ankhd1	1	3	1	1	1	1	1	1	1	1	1	0	1	1	1	0	1	1	1	1	0	0	0	0	0	0	0	0	0	0	0	0	0	0	0	0	0	0	0	0	0	0	0
F6X7B3;F6RWQ6	F6X7B3;F6RWQ6	7;7	7;7	7;7		Ankfn1	2	7	7	7	6	6	4	4	5	5	3	4	4	4	4	3	2	5	3	3	6	6	4	4	5	5	3	4	4	4	4	3	2	5	3	3	6	6	4	4	5	5	3
G3UXG8;F6RYG0;Q6PGD0	G3UXG8;F6RYG0;Q6PGD0	1;1;1	1;1;1	1;1;1	All-trans retinoic acid-induced differentiation factor	Atraid	3	1	1	1	0	1	1	1	0	1	0	1	0	1	0	0	0	1	0	1	0	1	1	1	0	1	0	1	0	1	0	0	0	1	0	1	0	1	1	1	0	1	0
F6S062;O54804;F7AYX1;Q5J2U5	F6S062;O54804;F7AYX1;Q5J2U5	2;2;1;1	2;2;1;1	2;2;1;1	Choline kinase alpha	Chka	4	2	2	2	2	1	0	0	1	0	0	0	1	1	0	0	0	1	0	0	2	1	0	0	1	0	0	0	1	1	0	0	0	1	0	0	2	1	0	0	1	0	0
Q3UX37;F6S200;F7C583;F7CES2	Q3UX37;F6S200;F7C583	4;4;2;1	4;4;2;1	4;4;2;1		Plekhg1	4	4	4	4	2	1	0	1	0	2	0	1	2	2	1	1	0	1	1	0	2	1	0	1	0	2	0	1	2	2	1	1	0	1	1	0	2	1	0	1	0	2	0
F6SFF5;Q8K1Z0	F6SFF5;Q8K1Z0	6;6	6;6	6;6	Ubiquinone biosynthesis protein COQ9, mitochondrial	Coq9	2	6	6	6	2	2	0	3	0	1	1	1	1	2	1	1	2	2	2	1	2	2	0	3	0	1	1	1	1	2	1	1	2	2	2	1	2	2	0	3	0	1	1
F6SGV3;Q8C5N5	F6SGV3;Q8C5N5	3;3	3;3	3;3	Programmed cell death protein 2-like	Pdcd2l	2	3	3	3	3	1	1	0	1	1	1	0	1	1	2	1	2	1	0	1	3	1	1	0	1	1	1	0	1	1	2	1	2	1	0	1	3	1	1	0	1	1	1
F6TCF9;Q60739	F6TCF9;Q60739	2;2	2;2	2;2	BAG family molecular chaperone regulator 1	Bag1	2	2	2	2	2	1	1	1	1	1	1	0	2	0	0	1	0	0	0	1	2	1	1	1	1	1	1	0	2	0	0	1	0	0	0	1	2	1	1	1	1	1	1
F6TFF2;Q8R143;E0CXB5;E0CY65	F6TFF2;Q8R143;E0CXB5	3;3;2;1	3;3;2;1	3;3;2;1	Pituitary tumor-transforming gene 1 protein-interacting protein	Pttg1ip	4	3	3	3	3	3	3	2	2	3	3	1	1	2	3	3	3	3	3	2	3	3	3	2	2	3	3	1	1	2	3	3	3	3	3	2	3	3	3	2	2	3	3
F6TFN2;E0CZD8	F6TFN2	84;4	2;0	2;0		Lmo7	2	84	2	2	65	71	66	68	57	70	55	58	57	68	70	59	51	72	64	50	1	1	1	1	2	1	2	1	1	1	1	1	1	1	1	0	1	1	1	1	2	1	2
F6TLV3;Q8BX90;E0CXY0	F6TLV3;Q8BX90	17;17;7	17;17;7	17;17;7	Fibronectin type-III domain-containing protein 3A	Fndc3a	3	17	17	17	9	11	7	8	8	10	8	5	6	7	8	8	5	8	6	8	9	11	7	8	8	10	8	5	6	7	8	8	5	8	6	8	9	11	7	8	8	10	8
F6TMZ3;O54782	F6TMZ3;O54782	2;2	2;2	2;2	Epididymis-specific alpha-mannosidase	Man2b2	2	2	2	2	1	0	0	0	1	0	0	0	0	0	0	0	0	0	0	0	1	0	0	0	1	0	0	0	0	0	0	0	0	0	0	0	1	0	0	0	1	0	0
F6TQQ9;O70333	F6TQQ9;O70333	2;2	2;2	2;2	Cysteine-rich PDZ-binding protein	Cript	2	2	2	2	2	2	2	2	2	2	2	1	2	2	2	1	2	2	2	2	2	2	2	2	2	2	2	1	2	2	2	1	2	2	2	2	2	2	2	2	2	2	2
Q505E1;F6TVX7;Q8BSF4;F7C386;E9PX91;D3YY63;D3Z0X7;A0A0G2JEL6	Q505E1;F6TVX7;Q8BSF4;F7C386;E9PX91;D3YY63	11;11;11;10;10;6;2;2	11;11;11;10;10;6;2;2	11;11;11;10;10;6;2;2	Phosphatidylserine decarboxylase proenzyme;Phosphatidylserine decarboxylase alpha chain;Phosphatidylserine decarboxylase beta chain	Pisd;Gm20671	8	11	11	11	9	8	4	4	9	8	4	4	10	9	8	4	6	10	6	5	9	8	4	4	9	8	4	4	10	9	8	4	6	10	6	5	9	8	4	4	9	8	4
F6TZU3;Q8CA72	F6TZU3;Q8CA72	4;4	4;4	4;4	Gigaxonin	Gan	2	4	4	4	3	1	0	1	2	1	0	1	1	3	1	0	1	1	0	0	3	1	0	1	2	1	0	1	1	3	1	0	1	1	0	0	3	1	0	1	2	1	0
F6U6W2;Q5M8S2	F6U6W2;Q5M8S2	2;2	2;2	2;2	Serine protease 46	Prss46	2	2	2	2	2	1	1	0	2	2	1	0	2	2	2	1	0	1	2	0	2	1	1	0	2	2	1	0	2	2	2	1	0	1	2	0	2	1	1	0	2	2	1
F6U775	F6U775	9	1	1		Opa1	1	9	1	1	6	7	4	6	8	7	3	2	5	6	3	5	7	7	4	7	1	0	0	1	1	0	0	0	0	1	0	0	0	0	0	1	1	0	0	1	1	0	0
F6UDT8;G3UZL5;B1AR31	F6UDT8	14;1;1	1;0;0	0;0;0		Dlg1	3	14	1	0	12	13	10	11	11	13	6	7	10	12	12	9	6	9	8	8	1	1	0	0	0	1	0	0	0	1	0	0	0	0	0	0	0	0	0	0	0	0	0
F6UFZ5;G3X9Z4	F6UFZ5;G3X9Z4	1;1	1;1	1;1		Pcf11	2	1	1	1	1	1	1	1	1	1	1	1	0	1	1	1	1	1	1	1	1	1	1	1	1	1	1	1	0	1	1	1	1	1	1	1	1	1	1	1	1	1	1
S4R2H0;M0QWV0;F6UNW2;Q8VCA6	S4R2H0;M0QWV0;F6UNW2;Q8VCA6	2;2;2;2	2;2;2;2	2;2;2;2	Transmembrane protein 161A	Tmem161a	4	2	2	2	1	1	2	1	2	1	1	1	2	2	2	2	2	2	1	2	1	1	2	1	2	1	1	1	2	2	2	2	2	2	1	2	1	1	2	1	2	1	1
F7B1A4;F6VAL0	F7B1A4;F6VAL0	3;3	1;1	1;1		Mff	2	3	1	1	3	3	3	3	3	3	3	3	3	3	3	3	3	3	2	3	1	1	1	1	1	1	1	1	1	1	1	1	1	1	1	1	1	1	1	1	1	1	1
F6VAN0	F6VAN0	10	10	10	Cyclic AMP-dependent transcription factor ATF-6 alpha;Processed cyclic AMP-dependent transcription factor ATF-6 alpha	Atf6	1	10	10	10	7	4	2	3	4	3	4	5	7	5	3	2	5	3	4	3	7	4	2	3	4	3	4	5	7	5	3	2	5	3	4	3	7	4	2	3	4	3	4
F6VG18;Q9JHQ5;E9Q9P1;F6VTH5	F6VG18;Q9JHQ5;E9Q9P1;F6VTH5	2;2;1;1	2;2;1;1	2;2;1;1	Leucine zipper transcription factor-like protein 1	Lztfl1	4	2	2	2	2	1	0	1	2	2	0	0	1	2	2	2	0	2	1	2	2	1	0	1	2	2	0	0	1	2	2	2	0	2	1	2	2	1	0	1	2	2	0
F6VQ81;Q3TUJ9;Q8BKP1	F6VQ81;Q3TUJ9;Q8BKP1	7;7;7	1;1;1	1;1;1		Tpd52l2	3	7	1	1	3	5	6	6	3	6	6	3	4	4	5	4	5	5	5	5	1	1	1	1	1	1	1	0	0	1	1	1	1	1	1	1	1	1	1	1	1	1	1
F6VSK8	F6VSK8	24	1	1		Itga6	1	24	1	1	19	20	19	21	18	20	16	16	17	20	20	17	16	18	18	17	0	0	0	1	0	0	0	0	0	0	0	0	0	0	0	0	0	0	0	1	0	0	0
F6VT60;Q3V384	F6VT60;Q3V384	1;1	1;1	1;1	Lactation elevated protein 1	Lace1	2	1	1	1	0	0	0	0	0	0	0	0	1	0	0	0	0	0	0	0	0	0	0	0	0	0	0	0	1	0	0	0	0	0	0	0	0	0	0	0	0	0	0
F6YY69;F6VW30;P68254	F6YY69;F6VW30;P68254	17;17;17	13;13;13	13;13;13	14-3-3 protein theta	Ywhaq	3	17	13	13	14	16	17	14	15	17	15	14	13	16	16	13	13	17	14	13	12	13	13	11	11	13	12	11	11	13	12	10	11	13	11	9	12	13	13	11	11	13	12
F6W383	F6W383	3	3	2		Vezt	1	3	3	2	0	1	1	1	0	1	1	0	1	1	2	0	0	2	1	1	0	1	1	1	0	1	1	0	1	1	2	0	0	2	1	1	0	0	0	0	0	0	0
F6W741;Q8VEL2;F7BA73;F6RV41	F6W741;Q8VEL2;F7BA73;F6RV41	3;3;2;2	3;3;2;2	3;3;2;2	Myotubularin-related protein 14	Mtmr14	4	3	3	3	2	1	1	1	1	1	1	1	1	1	1	1	1	1	1	1	2	1	1	1	1	1	1	1	1	1	1	1	1	1	1	1	2	1	1	1	1	1	1
F6WIU1;V9GXJ9;Q8VDQ9	F6WIU1;V9GXJ9;Q8VDQ9	8;6;6	8;6;6	8;6;6	Protein KRI1 homolog	Kri1	3	8	8	8	5	7	3	4	5	7	2	2	4	6	5	5	5	5	4	3	5	7	3	4	5	7	2	2	4	6	5	5	5	5	4	3	5	7	3	4	5	7	2
F6WJB7;Q6ZQ93;Z4YLQ1	F6WJB7;Q6ZQ93	13;13;3	13;13;3	13;13;3	Ubiquitin carboxyl-terminal hydrolase;Ubiquitin carboxyl-terminal hydrolase 34	Usp34	3	13	13	13	7	9	6	6	8	6	6	3	4	5	5	4	6	5	5	3	7	9	6	6	8	6	6	3	4	5	5	4	6	5	5	3	7	9	6	6	8	6	6
F7CJY7;F6X4N5;Q8BVI5;B7ZCB8;B7ZCB9	F7CJY7;F6X4N5;Q8BVI5;B7ZCB8	7;7;7;6;3	7;7;7;6;3	7;7;7;6;3	Syntaxin-16	Stx16	5	7	7	7	4	5	2	4	3	4	2	1	2	4	5	5	1	5	4	3	4	5	2	4	3	4	2	1	2	4	5	5	1	5	4	3	4	5	2	4	3	4	2
F6X7Z3;Q059Z2;P70166	F6X7Z3;Q059Z2;P70166	3;3;3	3;3;3	3;3;3	Cytoplasmic polyadenylation element-binding protein 1	Cpeb1	3	3	3	3	3	1	0	2	1	2	1	2	2	1	1	1	1	2	1	1	3	1	0	2	1	2	1	2	2	1	1	1	1	2	1	1	3	1	0	2	1	2	1
F6XD63	F6XD63	1	1	1		Elmo2	1	1	1	1	1	0	0	1	0	0	0	1	0	1	1	0	0	1	0	0	1	0	0	1	0	0	0	1	0	1	1	0	0	1	0	0	1	0	0	1	0	0	0
F6XXP5;Q9CY28;F6SMJ7	F6XXP5;Q9CY28	3;3;1	3;3;1	3;3;1	GTP-binding protein 8	Gtpbp8	3	3	3	3	2	2	1	0	2	2	0	2	2	2	1	0	0	1	0	0	2	2	1	0	2	2	0	2	2	2	1	0	0	1	0	0	2	2	1	0	2	2	0
F6XZS9;Q9WTN3;A0A0A0MQK3	F6XZS9;Q9WTN3;A0A0A0MQK3	13;13;11	13;13;11	13;13;11	Sterol regulatory element-binding protein 1;Processed sterol regulatory element-binding protein 1	Srebf1	3	13	13	13	9	9	4	5	7	6	4	3	8	8	6	8	5	5	3	2	9	9	4	5	7	6	4	3	8	8	6	8	5	5	3	2	9	9	4	5	7	6	4
F6YRW4;P59997;H3BL82;A0A087WP68	F6YRW4;P59997;H3BL82;A0A087WP68	2;2;1;1	2;2;1;1	2;2;1;1	Lysine-specific demethylase 2A	Kdm2a	4	2	2	2	1	2	2	0	0	2	1	0	1	1	1	1	1	1	1	2	1	2	2	0	0	2	1	0	1	1	1	1	1	1	1	2	1	2	2	0	0	2	1
Q561N5;F6YVP7;P62270;S4R1N6	Q561N5;F6YVP7;P62270;S4R1N6	19;19;19;15	19;19;19;15	19;19;19;15	40S ribosomal protein S18	Rps18;Gm10260	4	19	19	19	17	17	18	19	18	16	19	19	17	18	19	18	16	17	19	19	17	17	18	19	18	16	19	19	17	18	19	18	16	17	19	19	17	17	18	19	18	16	19
F6YZ95	F6YZ95	6	2	2		Ppfibp1	1	6	2	2	4	4	4	4	4	4	3	4	4	4	4	3	3	5	5	4	1	1	1	1	1	1	1	1	1	1	1	1	1	2	2	1	1	1	1	1	1	1	1
F6Z9A1;Q6P7W0;H3BKR4;H3BJS8;H3BK32	F6Z9A1;Q6P7W0;H3BKR4;H3BJS8;H3BK32	2;2;1;1;1	2;2;1;1;1	2;2;1;1;1	Sentrin-specific protease 6	Senp6	5	2	2	2	0	0	1	1	0	0	1	0	1	0	0	0	0	0	0	1	0	0	1	1	0	0	1	0	1	0	0	0	0	0	0	1	0	0	1	1	0	0	1
F6ZBR8;G5E8J8;O88286	F6ZBR8;G5E8J8;O88286	16;13;13	16;13;13	16;13;13	Protein Wiz	Wiz	3	16	16	16	7	10	9	8	8	9	12	6	9	6	6	7	7	5	10	8	7	10	9	8	8	9	12	6	9	6	6	7	7	5	10	8	7	10	9	8	8	9	12
F6ZCU9;Q80ZQ9	F6ZCU9;Q80ZQ9	2;2	2;2	2;2	Protein Simiate	Fam206a	2	2	2	2	1	0	0	0	0	0	0	0	0	1	0	0	0	0	0	0	1	0	0	0	0	0	0	0	0	1	0	0	0	0	0	0	1	0	0	0	0	0	0
Q7M739;F6ZDS4;F6RX08	Q7M739;F6ZDS4	5;5;1	5;5;1	5;5;1	Nucleoprotein TPR	Tpr	3	5	5	5	3	3	3	3	2	2	2	2	1	2	3	3	1	4	2	2	3	3	3	3	2	2	2	2	1	2	3	3	1	4	2	2	3	3	3	3	2	2	2
F6ZFT1;F8WJ64;Q569N0;Q9CR21	F6ZFT1;F8WJ64;Q569N0;Q9CR21	2;2;2;2	2;2;2;2	2;2;2;2	Acyl carrier protein;Acyl carrier protein, mitochondrial	Ndufab1	4	2	2	2	2	2	1	1	1	1	0	1	1	2	0	2	1	0	1	1	2	2	1	1	1	1	0	1	1	2	0	2	1	0	1	1	2	2	1	1	1	1	0
F6ZHD8;Q9D6Y9;G3UW30	F6ZHD8;Q9D6Y9;G3UW30	12;12;10	12;12;10	12;12;10	1,4-alpha-glucan-branching enzyme	Gbe1	3	12	12	12	9	10	7	6	10	7	4	6	8	8	8	5	8	9	7	6	9	10	7	6	10	7	4	6	8	8	8	5	8	9	7	6	9	10	7	6	10	7	4
F6ZMJ4;Q3UHK8	F6ZMJ4;Q3UHK8	5;5	5;5	5;5	Trinucleotide repeat-containing gene 6A protein	Tnrc6a	2	5	5	5	3	3	3	3	3	3	3	1	2	2	2	3	2	2	2	3	3	3	3	3	3	3	3	1	2	2	2	3	2	2	2	3	3	3	3	3	3	3	3
F7A6H4;E9Q555;Q3U0U2	F7A6H4;E9Q555	252;251;9	252;251;9	252;251;9	E3 ubiquitin-protein ligase RNF213	Rnf213	3	252	252	252	214	201	175	165	205	199	153	146	195	204	184	162	185	195	169	145	214	201	175	165	205	199	153	146	195	204	184	162	185	195	169	145	214	201	175	165	205	199	153
334379;1334380;1334381;1334382;1334383;1334384;1334385;1334386;1334387;1334388;1334389;1342854;1342855;1342856;1342857;1342858;1342859;1342860;1342861;1342862;1342863;1342864;1342865;1342866;1342867;1342868;1342869;1342870;1342871;1342872;1342873;1342874;1342875;1342876;1342877;1342878;1342879;1342880;1342881;1342882;1342883;1342884;1342885;1342886;1342887;1342888;1342889;1342890;1342891;1342892;…	8343;8344;8345;8346;8347;8348;8349;20866;20867;20868;20869;20870;20871;20872;20873;20874;32937;32938;32939;32940;32941;32942;32943;32944;32945;32946;32947;45261;45262;45263;45264;45265;45266;45267;45268;45269;45270;45271;45272;45273;45274;45275;45276;45277;45278;45279;45280;45281;45282;45283;45284;45285;45286;45287;45288;45289;45290;45291;45292;45293;45294;45295;45296;45297;48902;48903;48904;4890…	8343;20868;32939;45273;48940;55475;55922;59023;103266;110608;111434;116149;116945;120629;124905;125242;127973;131545;132744;134396;135485;139005;139481;147614;150845;150887;153070;153093;164672;165378;171208;171928;171936;177469;178565;178567;179782;180285;201112;203348;209031;209032;211099;211287;212549;212550;228284;231451;233181;237825;238982;254557;258514;262467;266902;269861;280511;284891;28…	1314;1315;1316;1317;1318;1319;1320;1321;1322;1323;1324;1325;1326;1327;1328;1329;1330;1331;1332	221;388;473;570;717;893;1287;1452;1580;2115;2420;2585;2587;3410;3491;3858;4308;4470;4939
F7AA26	F7AA26	46	46	0		Pakap	1	46	46	0	37	38	33	34	37	38	26	31	32	38	33	31	28	37	29	26	37	38	33	34	37	38	26	31	32	38	33	31	28	37	29	26	0	0	0	0	0	0	0
F7ACR9;F6Q750;F6RL59	F7ACR9;F6Q750	141;121;6	137;118;5	0;0;0		Macf1	3	141	137	0	95	92	92	74	87	96	75	69	61	97	71	64	56	88	73	58	92	89	88	72	84	93	73	67	59	95	69	61	53	85	70	56	0	0	0	0	0	0	0
F7AI87	F7AI87	5	2	2		Psmd4	1	5	2	2	3	4	4	2	4	3	5	2	1	3	3	4	1	4	4	3	2	1	2	1	2	1	2	1	0	1	1	2	0	2	2	1	2	1	2	1	2	1	2
F7AL76;Q09XV5	F7AL76;Q09XV5	6;6	5;5	5;5	Chromodomain-helicase-DNA-binding protein 8	Chd8	2	6	5	5	2	6	3	3	5	4	1	1	2	5	3	2	1	5	2	0	1	5	3	3	4	3	1	1	1	4	2	2	1	4	2	0	1	5	3	3	4	3	1
F7ASG0;Q9CWV0	F7ASG0;Q9CWV0	2;2	2;2	2;2	Mitochondrial assembly of ribosomal large subunit protein 1	Malsu1	2	2	2	2	2	2	2	2	2	2	1	2	2	2	2	2	2	2	1	2	2	2	2	2	2	2	1	2	2	2	2	2	2	2	1	2	2	2	2	2	2	2	1
F7AVU1;Q8K2Y9;E0CXR5	F7AVU1;Q8K2Y9	3;3;1	3;3;1	3;3;1	Cerebral cavernous malformations protein 2 homolog	Ccm2	3	3	3	3	1	3	1	0	1	2	1	1	0	1	0	0	1	1	0	0	1	3	1	0	1	2	1	1	0	1	0	0	1	1	0	0	1	3	1	0	1	2	1
F7BA57;Q5HZK1	F7BA57;Q5HZK1	1;1	1;1	1;1	Centrosomal protein of 44 kDa	Cep44	2	1	1	1	0	0	1	0	0	1	0	0	1	1	1	0	1	1	0	0	0	0	1	0	0	1	0	0	1	1	1	0	1	1	0	0	0	0	1	0	0	1	0
F7BE84;A6H6J9;D3Z643	F7BE84	9;2;1	9;2;1	9;2;1		Ankrd50	3	9	9	9	4	5	6	5	6	6	2	2	3	3	5	4	3	7	2	3	4	5	6	5	6	6	2	2	3	3	5	4	3	7	2	3	4	5	6	5	6	6	2
F7BGR7;Q8C7Q4;J3QPA9;Q8VE92;F6TBN8;B0LM42;Q5CZX8;S4R1A6	F7BGR7;Q8C7Q4;J3QPA9;Q8VE92;F6TBN8;B0LM42	15;11;9;9;8;8;7;7	11;11;9;9;8;4;7;7	11;11;9;9;8;4;7;7	RNA-binding protein 4;RNA-binding protein 4B	Gm21992;Rbm4;Rbm4b	8	15	11	11	13	13	13	11	12	12	9	11	10	12	10	11	10	11	11	11	10	9	9	7	8	8	5	7	6	8	6	7	6	7	7	7	10	9	9	7	8	8	5
F7BX26;Q60676	F7BX26;Q60676	8;8	8;8	8;8	Serine/threonine-protein phosphatase;Serine/threonine-protein phosphatase 5	Ppp5c	2	8	8	8	7	4	4	3	7	6	3	5	6	6	6	3	3	6	4	3	7	4	4	3	7	6	3	5	6	6	6	3	3	6	4	3	7	4	4	3	7	6	3
F7C846;P47802;D3Z3F4;D3YVW0;G3UYJ5;G3XA75;G3UXX9;G3UXB5	F7C846;P47802;D3Z3F4;D3YVW0;G3UYJ5;G3XA75	9;9;8;8;6;6;4;1	9;9;8;8;6;6;4;1	2;2;2;1;1;0;1;0	Metaxin-1	Mtx1	8	9	9	2	5	6	6	6	6	7	5	5	5	4	5	7	4	5	6	6	5	6	6	6	6	7	5	5	5	4	5	7	4	5	6	6	1	1	1	1	2	2	1
F7CB97	F7CB97	9	2	2		Clip1	1	9	2	2	4	6	6	7	6	6	6	8	1	2	2	3	3	4	6	4	0	1	1	2	1	0	0	2	0	0	1	1	0	1	0	1	0	1	1	2	1	0	0
F7CC56;Q9ESK9;E9PX56;F7CCJ3	F7CC56;Q9ESK9;E9PX56	4;4;3;1	4;4;3;1	4;4;3;1	RB1-inducible coiled-coil protein 1	Rb1cc1	4	4	4	4	2	1	2	0	3	1	2	0	2	2	1	1	1	1	0	0	2	1	2	0	3	1	2	0	2	2	1	1	1	1	0	0	2	1	2	0	3	1	2
F7D1I5;G3UXY6;Q78HU7	F7D1I5;G3UXY6;Q78HU7	1;1;1	1;1;1	1;1;1	Glycophorin-C	Gypc	3	1	1	1	1	0	0	1	1	0	1	0	1	1	1	1	0	0	1	0	1	0	0	1	1	0	1	0	1	1	1	1	0	0	1	0	1	0	0	1	1	0	1
F7D3B8;Q5M8N3;F8WI30;Q9CY18;F6RSR4	F7D3B8;Q5M8N3;F8WI30;Q9CY18	3;3;3;3;1	3;3;3;3;1	3;3;3;3;1	Sorting nexin-7	Snx7	5	3	3	3	1	1	3	1	1	2	1	2	3	3	1	1	3	1	2	3	1	1	3	1	1	2	1	2	3	3	1	1	3	1	2	3	1	1	3	1	1	2	1
F7DCU7;Q2VPA6	F7DCU7;Q2VPA6	1;1	1;1	1;1	Helicase POLQ-like	Helq	2	1	1	1	1	1	0	0	0	1	0	0	1	1	1	0	1	1	0	1	1	1	0	0	0	1	0	0	1	1	1	0	1	1	0	1	1	1	0	0	0	1	0
F7DD14;P05532	F7DD14;P05532	1;1	1;1	1;1	Tyrosine-protein kinase receptor;Mast/stem cell growth factor receptor Kit	Kit	2	1	1	1	1	1	0	0	1	1	0	0	1	1	1	0	1	1	1	0	1	1	0	0	1	1	0	0	1	1	1	0	1	1	1	0	1	1	0	0	1	1	0
F8VPK0	F8VPK0	8	8	8		Ttc37	1	8	8	8	4	3	3	2	5	0	1	2	4	4	2	3	5	2	3	2	4	3	3	2	5	0	1	2	4	4	2	3	5	2	3	2	4	3	3	2	5	0	1
F8VPK3;P56671	F8VPK3;P56671	1;1	1;1	1;1	Myc-associated zinc finger protein	Maz	2	1	1	1	1	1	1	1	1	1	1	0	1	1	1	0	1	1	1	0	1	1	1	1	1	1	1	0	1	1	1	0	1	1	1	0	1	1	1	1	1	1	1
F8VPK5;P70336	F8VPK5;P70336	7;6	5;4	5;4	Rho-associated protein kinase;Rho-associated protein kinase 2	Rock2	2	7	5	5	4	3	4	4	3	3	3	3	1	6	4	3	2	5	5	4	3	2	3	2	2	2	2	2	1	4	3	2	2	4	3	3	3	2	3	2	2	2	2
V9GXP8;F8VPM7;Q99MI1;V9GX53;V9GWT6;V9GXH3;V9GXF0;V9GXL1;Q6PH08	V9GXP8;F8VPM7;Q99MI1;V9GX53;V9GWT6;V9GXH3;V9GXF0;V9GXL1	6;6;6;5;5;5;5;3;1	6;6;6;5;5;5;5;3;1	6;6;6;5;5;5;5;3;1	ELKS/Rab6-interacting/CAST family member 1	Erc1	9	6	6	6	4	3	3	4	3	4	2	1	1	4	4	5	2	5	3	3	4	3	3	4	3	4	2	1	1	4	4	5	2	5	3	3	4	3	3	4	3	4	2
F8VPN4;A0A0G2JGI9;E0CYU6;F6XXE6;E0CX86;F7CSZ6	F8VPN4;A0A0G2JGI9	19;18;6;6;3;3	19;18;6;6;3;3	19;18;6;6;3;3		Agl	6	19	19	19	10	8	12	11	10	11	14	8	12	10	10	10	10	7	13	11	10	8	12	11	10	11	14	8	12	10	10	10	10	7	13	11	10	8	12	11	10	11	14
F8VPP8	F8VPP8	12	12	12		Zc3h7b	1	12	12	12	8	6	7	6	8	6	7	7	10	5	6	6	4	7	5	6	8	6	7	6	8	6	7	7	10	5	6	6	4	7	5	6	8	6	7	6	8	6	7
F8VPQ1;Q8CIQ7;F6VMI1;F7AGL4	F8VPQ1;Q8CIQ7;F6VMI1	8;8;6;1	8;8;6;1	8;8;6;1	Dedicator of cytokinesis protein 3	Dock3	4	8	8	8	5	4	4	2	4	3	2	1	5	3	1	0	3	3	1	3	5	4	4	2	4	3	2	1	5	3	1	0	3	3	1	3	5	4	4	2	4	3	2
F8VPR2;E9PXE6;F6XR20;A2AQW2;A2AQW3;A2AB60;Q9JL26	F8VPR2;E9PXE6;F6XR20	54;51;28;20;5;5;5	1;0;0;1;0;0;0	1;0;0;1;0;0;0		Fmnl2	7	54	1	1	47	51	42	43	46	48	30	36	42	48	50	42	37	49	37	31	1	1	1	0	1	1	0	0	1	1	1	1	1	1	1	0	1	1	1	0	1	1	0
F8VPT6;P97366;E9PWR7;E9Q9B1;Q3TMK4;E9Q7X9	F8VPT6;P97366;E9PWR7;E9Q9B1;Q3TMK4	6;6;5;3;3;1	6;6;5;3;3;1	6;6;5;3;3;1	Ecotropic viral integration site 5 protein	Evi5	6	6	6	6	3	1	2	0	1	1	2	1	0	1	2	2	0	0	3	3	3	1	2	0	1	1	2	1	0	1	2	2	0	0	3	3	3	1	2	0	1	1	2
H3BJC9;H3BKG1;F8VPT7;Q8CFH6	H3BJC9;H3BKG1;F8VPT7;Q8CFH6	4;4;4;4	4;4;4;4	4;4;4;4	Serine/threonine-protein kinase SIK2	Sik2	4	4	4	4	3	3	2	3	1	2	1	2	2	2	2	1	2	2	2	2	3	3	2	3	1	2	1	2	2	2	2	1	2	2	2	2	3	3	2	3	1	2	1
F8VPU2;E9Q805	F8VPU2	36;10	36;10	35;10	FERM, RhoGEF and pleckstrin domain-containing protein 1	Farp1	2	36	36	35	32	32	24	21	28	30	23	20	25	33	27	18	18	31	20	19	32	32	24	21	28	30	23	20	25	33	27	18	18	31	20	19	31	31	24	21	28	30	23
F8VPY2;Q8C092	F8VPY2;Q8C092	4;3	4;3	4;3	Transcription initiation factor TFIID subunit 5	Taf5	2	4	4	4	1	3	3	1	3	2	3	2	0	0	2	3	1	1	2	2	1	3	3	1	3	2	3	2	0	0	2	3	1	1	2	2	1	3	3	1	3	2	3
F8VPZ3;G3UZF4;F6XDW8	F8VPZ3	5;1;1	5;1;1	5;1;1	Ubiquitin carboxyl-terminal hydrolase	Usp32	3	5	5	5	5	5	2	4	2	3	2	2	0	4	2	1	0	5	2	2	5	5	2	4	2	3	2	2	0	4	2	1	0	5	2	2	5	5	2	4	2	3	2
F8VQ05;A0A0J9YUH4;A0A0J9YTS1;A0A0J9YU33;A0A0J9YUJ6;F6Q1V8;F6SDM9;H3BLH9	F8VQ05	34;16;15;6;5;2;1;1	34;16;15;6;5;2;1;1	34;16;15;6;5;2;1;1		Fryl	8	34	34	34	19	10	21	20	17	20	22	16	11	9	16	11	8	9	16	17	19	10	21	20	17	20	22	16	11	9	16	11	8	9	16	17	19	10	21	20	17	20	22
F8VQ28;Q8VI36;A0A0J9YV30	F8VQ28;Q8VI36;A0A0J9YV30	3;3;2	3;3;2	3;3;2	Paxillin	Pxn	3	3	3	3	1	1	0	1	0	1	1	1	1	1	1	1	1	1	2	0	1	1	0	1	0	1	1	1	1	1	1	1	1	1	2	0	1	1	0	1	0	1	1
F8VQ29;Q3UQP1;A0A0A6YXJ2	F8VQ29	17;8;7	16;7;7	16;7;7		Iqgap3	3	17	16	16	14	10	8	6	10	9	5	6	9	11	11	8	8	10	9	5	13	9	7	5	9	8	4	5	8	10	10	7	7	9	8	4	13	9	7	5	9	8	4
F8VQ52;Q01341	F8VQ52;Q01341	1;1	1;1	1;1	Adenylate cyclase type 6	Adcy6	2	1	1	1	1	1	1	0	1	0	0	0	0	1	1	1	0	1	0	0	1	1	1	0	1	0	0	0	0	1	1	1	0	1	0	0	1	1	1	0	1	0	0
F8VQ54;Q8R418	F8VQ54;Q8R418	2;1	2;1	2;1	Endoribonuclease Dicer	Dicer1	2	2	2	2	0	1	1	0	0	1	0	0	0	0	1	0	0	1	2	0	0	1	1	0	0	1	0	0	0	0	1	0	0	1	2	0	0	1	1	0	0	1	0
F8VQ93;Q8VDD9;A0A087WR26;F6X674;E9Q2N1;Q921C3	F8VQ93;Q8VDD9;A0A087WR26	5;5;3;1;1;1	5;5;3;1;1;1	5;5;3;1;1;1	PH-interacting protein	Phip	6	5	5	5	3	2	0	2	1	2	1	1	2	2	1	2	3	2	0	0	3	2	0	2	1	2	1	1	2	2	1	2	3	2	0	0	3	2	0	2	1	2	1
F8VQ95;Q6Y685;E9QL08;E9Q9Z4;E9Q8T1;Q9JJG0	F8VQ95;Q6Y685	19;19;3;3;3;2	19;19;3;3;3;2	19;19;3;3;3;2	Transforming acidic coiled-coil-containing protein 1	Tacc1	6	19	19	19	12	14	12	9	12	12	8	8	10	10	11	10	7	12	10	9	12	14	12	9	12	12	8	8	10	10	11	10	7	12	10	9	12	14	12	9	12	12	8
F8VQB6;E9Q5G1;D3YXU7;D3YXW4;D3YZ13;D3Z2P4;D3Z2E0;F6UVU0	F8VQB6;E9Q5G1	44;24;20;4;3;2;2;2	44;24;20;4;3;2;2;2	43;23;19;3;2;2;2;1	Unconventional myosin-X	Myo10	8	44	44	43	30	30	32	29	28	34	26	28	26	35	30	25	26	33	23	21	30	30	32	29	28	34	26	28	26	35	30	25	26	33	23	21	29	29	31	28	27	33	26
F8VQC1;E9Q740	F8VQC1;E9Q740	31;29	31;29	31;29	Signal recognition particle subunit SRP72	Srp72	2	31	31	31	27	24	27	26	24	26	29	22	22	20	25	23	22	21	25	23	27	24	27	26	24	26	29	22	22	20	25	23	22	21	25	23	27	24	27	26	24	26	29
F8VQC7;A0A087WP14;A0A087WPX0;Q61595	F8VQC7;A0A087WP14;A0A087WPX0;Q61595	72;69;69;68	1;1;1;1	0;0;0;0	Kinectin	Ktn1	4	72	1	0	44	54	55	57	49	56	57	49	40	52	55	53	43	54	54	49	0	1	1	1	1	1	1	1	0	1	1	1	1	1	1	0	0	0	0	0	0	0	0
F8VQC9;Q8BTY2	F8VQC9;Q8BTY2	22;20	22;20	21;19	Anion exchange protein;Sodium bicarbonate cotransporter 3	Slc4a7	2	22	22	21	19	13	15	14	18	14	9	10	13	18	13	15	12	13	12	12	19	13	15	14	18	14	9	10	13	18	13	15	12	13	12	12	19	13	15	14	18	14	9
F8VQE2;E9Q0A4;Q9QXL1;F6ZSF2	F8VQE2;E9Q0A4;Q9QXL1	29;28;28;1	29;28;28;1	26;25;25;1	Kinesin-like protein;Kinesin-like protein KIF21B	Kif21b	4	29	29	26	19	19	13	13	19	21	10	9	17	14	16	10	10	20	8	8	19	19	13	13	19	21	10	9	17	14	16	10	10	20	8	8	16	18	11	12	17	19	9
F8VQE9;Q8VHH5;A0A0G2JER6;A0A0G2JDW1	F8VQE9;Q8VHH5;A0A0G2JER6	4;4;2;1	4;4;2;1	4;4;2;1	Arf-GAP with GTPase, ANK repeat and PH domain-containing protein 3	Agap3	4	4	4	4	3	2	3	1	2	2	1	2	2	2	2	1	1	1	1	0	3	2	3	1	2	2	1	2	2	2	2	1	1	1	1	0	3	2	3	1	2	2	1
F8VQF9;Q3TLI0	F8VQF9;Q3TLI0	1;1	1;1	1;1	Trafficking protein particle complex subunit 10	Trappc10	2	1	1	1	0	0	0	0	0	1	0	0	0	0	0	0	0	0	0	0	0	0	0	0	0	1	0	0	0	0	0	0	0	0	0	0	0	0	0	0	0	1	0
F8VQH0;Q4JIM5;B2RQ57;G3UWQ2;A0A087WQB7	F8VQH0;Q4JIM5;B2RQ57	7;7;6;1;1	7;7;6;1;1	5;5;4;1;1	Non-specific protein-tyrosine kinase;Abelson tyrosine-protein kinase 2	Abl2	5	7	7	5	2	3	1	0	2	2	0	0	4	2	1	0	2	1	2	1	2	3	1	0	2	2	0	0	4	2	1	0	2	1	2	1	2	2	1	0	1	1	0
F8VQJ3;P02468;F6SFQ3;F6TLW1	F8VQJ3;P02468	9;8;1;1	9;8;1;1	9;8;1;1	Laminin subunit gamma-1	Lamc1	4	9	9	9	6	5	4	4	4	6	2	2	5	4	5	3	6	5	4	3	6	5	4	4	4	6	2	2	5	4	5	3	6	5	4	3	6	5	4	4	4	6	2
F8VQK5;P59808	F8VQK5;P59808	4;4	4;4	4;4	SAM and SH3 domain-containing protein 1	Sash1	2	4	4	4	1	3	2	2	2	2	1	2	1	1	3	2	1	2	2	2	1	3	2	2	2	2	1	2	1	1	3	2	1	2	2	2	1	3	2	2	2	2	1
F8VQL0;P16056;F6X333	F8VQL0;P16056	9;9;4	8;8;4	8;8;4	Receptor protein-tyrosine kinase;Hepatocyte growth factor receptor	Met	3	9	8	8	7	6	4	5	6	8	5	5	4	6	6	5	4	7	6	3	6	5	3	4	5	7	4	4	4	5	5	4	3	6	5	2	6	5	3	4	5	7	4
F8VQN6;Q8R4H2	F8VQN6;Q8R4H2	19;19	19;19	19;19	Rho guanine nucleotide exchange factor 12	Arhgef12	2	19	19	19	11	7	6	5	7	7	2	7	5	7	6	3	4	5	5	7	11	7	6	5	7	7	2	7	5	7	6	3	4	5	5	7	11	7	6	5	7	7	2
Q548T0;F8WGM5;Q64324	Q548T0;F8WGM5;Q64324	31;31;31	31;31;31	31;31;31	Syntaxin-binding protein 2	Stxbp2	3	31	31	31	23	24	17	17	23	19	17	14	19	25	19	20	16	20	19	16	23	24	17	17	23	19	17	14	19	25	19	20	16	20	19	16	23	24	17	17	23	19	17
F8WGM8	F8WGM8	12	1	1		Actg1	1	12	1	1	9	10	11	10	10	11	11	10	9	11	12	10	8	11	10	10	0	0	1	0	0	1	1	0	0	1	1	0	0	1	0	0	0	0	1	0	0	1	1
460525;460526;460527;460528;460529;460530;460531;460532;460533;460534;460535;460536;460537;460538;460539;460540;460541;460542;460543;460544;460545;460546;460547;460548;460549;460550;460551;460552;460553;460554;460555;460556;460557;460558;460559;460560;460561;460562;460563;460564;460565;460566;460567;460568;460569;460570;460571;460572;460573;460574;460575;460576;460577;460578;460579;460580;460581;…	114948;114949;114950;114951;114952;114953;114954;114955;114956;114957;114958;114959;114960;114961;114962;114963;114964;114965;114966;114967;114968;114969;114970;114971;114972;114973;114974;114975;114976;114977;114978;114979;114980;114981;114982;114983;114984;114985;114986;114987;114988;114989;114990;114991;114992;114993;114994;114995;114996;114997;114998;114999;115000;115001;115002;115003;115004;…
277668;277669;277670;277671;277672;277673;277674;277675;277676;277677;277678;277679;277680;277681;277682;277683;277684;277685;277686;277687;277688;277689;277690;277691;277692;277693;277694;277695;277696;277697;277698;277699;277700;277701;277702;277703;277704;277705;277706;277707;277708;277709;277710;277711;277712;277713;277714;277715;277716;277717;277718;277719;277720;277721;277722;277723;277724;…	114971;115001;118757;155474;156722;206123;278242;486685;707615;786279;786460;801928	636;637;638;641;642;1356	24;38;60;68;80;85
F8WHZ9;F8WGR0;Q9QYC0;F6RDR0	F8WHZ9;F8WGR0;Q9QYC0	17;17;17;5	17;17;17;5	1;1;1;1	Alpha-adducin	Add1	4	17	17	1	14	12	10	11	13	14	11	9	7	6	6	5	5	9	9	6	14	12	10	11	13	14	11	9	7	6	6	5	5	9	9	6	1	1	1	1	1	1	1
F8WI65;F8WGT1;Q68FL4;H3BKT5;H3BL31;D3YYM7;A0A0N4SUY4;D3YX97	F8WI65;F8WGT1;Q68FL4;H3BKT5	10;10;10;9;2;2;1;1	3;3;3;2;1;1;0;1	3;3;3;2;1;1;0;1	Adenosylhomocysteinase;Putative adenosylhomocysteinase 3	Ahcyl2	8	10	3	3	7	7	5	7	5	8	2	7	9	9	7	6	6	7	5	5	2	0	0	0	0	1	0	0	2	2	0	0	0	1	0	0	2	0	0	0	0	1	0
F8WGW3;Q497V5	F8WGW3;Q497V5	14;12	14;12	14;12	S1 RNA-binding domain-containing protein 1	Srbd1	2	14	14	14	7	11	12	8	11	12	11	7	4	6	5	7	4	9	9	8	7	11	12	8	11	12	11	7	4	6	5	7	4	9	9	8	7	11	12	8	11	12	11
F8WGX0;Q91ZT5;E0CZ69	F8WGX0;Q91ZT5;E0CZ69	8;8;5	8;8;5	8;8;5	FYVE, RhoGEF and PH domain-containing protein 4	Fgd4	3	8	8	8	4	3	2	5	3	4	2	3	3	5	2	3	2	3	5	4	4	3	2	5	3	4	2	3	3	5	2	3	2	3	5	4	4	3	2	5	3	4	2
F8WGX5;Q6PNC0	F8WGX5;Q6PNC0	4;4	3;3	3;3	DmX-like protein 1	Dmxl1	2	4	3	3	2	1	2	2	3	2	1	2	1	1	1	1	2	2	1	0	1	0	1	1	2	1	0	1	0	0	0	0	1	1	0	0	1	0	1	1	2	1	0
F8WHL1;Q5IRJ6	F8WHL1;Q5IRJ6	1;1	1;1	1;1	Zinc transporter 9	Slc30a9	2	1	1	1	0	1	1	0	1	1	1	1	1	1	1	1	1	1	1	1	0	1	1	0	1	1	1	1	1	1	1	1	1	1	1	1	0	1	1	0	1	1	1
F8WHM5;Q53WR6;Q61543;F6RSH1;E9PWD8	F8WHM5;Q53WR6;Q61543	27;27;27;7;5	27;27;27;7;5	27;27;27;7;5	Golgi apparatus protein 1	Glg1	5	27	27	27	18	22	23	19	18	21	17	15	13	17	18	15	16	18	17	15	18	22	23	19	18	21	17	15	13	17	18	15	16	18	17	15	18	22	23	19	18	21	17
F8WHT3;F6V431;F6Q3E1	F8WHT3	53;8;7	52;8;7	9;1;1		Prrc2b	3	53	52	9	42	44	39	31	30	38	35	31	29	31	36	26	26	38	32	27	41	43	38	30	29	37	34	30	28	30	35	25	25	37	31	26	8	8	6	4	4	7	5
F8WHU5;Q4VA53	F8WHU5;Q4VA53	32;32	26;26	26;26	Sister chromatid cohesion protein PDS5 homolog B	Pds5b	2	32	26	26	21	24	24	23	19	22	23	20	20	20	19	17	17	21	23	17	17	21	21	19	14	19	20	16	16	16	15	15	14	17	19	14	17	21	21	19	14	19	20
F8WHU7;Q9D3E6;D6REF2;F6TNY1;F6XQW1	F8WHU7;Q9D3E6;D6REF2	9;9;6;3;3	5;5;2;3;3	5;5;2;3;3	Cohesin subunit SA-1	Stag1	5	9	5	5	6	3	4	2	4	7	3	3	2	4	4	2	4	4	4	1	5	2	3	2	3	5	2	2	0	2	3	1	2	2	3	1	5	2	3	2	3	5	2
F8WHW6;O70161;F7C0X9	F8WHW6;O70161;F7C0X9	2;2;1	1;1;1	1;1;1	Phosphatidylinositol 4-phosphate 5-kinase type-1 gamma	Pip5k1c	3	2	1	1	2	2	2	2	2	2	2	2	1	2	1	2	2	1	2	1	1	1	1	1	1	1	1	1	0	1	0	1	1	1	1	0	1	1	1	1	1	1	1
F8WHY8;E9PX23;M1VHG1;Q8K4B0	F8WHY8;E9PX23;M1VHG1;Q8K4B0	17;15;15;15	15;13;13;13	12;10;10;10	Metastasis-associated protein MTA1	Mta1	4	17	15	12	9	9	13	13	11	11	15	12	8	10	9	7	8	8	15	9	8	7	12	12	9	9	14	12	7	8	8	6	7	7	13	9	5	4	9	9	6	6	11
F8WI22;A0A087WRN1;A0A087WQA0;A0A087WRF8	F8WI22;A0A087WRN1;A0A087WQA0	46;41;41;1	1;1;0;0	1;1;0;0		Bclaf1	4	46	1	1	33	41	40	37	33	37	35	34	33	34	37	36	33	41	30	35	1	1	1	1	1	1	1	1	1	1	1	1	1	1	1	1	1	1	1	1	1	1	1
G3UZC8;F8WI37;Q8BRH4	G3UZC8;F8WI37;Q8BRH4	1;1;1	1;1;1	1;1;1	Histone-lysine N-methyltransferase;Histone-lysine N-methyltransferase 2C	Kmt2c	3	1	1	1	0	1	0	0	1	0	0	0	1	1	0	0	1	1	1	0	0	1	0	0	1	0	0	0	1	1	0	0	1	1	1	0	0	1	0	0	1	0	0
F8WI52;Q80Z96;Q3UXU7;F7BWJ0;A0A0H2UH25	F8WI52;Q80Z96;Q3UXU7;F7BWJ0;A0A0H2UH25	9;9;8;6;6	9;9;8;6;6	9;9;8;6;6	Vang-like protein 1	Vangl1	5	9	9	9	6	6	3	2	6	3	1	4	6	8	4	3	1	5	3	0	6	6	3	2	6	3	1	4	6	8	4	3	1	5	3	0	6	6	3	2	6	3	1
F8WID1;Q8VEG4	F8WID1;Q8VEG4	9;9	9;9	9;9	Exonuclease 3-5 domain-containing protein 2	Exd2	2	9	9	9	7	6	2	3	7	6	3	2	6	4	3	3	5	4	3	2	7	6	2	3	7	6	3	2	6	4	3	3	5	4	3	2	7	6	2	3	7	6	3
F8WIE1;Q3ZCX9;Q91W89;E9PYM7;E9PZ88;F6TFL1;E0CZB0;E0CXM6;E0CXI0;E0CYW2	F8WIE1;Q3ZCX9;Q91W89;E9PYM7;E9PZ88	8;8;8;7;7;2;1;1;1;1	8;8;8;7;7;2;1;1;1;1	8;8;8;7;7;2;1;1;1;1	Alpha-mannosidase;Alpha-mannosidase 2C1	Man2c1	10	8	8	8	6	7	3	1	6	5	2	1	4	4	6	2	4	5	3	1	6	7	3	1	6	5	2	1	4	4	6	2	4	5	3	1	6	7	3	1	6	5	2
F8WIE5;Q69ZR2	F8WIE5;Q69ZR2	69;67	69;67	69;67	E3 ubiquitin-protein ligase HECTD1	Hectd1	2	69	69	69	50	43	37	31	43	40	24	33	44	42	37	30	32	44	26	26	50	43	37	31	43	40	24	33	44	42	37	30	32	44	26	26	50	43	37	31	43	40	24
F8WIG5;Q9Z207	F8WIG5;Q9Z207	3;3	3;3	3;3	Protein diaphanous homolog 3	Diap3;Diaph3	2	3	3	3	1	2	0	1	2	2	0	1	2	1	0	1	0	1	1	1	1	2	0	1	2	2	0	1	2	1	0	1	0	1	1	1	1	2	0	1	2	2	0
Q3TWZ6;F8WIJ0;Q9JIS8;F6TQE2	Q3TWZ6;F8WIJ0;Q9JIS8	26;26;26;6	25;25;25;6	20;20;20;6	Solute carrier family 12 member 4	Slc12a4	4	26	25	20	23	23	20	21	22	21	16	17	19	21	17	19	15	21	20	16	22	22	19	20	21	20	15	16	18	20	16	18	15	20	19	15	17	17	17	15	16	16	12
F8WIT2;P14824	F8WIT2;P14824	3;3	3;3	3;3	Annexin;Annexin A6	Anxa6	2	3	3	3	3	0	0	1	1	0	0	0	0	2	0	1	0	0	1	1	3	0	0	1	1	0	0	0	0	2	0	1	0	0	1	1	3	0	0	1	1	0	0
F8WIU7;Q3U3W5	F8WIU7;Q3U3W5	6;6	6;6	6;6	Putative protein arginine N-methyltransferase 9	Prmt10;Prmt9	2	6	6	6	4	1	1	0	3	3	0	1	3	2	1	0	1	1	2	0	4	1	1	0	3	3	0	1	3	2	1	0	1	1	2	0	4	1	1	0	3	3	0
Q3T9X3;F8WIV5;P39054;G3UZZ3	Q3T9X3;F8WIV5;P39054;G3UZZ3	26;26;26;22	26;26;26;22	2;2;2;2	Dynamin-2	Dnm2	4	26	26	2	22	13	13	14	21	12	11	10	18	20	15	10	15	12	14	14	22	13	13	14	21	12	11	10	18	20	15	10	15	12	14	14	2	2	2	2	2	2	1
F8WJ74;Q8VEF1;A0A0J9YU69;A0A087WP91;A0A087WRK8;A0A087WPB6	F8WJ74;Q8VEF1	7;7;3;1;1;1	6;6;3;1;1;1	6;6;3;1;1;1	GRAM domain-containing protein 1A	Gramd1a	6	7	6	6	5	5	4	5	3	5	3	3	4	6	3	4	3	2	3	2	5	4	3	4	3	4	3	3	3	5	2	3	3	1	3	1	5	4	3	4	3	4	3
F8WJ93;Q3UMY5;A0A0R4J0H0;A0A0R4J1G7	F8WJ93;Q3UMY5;A0A0R4J0H0;A0A0R4J1G7	2;2;1;1	2;2;1;1	2;2;1;1	Echinoderm microtubule-associated protein-like 4	Eml4	4	2	2	2	0	0	0	0	0	0	0	0	0	0	0	0	0	1	0	0	0	0	0	0	0	0	0	0	0	0	0	0	0	1	0	0	0	0	0	0	0	0	0
F8WJ98;Q69ZZ6;G3UXR4;Q3TQU9;G3UXF1	F8WJ98;Q69ZZ6	3;3;1;1;1	3;3;1;1;1	1;1;1;1;0	Transmembrane and coiled-coil domains protein 1	Tmcc1	5	3	3	1	2	2	2	2	1	2	1	2	1	1	1	2	1	0	1	1	2	2	2	2	1	2	1	2	1	1	1	2	1	0	1	1	1	0	1	1	0	0	0
F8WJA0;Q9ESV0	F8WJA0;Q9ESV0	30;30	30;30	30;30	ATP-dependent RNA helicase DDX24	Ddx24	2	30	30	30	17	20	22	18	18	23	28	19	16	17	19	17	15	21	20	19	17	20	22	18	18	23	28	19	16	17	19	17	15	21	20	19	17	20	22	18	18	23	28
F8WJD4;Q80X82;S4R2Q3;D3Z2M2;F6UJ99	F8WJD4;Q80X82	15;15;4;2;1	15;15;4;2;1	15;15;4;2;1	Symplekin	Sympk	5	15	15	15	8	8	6	7	8	7	7	7	11	8	9	9	10	6	10	10	8	8	6	7	8	7	7	7	11	8	9	9	10	6	10	10	8	8	6	7	8	7	7
F8WJE3;Q8BQR4	F8WJE3;Q8BQR4	4;4	4;4	4;4	KAT8 regulatory NSL complex subunit 2	Kansl2	2	4	4	4	4	2	0	1	3	2	0	0	2	3	2	0	1	2	1	0	4	2	0	1	3	2	0	0	2	3	2	0	1	2	1	0	4	2	0	1	3	2	0
F8WJF7;Q922B6;Q8C2K8;H3BLQ3;H3BJD9;H3BKN1;H3BK82	F8WJF7;Q922B6;Q8C2K8	9;9;8;3;3;1;1	9;9;8;3;3;1;1	9;9;8;3;3;1;1	E3 ubiquitin-protein ligase TRAF7	Traf7	7	9	9	9	8	7	4	3	7	7	3	0	5	6	6	3	4	7	3	2	8	7	4	3	7	7	3	0	5	6	6	3	4	7	3	2	8	7	4	3	7	7	3
Q0VGU5;F8WJJ5;Q6TEK5;A0A0J9YUN6;A0A0M3HEP8	Q0VGU5;F8WJJ5;Q6TEK5;A0A0J9YUN6;A0A0M3HEP8	2;2;2;1;1	2;2;2;1;1	2;2;2;1;1	Vitamin K epoxide reductase complex subunit 1-like protein 1	Vkorc1l1	5	2	2	2	1	2	2	2	2	2	2	2	1	1	2	2	1	2	1	2	1	2	2	2	2	2	2	2	1	1	2	2	1	2	1	2	1	2	2	2	2	2	2
F8WJK8;Q99L47;E9Q1V0;E9Q1X9	F8WJK8;Q99L47	10;10;4;1	10;10;4;1	10;10;4;1	Hsc70-interacting protein	St13	4	10	10	10	10	9	10	9	9	9	8	9	10	10	9	10	10	9	8	10	10	9	10	9	9	9	8	9	10	10	9	10	10	9	8	10	10	9	10	9	9	9	8
G3UVU2;Q62203;D3YW09;D3Z5A6	G3UVU2;Q62203;D3YW09	6;6;5;2	6;6;5;2	6;6;5;2	Splicing factor 3A subunit 2	Sf3a2	4	6	6	6	2	5	5	4	4	3	5	4	3	3	5	4	3	5	6	3	2	5	5	4	4	3	5	4	3	3	5	4	3	5	6	3	2	5	5	4	4	3	5
G3UVV4;P17710;D3YYR4;D3Z365;B4YB29	G3UVV4;P17710	5;5;2;2;1	1;1;1;1;1	1;1;1;1;1	Hexokinase;Hexokinase-1	Hk1	5	5	1	1	3	2	4	2	5	4	2	1	2	2	1	0	1	2	1	1	1	1	1	1	1	1	1	0	0	1	0	0	0	0	0	0	1	1	1	1	1	1	1
G3UW77;Q3HNM7;D3Z267;D3Z5D7;E0CXR9	G3UW77;Q3HNM7	14;14;3;2;2	14;14;3;2;2	14;14;3;2;2	Protein inscuteable homolog	Insc	5	14	14	14	12	11	8	8	10	12	7	5	9	10	9	10	9	11	8	8	12	11	8	8	10	12	7	5	9	10	9	10	9	11	8	8	12	11	8	8	10	12	7
G3UW83;Q6NZL6;E9Q2M2	G3UW83;Q6NZL6;E9Q2M2	5;5;3	5;5;3	5;5;3	Tonsoku-like protein	Tonsl	3	5	5	5	1	1	1	1	1	1	1	1	0	2	1	2	2	1	1	1	1	1	1	1	1	1	1	1	0	2	1	2	2	1	1	1	1	1	1	1	1	1	1
Q14C24;G3UW94;Q9D883;E9Q5Y2;E9PUZ3;E9Q1I7;Q8BGJ9;E9Q809;F8WH71;E9Q5J3;E9PWX6;E9PWM2;F7D8X7;E9PWA1	Q14C24;G3UW94;Q9D883;E9Q5Y2;E9PUZ3;E9Q1I7;Q8BGJ9;E9Q809;F8WH71;E9Q5J3	12;12;12;7;7;7;7;6;6;6;3;3;1;1	12;12;12;7;7;7;7;6;6;6;3;3;1;1	12;12;12;7;7;7;7;6;6;6;3;3;1;1	Splicing factor U2AF 35 kDa subunit;Splicing factor U2AF 26 kDa subunit	U2af1;U2af1l4	14	12	12	12	11	10	7	9	10	8	10	7	10	7	7	7	10	8	10	9	11	10	7	9	10	8	10	7	10	7	7	7	10	8	10	9	11	10	7	9	10	8	10
G3UWD2;Q3UM65;Q03347;G3X9W7	G3UWD2;Q3UM65;Q03347;G3X9W7	2;2;2;1	2;2;2;1	2;2;2;1	Runt-related transcription factor 1	Runx1	4	2	2	2	1	1	0	1	2	1	0	0	1	1	1	0	1	1	1	0	1	1	0	1	2	1	0	0	1	1	1	0	1	1	1	0	1	1	0	1	2	1	0
G3UWD3;Q8JZV9	G3UWD3;Q8JZV9	3;3	3;3	3;3	3-hydroxybutyrate dehydrogenase type 2	Bdh2	2	3	3	3	2	1	0	0	1	1	0	0	1	1	1	1	1	2	1	0	2	1	0	0	1	1	0	0	1	1	1	1	1	2	1	0	2	1	0	0	1	1	0
S4R1P7;G3UWG7;S4R287;Q9CR27	S4R1P7;G3UWG7;S4R287;Q9CR27	3;3;3;3	3;3;3;3	3;3;3;3	WASH complex subunit CCDC53	Ccdc53	4	3	3	3	3	2	1	2	3	2	2	2	3	3	1	2	1	2	1	2	3	2	1	2	3	2	2	2	3	3	1	2	1	2	1	2	3	2	1	2	3	2	2
G3UWH9;Q8R1U1;Q7TSQ9;G3UWX2;G3UYW8;G3UWY4;G3XA67;G3UX78;G3UZ15	G3UWH9;Q8R1U1;Q7TSQ9	22;22;20;6;3;2;2;1;1	22;22;20;6;3;2;2;1;1	22;22;20;6;3;2;2;1;1	Conserved oligomeric Golgi complex subunit 4	Cog4	9	22	22	22	17	14	9	8	10	13	5	7	12	12	10	11	10	12	8	8	17	14	9	8	10	13	5	7	12	12	10	11	10	12	8	8	17	14	9	8	10	13	5
G3UWL2	G3UWL2	6	1	1		Ppp2r1a	1	6	1	1	4	4	4	3	3	4	4	2	4	4	4	3	5	4	4	3	0	0	0	0	0	0	0	0	0	0	0	0	0	0	0	0	0	0	0	0	0	0	0
G3UWQ7;G3UY19;G3UW86;Q99K43;G3XA79;G3UXT4;G3UYX6	G3UWQ7;G3UY19;G3UW86;Q99K43;G3XA79	14;13;13;13;11;6;2	14;13;13;13;11;6;2	14;13;13;13;11;6;2	Protein regulator of cytokinesis 1	Prc1	7	14	14	14	11	10	9	9	10	9	10	7	7	7	9	3	6	6	8	4	11	10	9	9	10	9	10	7	7	7	9	3	6	6	8	4	11	10	9	9	10	9	10
G3UWS7;Q8K2I2	G3UWS7;Q8K2I2	8;8	8;8	8;8	Coiled-coil alpha-helical rod protein 1	Cchcr1	2	8	8	8	4	2	4	3	5	2	3	2	4	5	2	3	3	3	1	2	4	2	4	3	5	2	3	2	4	5	2	3	3	3	1	2	4	2	4	3	5	2	3
G3UWZ0;O88379	G3UWZ0;O88379	8;8	8;8	8;8	Bromodomain adjacent to zinc finger domain protein 1A	Baz1a	2	8	8	8	3	5	3	4	4	2	6	4	3	0	3	1	4	3	5	2	3	5	3	4	4	2	6	4	3	0	3	1	4	3	5	2	3	5	3	4	4	2	6
G3UX32;G3UYS8;G3UZF5;Q9R0L1	G3UX32;G3UYS8;G3UZF5;Q9R0L1	1;1;1;1	1;1;1;1	1;1;1;1	Heat shock factor protein 4	Hsf4	4	1	1	1	1	0	0	0	0	0	0	0	1	0	0	0	0	0	0	0	1	0	0	0	0	0	0	0	1	0	0	0	0	0	0	0	1	0	0	0	0	0	0
G3UX44;P50171	G3UX44;P50171	3;3	3;3	3;3	Estradiol 17-beta-dehydrogenase 8	H2-Ke6;Hsd17b8	2	3	3	3	2	3	2	1	2	2	0	1	2	2	1	1	1	1	1	1	2	3	2	1	2	2	0	1	2	2	1	1	1	1	1	1	2	3	2	1	2	2	0
G3UX50;Q3UKR0;O35613;G3UWJ9;G3UWI4	G3UX50;Q3UKR0;O35613	6;6;6;1;1	6;6;6;1;1	6;6;6;1;1	Death domain-associated protein 6	Daxx	5	6	6	6	4	3	4	6	6	4	3	6	3	4	2	3	4	3	4	2	4	3	4	6	6	4	3	6	3	4	2	3	4	3	4	2	4	3	4	6	6	4	3
G8JL74;G3UXA6;Q8BHD7;G3UZ01;G3UY95;G3UXZ8;F7C521;G3UXZ6;B2RU80	G8JL74;G3UXA6;Q8BHD7;G3UZ01	14;14;13;11;3;3;2;1;1	11;11;10;9;2;2;1;1;0	11;11;10;9;2;2;1;1;0	Polypyrimidine tract-binding protein 3	Ptbp3	9	14	11	11	9	9	10	8	11	9	9	8	11	10	9	6	10	10	7	6	7	7	7	6	10	7	7	5	9	8	6	4	8	8	6	5	7	7	7	6	10	7	7
G3UXL2;Q9D7G0	G3UXL2;Q9D7G0	14;14	14;14	5;5	Ribose-phosphate pyrophosphokinase 1	Prps1l3;Prps1	2	14	14	5	9	10	11	10	10	11	11	10	8	10	11	8	7	7	9	7	9	10	11	10	10	11	11	10	8	10	11	8	7	7	9	7	4	4	4	4	4	4	4
G3UXN0;P58465	G3UXN0;P58465	2;2	1;1	1;1	CTD small phosphatase-like protein	Ctdspl	2	2	1	1	2	1	0	2	2	1	1	0	2	1	0	1	2	0	2	1	1	1	0	1	1	1	0	0	1	0	0	0	1	0	1	1	1	1	0	1	1	1	0
G3UXW9;Q3MIA8;Q99LD4;B1ATU4	G3UXW9;Q3MIA8;Q99LD4;B1ATU4	20;19;19;17	20;19;19;17	20;19;19;17	COP9 signalosome complex subunit 1	Gps1	4	20	20	20	17	11	11	12	12	9	10	10	14	14	13	10	12	13	10	6	17	11	11	12	12	9	10	10	14	14	13	10	12	13	10	6	17	11	11	12	12	9	10
G3UXZ5;Q5HZK3;P97371;G3UXY0;G3X9K9;G3UWN9;G3UXR1	G3UXZ5;Q5HZK3;P97371;G3UXY0;G3X9K9;G3UWN9	12;12;12;10;9;7;2	12;12;12;10;9;7;2	11;11;11;9;8;7;1	Proteasome activator complex subunit 1	Psme1	7	12	12	11	9	7	8	8	8	7	7	6	9	7	6	8	10	8	7	7	9	7	8	8	8	7	7	6	9	7	6	8	10	8	7	7	8	7	8	7	8	7	6
[truncated: 4,969 more rows]
[truncated: 115 more columns]

## Sheet: b. Table Headers
Table headers in (a)	Description
Protein IDs	Identifier(s) of protein(s) contained in the protein group. They are sorted by number of identified peptides in descending order.
[truncated: 160 more rows]
