# Supplementary material for: Flavin dependency undermines proteome stability, lipid metabolism and cellular proliferation during vitamin B2 deficiency
Source: Cell Death Dis. 2020 Sep 7;11(9):725. doi: 10.1038/s41419-020-02929-5 (PMC7477094; doi:10.1038/s41419-020-02929-5)
Supplement: Supplementary file 10 — Dataset S2 [file 41419_2020_2929_MOESM10_ESM.xlsx]

## Sheet: Normal
Protein IDs	Gene names	Protein names	Mol. weight [kDa]	Sequence coverage [%]	AVG LFQ PD/BG	Score	Intensity
Q542Y0	Nqo1	NAD(P)H dehydrogenase [quinone] 1	30.959	59.1	2831.33	295.42	668320000000
Q497N0	Cct6b	T-complex protein 1 subunit zeta-2	58.184	15.4	15.7949	5.5864	294960000
A2API3	Ints8	Integrator complex subunit 8	111.38	7.2	9.65214	16.814	1190000000
Q9CR23	Tmem9	Transmembrane protein 9	20.633	7.1	5.50695	3.7463	803420000
Q99PU5	Acsbg1	Long-chain-fatty-acid--CoA ligase ACSBG1	80.425	4.7	4.00031	18.219	586930000
Q9DBQ7	Scyl3	Protein-associating with the carboxyl-terminal domain of ezrin	81.332	8.2	3.74738	6.7989	471850000
Q91ZK0	Tfap2d	Transcription factor AP-2-delta	49.547	5.5	3.62162	1.7281	517260000
Q9CPU2	Ndufb2	NADH dehydrogenase [ubiquinone] 1 beta subcomplex subunit 2, mitochondrial	11.967	19	2.88485	2.7128	639700000
Q91YZ5	Pex2	Peroxisomal membrane protein 3, isoform CRA_a	34.943	15.7	2.78499	9.482	374090000
E9Q0T0	Ppt2	Lysosomal thioesterase PPT2	23.143	8.9	2.68366	4.7688	392640000
D3YU59	Limch1	LIM and calponin homology domains-containing protein 1	86.791	24.5	2.2785	38.426	3616600000
P84084	Arf5	ADP-ribosylation factor 5	20.529	76.1	2.18461	29.295	1698400000
Q8BMS9	Rassf2	Ras association domain-containing protein 2	37.973	16	1.73321	13.831	853460000
Q8VCB2	Med25	Mediator of RNA polymerase II transcription subunit 25	78.112	8.2	1.71329	24.41	343390000
B2RWB7	Tigar	Fructose-2,6-bisphosphatase TIGAR	29.19	11.5	1.70624	1.6325	228880000
Q3TF14	Ahcy	Adenosylhomocysteinase	47.688	35.9	1.70538	67.684	4446000000
D6RH67	Tmem62	Transmembrane protein 62	37.366	7.2	1.70133	6.5665	117500000
Q4FJR9	Isg15	Ubiquitin-like protein ISG15	17.897	32.9	1.69943	305.92	21104000000
P56379	Mp68	6.8 kDa mitochondrial proteolipid	6.6979	13.8	1.69905	5.2657	8142000000
K3W4R3	Dtnbp1	Dysbindin	39.525	16.8	1.69554	51.662	2108400000
A0A0R4J0I8	Bace2	Beta-secretase 2	55.882	21.8	1.68201	19.897	1020000000
Q542X7	Cct2	T-complex protein 1 subunit beta	57.477	82.1	1.63455	323.31	178180000000
O88845	Akap10	A-kinase anchor protein 10, mitochondrial	73.631	32.2	1.63151	36.666	3516100000
Q8BGS2	Bola2	BolA-like protein 2	10.214	88.4	1.58397	61.009	8269000000
Q497I3	Fabp5	Fatty acid-binding protein, epidermal	15.137	77	1.57448	46.188	4299700000
B7ZNX6	Erbb2ip	Erbb2ip protein	157.89	62.7	1.5714	4.5579	848950000
Q497E4	Actc1	Actin, alpha cardiac muscle 1	42.019	52	1.56852	323.31	1433200000000
A0A0R4J0I0	Erf	ETS domain-containing transcription factor ERF	59.066	12.3	1.55428	21.833	1692600000
Q8K194	Snrnp27	U4/U6.U5 small nuclear ribonucleoprotein 27 kDa protein	18.885	36.8	1.53491	21.275	13126000000
H7BX49	Wdr90	WD repeat-containing protein 90	204.97	3.6	1.51638	9.1252	545560000
E9Q8K6	Ncor1	Nuclear receptor corepressor 1	90.748	4.4	1.51259	1.9096	67107000
Q564F4	Cct4	T-complex protein 1 subunit delta	58.066	76.4	1.49232	323.31	178780000000
Q8CII3	Kdsr	3-ketodihydrosphingosine reductase	35.955	9.3	1.4818	3.2459	1020600000
Q8JZK9	Hmgcs1	Hydroxymethylglutaryl-CoA synthase, cytoplasmic	57.568	33.3	1.48027	246.6	3540600000
A0A0A6YXR0	Cept1	Choline/ethanolaminephosphotransferase 1	27.005	13.8	1.45561	32.365	2158700000
Q9D3P8	Plgrkt	Plasminogen receptor (KT)	17.261	25.9	1.43885	12.103	2864300000
Q3UL22	Cct8	T-complex protein 1 subunit theta	59.555	78.5	1.43705	323.31	142050000000
P11983	Tcp1	T-complex protein 1 subunit alpha	60.448	83.5	1.43199	323.31	189960000000
Q8VEJ9	Vps4a	Vacuolar protein sorting-associated protein 4A	48.906	14.2	1.42964	11.155	1853600000
P56135	Atp5j2	ATP synthase subunit f, mitochondrial	10.344	46.6	1.40918	10.129	12545000000
Q91ZJ5	Ugp2	UTP--glucose-1-phosphate uridylyltransferase	56.979	55.9	1.39953	204.88	19989000000
P63038	Hspd1	60 kDa heat shock protein, mitochondrial	60.955	82.5	1.39682	323.31	547230000000
A0A087WS27	Fam46a	Family with sequence similarity 46, member A	48.481	16.1	1.39552	11.742	482920000
Q8BMS7	Atp2c1	Calcium-transporting ATPase	72.329	22	1.39532	56.269	3163400000
Q03265	Atp5a1	ATP synthase subunit alpha, mitochondrial	59.752	67.8	1.39244	323.31	440340000000
Q61206	Pafah1b2	Platelet-activating factor acetylhydrolase IB subunit beta	25.581	8.3	1.38606	15.016	596560000
Q91VH6	Memo1	Protein MEMO1	33.692	43.4	1.38087	120.4	3648700000
Q540D7	Akr1a1	Alcohol dehydrogenase [NADP(+)]	36.586	60.9	1.38073	134.49	10509000000
Q3UXE9	Pik3r3	Phosphatidylinositol 3-kinase regulatory subunit gamma	54.474	43.2	1.34515	189.97	17950000000
P80317	Cct6a	T-complex protein 1 subunit zeta	58.004	69.7	1.34337	323.31	163180000000
Q8K0B2	Lmbrd1	Probable lysosomal cobalamin transporter	61.062	8.8	1.33783	183.53	8544600000
Q3V009	Tmed1	Transmembrane emp24 domain-containing protein 1	25.262	26.9	1.33128	64.496	4971600000
D2KHZ9	GAPDH	Glyceraldehyde-3-phosphate dehydrogenase	35.81	76.9	1.3298	323.31	419310000000
O08579	Emd	Emerin	29.435	41.3	1.32101	80.051	6353500000
Q3U2G2	Hspa4	Heat shock 70 kDa protein 4	94.208	72.1	1.31954	323.31	81103000000
Q9DB20	Atp5o	ATP synthase subunit O, mitochondrial	23.363	72.8	1.31751	119.78	38282000000
Q99J27	Slc33a1	Acetyl-coenzyme A transporter 1	61.075	22.5	1.31688	24.588	2709000000
Q9ERS2	Ndufa13	NADH dehydrogenase [ubiquinone] 1 alpha subcomplex subunit 13	16.859	71.5	1.31426	62.952	13309000000
Q3UCD9	Ctsd	Cathepsin D	44.953	63.9	1.31229	323.31	41649000000
Q9DCN2	Cyb5r3	NADH-cytochrome b5 reductase 3	34.127	71.4	1.29373	323.31	118360000000
O35075	Dscr3	Down syndrome critical region protein 3 homolog	32.97	41.4	1.29204	162.85	4769200000
P62869	Tceb2	Transcription elongation factor B polypeptide 2	13.17	91.5	1.29085	154.03	35614000000
Q61753	Phgdh	D-3-phosphoglycerate dehydrogenase	56.585	42	1.28674	323.31	70244000000
B0V2N1	Ptprs	Receptor-type tyrosine-protein phosphatase S	211.9	11.5	1.26721	35.95	3945500000
P09411	Pgk1	Phosphoglycerate kinase 1	44.55	63.1	1.26123	242.73	25646000000
Q3UAD6	Hsp90b1	Endoplasmin	92.475	42.5	1.25545	235.72	21221000000
Q564E2	Ldha	L-lactate dehydrogenase	36.498	57.8	1.24461	283.38	22566000000
Q8K1N2	Phldb2	Pleckstrin homology-like domain family B member 2	141.48	43.5	1.24408	229.45	14205000000
Q8VBT0	Tmx1	Thioredoxin-related transmembrane protein 1	31.395	26.6	1.23793	61.787	17694000000
A2AG68	Atp7a	Copper-transporting ATPase 1	162.03	26.1	1.23253	323.31	9655300000
P10605	Ctsb	Cathepsin B	37.279	32.2	1.22596	96.711	2548000000
Q3UD06	Atp5c1	ATP synthase subunit gamma	32.886	61.7	1.22476	323.31	72786000000
E9Q390	Myof	Myoferlin	233.32	32.6	1.22141	232.53	13166000000
A2RSV8	Cox4i1	Cytochrome c oxidase subunit 4 isoform 1, mitochondrial	19.53	69.8	1.20827	108.75	52694000000
Q5SUC3	Canx	Calnexin	67.277	58.4	1.20395	323.31	279600000000
Q8BRF7	Scfd1	Sec1 family domain-containing protein 1	72.322	68.5	1.19436	323.31	34201000000
Q8BLN5	Lss	Lanosterol synthase	83.14	40.5	1.19401	119.94	13273000000
P68372	Tubb4b	Tubulin beta-4B chain	49.83	75.3	1.19147	323.31	714990000000
O55143	Atp2a2	Sarcoplasmic/endoplasmic reticulum calcium ATPase 2	114.86	48.9	1.1892	323.31	175720000000
Q8VHE0	Sec63	Translocation protein SEC63 homolog	87.869	39.1	1.17828	224.73	25243000000
P27773	Pdia3	Protein disulfide-isomerase A3	56.678	60.8	1.17243	323.31	59224000000
Q3TJ39	Rab5c	Ras-related protein Rab-5C	23.412	72.2	1.16845	205.93	65003000000
A2RS96	Tmed5	Transmembrane emp24 domain-containing protein 5	26.172	44.5	1.16791	160.13	16939000000
Q9CZB2	Pmel	Melanocyte protein PMEL	66.3	36.6	1.13485	323.31	65181000000
Q9ERD7	Tubb3	Tubulin beta-3 chain	50.418	56.4	1.1288	168.86	7754300000
Q91V01	Lpcat3	Lysophospholipid acyltransferase 5	56.146	14.6	1.11393	113.83	11930000000

## Sheet: Deficient
Protein IDs	Gene names	Protein names	Mol. weight [kDa]	Sequence coverage [%]	AVG LFQ PD/BG	Score	Intensity
Q542Y0	Nqo1	NAD(P)H dehydrogenase [quinone] 1	30.959	59.1	10.8339	295.42	668320000000
H9H9R4	Glmp	Glycosylated lysosomal membrane protein	36.759	23.4	3.9107	256.96	5327600000
Q9CPU2	Ndufb2	NADH dehydrogenase [ubiquinone] 1 beta subcomplex subunit 2, mitochondrial	11.967	19	3.24026	2.7128	639700000
Q9CQT7	Desi1	Desumoylating isopeptidase 1	18.385	14.9	2.48782	73.572	720250000
Q3U3W2	Tmem181a	Transmembrane protein 181A	54.983	5.3	2.25502	12.28	1721100000
E9Q0T0	Ppt2	Lysosomal thioesterase PPT2	23.143	8.9	1.98329	4.7688	392640000
Q9CQ60	Pgls	6-phosphogluconolactonase	27.254	51	1.93221	107.73	977080000
Q6P8I6	Cox11	Cytochrome c oxidase assembly protein COX11, mitochondrial	30.849	29.1	1.61833	25.537	964630000
F7AN16	Rnf10	RING finger protein 10	72.888	9.9	1.5509	25.434	246930000
Q9D1E6	Tbcb	Tubulin-folding cofactor B	27.385	11.9	1.45893	1.5374	920600000
Q8HWB0	Mr1	Major histocompatibility complex class I-related gene protein	39.39	22.9	1.41421	40.857	830530000
Q80TA9	Epg5	Ectopic P granules protein 5 homolog	290.8	2.3	1.30853	44.327	312790000
Q9Z2I9	Sucla2	Succinyl-CoA ligase [ADP-forming] subunit beta, mitochondrial	50.113	42.8	1.25178	109.79	6160400000
Q03146	Ddr1	Epithelial discoidin domain-containing receptor 1	101.16	6.3	1.2215	9.0577	477720000
B1AQY2	Arhgap23	Rho GTPase-activating protein 23	162.21	8.8	1.21056	12.659	691710000
Q8BH73	Qpctl	Glutaminyl-peptide cyclotransferase-like protein	42.691	27.4	1.20582	72.434	2189400000
Q8BMQ8	Mon1b	Vacuolar fusion protein MON1 homolog B	60.015	6.5	1.12988	3.8599	296680000
Q3TV62	Tor1a	Torsin-1A	37.829	8.1	1.11206	6.3104	197350000
Q3V1P4	Ext1	Exostosin-1	86.307	4.4	1.10236	4.0595	16719000
Q8CDJ3	Atg14	Beclin 1-associated autophagy-related key regulator	55.388	7.5	1.10042	15.131	139970000
P11983	Tcp1	T-complex protein 1 subunit alpha	60.448	83.5	1.05612	323.31	189960000000
Q8CJ19	Mical3	Protein-methionine sulfoxide oxidase MICAL3	223.72	9.4	1.05098	47.187	1998300000
E9PWY6	Gcat	2-amino-3-ketobutyrate coenzyme A ligase, mitochondrial	41.333	21.7	1.02272	7.4239	229570000
Q3UPH1	Prrc1	Protein PRRC1	46.297	14.7	1.01105	24.032	974220000
Q9QUJ7	Acsl4	Long-chain-fatty-acid--CoA ligase 4	79.076	43.7	1.00231	130.34	5000600000
D6RG99	Timm10b	Mitochondrial import inner membrane translocase subunit Tim10 B	7.4554	27.9	0.967817	5.4781	409980000
F6TFF2	Pttg1ip	Pituitary tumor-transforming gene 1 protein-interacting protein	19.683	18	0.94979	17.076	1359500000
E9Q4Y4	Cep192	Centrosomal protein 192	276.34	2.9	0.932635	8.6709	620450000
Q3U699	1810043G02Rik	Protein C21orf2 homolog	24.086	12.3	0.922063	2.9385	2185100000
Q3UL22	Cct8	T-complex protein 1 subunit theta	59.555	78.5	0.910533	323.31	142050000000
Q564F4	Cct4	T-complex protein 1 subunit delta	58.066	76.4	0.905577	323.31	178780000000
P80316	Cct5	T-complex protein 1 subunit epsilon	59.623	84.5	0.895722	323.31	190470000000
D3Z0I5	Trim59	Tripartite motif-containing protein 59	45.429	17	0.892946	8.1003	338310000
A2AWF8	Ptprj	Protein-tyrosine-phosphatase	128.71	6.5	0.882566	4.5443	588930000
Q542X7	Cct2	T-complex protein 1 subunit beta	57.477	82.1	0.866145	323.31	178180000000
Q3U3B7	Impa2	Inositol monophosphatase 2	31.716	19.7	0.863436	34.254	1754100000
B8ZXI1	Qtrtd1	Queuine tRNA-ribosyltransferase subunit QTRTD1	46.288	14.5	0.862902	14.102	476340000
Q542C8	Slc7a11	Cystine/glutamate transporter	55.455	12.9	0.794571	123.48	10911000000
Q8VBT0	Tmx1	Thioredoxin-related transmembrane protein 1	31.395	26.6	0.792073	61.787	17694000000
Q9D4H2	Gcc1	GRIP and coiled-coil domain-containing protein 1	87.676	21.7	0.773111	34.351	1847100000
P63038	Hspd1	60 kDa heat shock protein, mitochondrial	60.955	82.5	0.754187	323.31	547230000000
P80317	Cct6a	T-complex protein 1 subunit zeta	58.004	69.7	0.738428	323.31	163180000000
P68369	Tuba1a	Tubulin alpha-1A chain	50.135	79.8	0.734612	8.2104	6838600000
Q3U4U6	Cct3	T-complex protein 1 subunit gamma	60.629	75.4	0.724385	323.31	220630000000
Q56A13	Commd7	COMM domain-containing protein 7	22.652	20.5	0.705272	11.612	168010000
Q99JP7	Ggt7	Gamma-glutamyltransferase 7	70.251	33.8	0.693992	242.41	11482000000
O08553	Dpysl2	Dihydropyrimidinase-related protein 2	62.277	30.8	0.692281	92.944	4242100000
Q9ERD7	Tubb3	Tubulin beta-3 chain	50.418	56.4	0.689532	168.86	7754300000
A0A0G2JF44	Ift22	Intraflagellar transport protein 22 homolog	17.523	23.9	0.679441	5.3417	411080000
Q9ER72	Cars	Cysteine--tRNA ligase, cytoplasmic	94.859	16.8	0.675299	22.261	613440000
Q9R0N0	Galk1	Galactokinase	42.295	65.8	0.672709	223.5	27516000000
F6W741	Mtmr14	Myotubularin-related protein 14	29.143	29.2	0.672374	5.436	404330000
Q5NTY0	Dnaja1	DnaJ homolog subfamily A member 1	44.868	80.4	0.654161	323.31	207960000000
Q8BV13	Cops7b	COP9 signalosome complex subunit 7b	29.689	15.2	0.64773	14.962	246270000
Q9D6K8	Fundc2	FUN14 domain-containing protein 2	16.564	22.5	0.634929	17.762	5922400000
Q3TTF2	Ubxn8	UBX domain-containing protein 8	31.568	23.8	0.630572	24.879	1704400000
Q9CQE7	Ergic3	Endoplasmic reticulum-Golgi intermediate compartment protein 3	43.208	36.6	0.624515	58.893	9350200000
Q9JJZ4	Ube2j1	Ubiquitin-conjugating enzyme E2 J1	34.989	30.5	0.614185	153.06	7125900000
G5E829	Atp2b1	Plasma membrane calcium-transporting ATPase 1	134.75	12.7	0.61129	43.515	4118700000
Q9R1T2	Sae1	SUMO-activating enzyme subunit 1	38.62	69.4	0.606467	137.05	6046300000
Q9CR50	Rchy1	RING finger and CHY zinc finger domain-containing protein 1	30.014	40.2	0.605338	75.797	2919100000
D3Z7B5	C330027C09Rik	Protein CIP2A	102.13	14.7	0.579612	40.913	1624000000
O08795	Prkcsh	Glucosidase 2 subunit beta	58.792	18.6	0.576276	34.753	1961100000
Q9ESP1	Sdf2l1	Stromal cell-derived factor 2-like protein 1	23.648	63.3	0.569661	252.08	10340000000
Q62425	Ndufa4	Cytochrome c oxidase subunit NDUFA4	9.3267	56.1	0.565418	75.584	52038000000
P40124	Cap1	Adenylyl cyclase-associated protein 1	51.564	40.5	0.557318	152.74	5143000000
Q1XID4	Atp6ap2	Renin receptor	39.091	35.7	0.553013	45.961	2839800000
Q8BJU0	Sgta	Small glutamine-rich tetratricopeptide repeat-containing protein alpha	34.322	31.7	0.540102	63.74	13166000000
A0A0R4J064	Adpgk	ADP-dependent glucokinase	53.916	42.3	0.537202	223.53	15228000000
Q80U63	Mfn2	Mitofusin-2	86.187	20.9	0.536471	32.422	3566400000
Q9WTV7	Rlim	E3 ubiquitin-protein ligase RLIM	66.376	39	0.512935	52.978	2580900000
P10852	Slc3a2	4F2 cell-surface antigen heavy chain	58.336	61.6	0.501315	323.31	198370000000
Q3UMM1	Tubb6	Tubulin beta-6 chain	50.09	74	0.497563	301.22	15810000000
P63017	Hspa8	Heat shock cognate 71 kDa protein	70.87	86.8	0.496181	323.31	3494100000000
Q5SUD5	Sco1	Protein SCO1 homolog, mitochondrial	32.118	26	0.493918	16.538	3425300000
P11688	Itga5	Integrin alpha-5	115.04	26.2	0.492048	236.3	25543000000
Q9QYJ0	Dnaja2	DnaJ homolog subfamily A member 2	45.745	73.1	0.490522	323.31	86713000000
Q71LX8	Hsp90ab1	Heat shock protein HSP 90-beta	83.28	74.6	0.490357	323.31	634960000000
Q8K209	Gpr56	G-protein coupled receptor 56	77.254	14.4	0.487117	34.145	5483500000
Q9D6R2	Idh3a	Isocitrate dehydrogenase [NAD] subunit alpha, mitochondrial	39.638	31.4	0.482671	78.592	6290900000
Q60864	Stip1	Stress-induced-phosphoprotein 1	62.581	59.1	0.482641	323.31	24943000000
Q8R0Y6	Aldh1l1	Cytosolic 10-formyltetrahydrofolate dehydrogenase	98.708	10.6	0.4808	19.547	374090000
Q3TIJ7	Cct7	T-complex protein 1 subunit eta	59.652	82.5	0.47922	323.31	401010000000
A0A0R4J1N8	Rdh13	Retinol dehydrogenase 13	32.367	35.1	0.47611	71.193	4637600000
P68372	Tubb4b	Tubulin beta-4B chain	49.83	75.3	0.474722	323.31	714990000000
Q99KC8	Vwa5a	von Willebrand factor A domain-containing protein 5A	87.142	3.3	0.455731	4.2487	140090000
Q8BK64	Ahsa1	Activator of 90 kDa heat shock protein ATPase homolog 1	38.117	73.1	0.448168	323.31	50221000000
Q9DBG5	Plin3	Perilipin-3	47.262	76.2	0.447387	323.31	62383000000
O08915	Aip	AH receptor-interacting protein	37.605	27	0.445428	6.1998	1023600000
A0A0F6AIX5	Ldah	Lipid droplet-associated hydrolase	37.357	21.2	0.43547	41.641	3364800000
Q99MB1	Tlr3	Toll-like receptor 3	103.67	14.4	0.424698	34.807	1645800000
O88736	Hsd17b7	3-keto-steroid reductase	37.316	26	0.424608	84.682	2900500000
Q8R0J2	Mpdu1	Mannose-P-dolichol utilization defect 1 protein	26.438	11.7	0.421314	6.4378	4424400000
Q91V35	Ptpra	Receptor-type tyrosine-protein phosphatase	89.841	15.9	0.420766	24.279	1406300000
Q8VD65	Pik3r4	Phosphoinositide 3-kinase regulatory subunit 4	152.6	16.9	0.408117	34.452	4202300000
P45952	Acadm	Medium-chain specific acyl-CoA dehydrogenase, mitochondrial	46.481	53.4	0.407705	302.37	15466000000
Q8CII3	Kdsr	3-ketodihydrosphingosine reductase	35.955	9.3	0.387026	3.2459	1020600000
Q4FK22	Ergic1	Endoplasmic reticulum-Golgi intermediate compartment protein 1	32.562	42.1	0.385178	45.25	9723300000
Q9CQW9	Ifitm3	Interferon-induced transmembrane protein 3	14.954	48.2	0.382052	323.31	76376000000
Q05186	Rcn1	Reticulocalbin-1	38.113	35.4	0.380676	87.272	7237900000
Q9CQS4	Slc25a46	Solute carrier family 25 member 46	46.224	37.8	0.372828	56.604	5419500000
A0A0R4J078	Ubxn4	UBX domain-containing protein 4	56.459	29.8	0.368767	323.31	20651000000
Q9CQF7	Pfdn1	Prefoldin subunit 1	14.255	25.4	0.367706	5.8561	1050700000
Q9DB73	Cyb5r1	NADH-cytochrome b5 reductase 1	34.134	57.7	0.364844	185.77	12046000000
Q9Z1R2	Bag6	Large proline-rich protein BAG6	121.04	38.7	0.351035	323.31	67483000000
D3YVM8	Bloc1s1	Biogenesis of lysosome-related organelles complex 1 subunit 1	13.9	40.5	0.347969	31.386	2024000000
D3YTR6	Spns1	Protein spinster homolog 1	51.395	28.4	0.337654	136.23	4878400000
Q8VBZ3	Clptm1	Cleft lip and palate transmembrane protein 1 homolog	75.29	38.3	0.329144	277.71	17014000000
Q8VDS8	Stx18	Syntaxin-18	38.381	26.3	0.32421	54.212	10171000000
Q8VDN2	Atp1a1	Sodium/potassium-transporting ATPase subunit alpha-1	112.98	53.5	0.318903	323.31	401150000000
P28658	Atxn10	Ataxin-10	53.706	71.2	0.309973	323.31	36017000000
Q80XN0	Bdh1	D-beta-hydroxybutyrate dehydrogenase, mitochondrial	38.299	49.3	0.303223	203.31	17645000000
P10404	N/A	MLV-related proviral Env polyprotein	69.612	12.8	0.295234	38.751	12490000000
Q9DCJ5	Ndufa8	NADH dehydrogenase [ubiquinone] 1 alpha subcomplex subunit 8	19.992	68.6	0.294087	116.75	19491000000
Q8BFR5	Tufm	Elongation factor Tu, mitochondrial;Elongation factor Tu	49.508	68.6	0.292395	323.31	44972000000
Q3UJ34	Ass1	Argininosuccinate synthase	46.584	68.9	0.274747	323.31	31408000000
Q544R7	Hmox2	Heme oxygenase 2	35.738	73	0.260881	323.31	25706000000
Q3TYS2	BC017643	Uncharacterized protein C17orf62 homolog	20.921	43.9	0.213488	41.827	8022000000
Q8C522	Endod1	Endonuclease domain-containing 1 protein	55.262	30.5	0.208738	138.95	4984700000
P43406	Itgav	Integrin alpha-V;Integrin alpha-V heavy chain;Integrin alpha-V light chain	115.36	40.1	0.206385	201.42	12420000000
P58281	Opa1	Dynamin-like 120 kDa protein, mitochondrial;Dynamin-like 120 kDa protein, form S1	111.34	45.9	0.205212	265.04	13278000000
E9PWY9	Farsa	Phenylalanine--tRNA ligase alpha subunit	57.47	60.2	0.203731	323.31	105190000000
Q9JIP4	Panx1	Pannexin-1	48.167	20.2	0.199262	73.583	2995800000
