# Supplementary material for: Flavin dependency undermines proteome stability, lipid metabolism and cellular proliferation during vitamin B2 deficiency
Source: Cell Death Dis. 2020 Sep 7;11(9):725. doi: 10.1038/s41419-020-02929-5 (PMC7477094; doi:10.1038/s41419-020-02929-5)
Supplement: Supplementary file 11 — Dataset S3 [file 41419_2020_2929_MOESM11_ESM.xlsx]

## Sheet: Normal
Protein IDs	Gene names	Protein names	Mol. weight [kDa]	Sequence coverage [%]	AVG LFQ PD/BG	Score	Intensity
Q542Y0	Nqo1	NAD(P)H dehydrogenase [quinone] 1	30.959	59.1	879.636	295.42	668320000000
H9H9R4	Glmp	Glycosylated lysosomal membrane protein	36.759	23.4	36.3709	256.96	5327600000
Q8HWB0	Mr1	Major histocompatibility complex class I-related gene protein	39.39	22.9	8.97673	40.857	830530000
D6RE34	Cln6	Ceroid-lipofuscinosis, neuronal 6	4.31	42.5	4.10732	7.3422	319250000
Q8BSL7	Arf2	ADP-ribosylation factor 2	20.746	79	3.97686	23.023	1248900000
Q8BXZ1	Tmx3	Protein disulfide-isomerase TMX3	51.847	43.9	3.96096	217.11	8651400000
E9Q1Y3	Apob	Apolipoprotein B-100	503.9	0.2	3.76524	2.4855	574950000
B1AU25	Aifm1	Apoptosis-inducing factor 1, mitochondrial	66.113	39.8	3.73469	105.31	10919000000
Q9Z2I9	Sucla2	Succinyl-CoA ligase [ADP-forming] subunit beta, mitochondrial	50.113	42.8	3.73242	109.79	6160400000
A0A0R4J291	Fastkd5	FAST kinase domain-containing protein 5	91.621	18.8	3.51195	61.993	2397300000
Q9QYJ0	Dnaja2	DnaJ homolog subfamily A member 2	45.745	73.1	3.08959	323.31	86713000000
Q9Z2I8	Suclg2	Succinyl-CoA ligase [GDP-forming] subunit beta, mitochondrial	46.839	39.3	3.02618	58.098	4199500000
P11983	Tcp1	T-complex protein 1 subunit alpha	60.448	83.5	2.99848	323.31	189960000000
Q8CC88	Vwa8	von Willebrand factor A domain-containing protein 8	213.42	25.9	2.99329	134.95	6199300000
Q9CWD8	Nubpl	Iron-sulfur protein NUBPL	34.139	21	2.87935	26.04	1395100000
Q3UL22	Cct8	T-complex protein 1 subunit theta	59.555	78.5	2.86555	323.31	142050000000
Q3UMM1	Tubb6	Tubulin beta-6 chain	50.09	74	2.84544	301.22	15810000000
B9EKJ3	Mon2	Protein MON2 homolog	188.35	17.8	2.84115	52.212	2540100000
A2AJK8	Ttc1	Tetratricopeptide repeat protein 1	28.553	46	2.81259	79.715	5787900000
Q8VEA4	Chchd4	Mitochondrial intermembrane space import and assembly protein 40	15.525	42.4	2.76088	134.64	6763300000
Q542C8	Slc7a11	Cystine/glutamate transporter	55.455	12.9	2.72245	123.48	10911000000
Q99JP7	Ggt7	Gamma-glutamyltransferase 7	70.251	33.8	2.71347	242.41	11482000000
Q5NTY0	Dnaja1	DnaJ homolog subfamily A member 1	44.868	80.4	2.69067	323.31	207960000000
A0A0R4J0T8	Arfgap3	ADP-ribosylation factor GTPase-activating protein 3	57.542	13	2.63395	38.52	821690000
P68372	Tubb4b	Tubulin beta-4B chain	49.83	75.3	2.62973	323.31	714990000000
A0A0R4J034	Pdxdc1	Pyridoxal-dependent decarboxylase domain-containing protein 1	87.479	20.9	2.60697	91.813	4561200000
P05213	Tuba1b	Tubulin alpha-1B chain	50.151	79.8	2.54288	323.31	1058000000000
Q9ERD7	Tubb3	Tubulin beta-3 chain	50.418	56.4	2.53031	168.86	7754300000
Q564F4	Cct4	T-complex protein 1 subunit delta	58.066	76.4	2.51485	323.31	178780000000
Q9D880	Timm50	Mitochondrial import inner membrane translocase subunit TIM50	39.776	38.5	2.5106	128.89	18910000000
Q62425	Ndufa4	Cytochrome c oxidase subunit NDUFA4	9.3267	56.1	2.49896	75.584	52038000000
E9Q449	Dennd4c	DENN domain-containing protein 4C	178.67	7.5	2.48023	20.379	501090000
Q544K9	Umps	Uridine 5-monophosphate synthase	52.292	74.8	2.47397	323.31	41075000000
Q8R404	Qil1	Protein QIL1	13.373	71.4	2.46491	87.481	6224400000
Q3TFD2	Lpcat1	Lysophosphatidylcholine acyltransferase 1	59.743	11.4	2.45426	20.555	1249400000
P63038	Hspd1	60 kDa heat shock protein, mitochondrial	60.955	82.5	2.42158	323.31	547230000000
Q8BMS4	Coq3	Ubiquinone biosynthesis O-methyltransferase, mitochondrial	40.956	18.4	2.42029	90.553	1143800000
Q9EQH2	Erap1	Endoplasmic reticulum aminopeptidase 1	106.6	7.6	2.41386	9.1179	664030000
P80317	Cct6a	T-complex protein 1 subunit zeta	58.004	69.7	2.3923	323.31	163180000000
Q542X7	Cct2	T-complex protein 1 subunit beta	57.477	82.1	2.37768	323.31	178180000000
A0A0A6YXR0	Cept1	Choline/ethanolaminephosphotransferase 1	27.005	13.8	2.37442	32.365	2158700000
P99024	Tubb5	Tubulin beta-5 chain	49.67	70.3	2.32821	321.74	252150000000
P80316	Cct5	T-complex protein 1 subunit epsilon	59.623	84.5	2.32548	323.31	190470000000
A0A0R4IZW9	Sdf2	Stromal cell-derived factor 2	23.991	38.4	2.3132	323.31	5332700000
Q05186	Rcn1	Reticulocalbin-1	38.113	35.4	2.26618	87.272	7237900000
E9QAE3	Btaf1	B-TFIID TATA-box-binding protein-associated factor 1	207.05	21.4	2.25818	114.8	7276600000
Q8BFR5	Tufm	Elongation factor Tu, mitochondrial	49.508	68.6	2.2468	323.31	44972000000
Q62086	Pon2	Serum paraoxonase/arylesterase 2	39.617	61	2.21785	260.1	15443000000
Q9ESP1	Sdf2l1	Stromal cell-derived factor 2-like protein 1	23.648	63.3	2.21213	252.08	10340000000
Q9R0N0	Galk1	Galactokinase	42.295	65.8	2.18884	223.5	27516000000
A0A0A0MQA5	Tuba4a	Tubulin alpha-4A chain	52.793	56.6	2.18639	49.296	15438000000
Q99KV1	Dnajb11	DnaJ homolog subfamily B member 11	40.555	44.4	2.17953	264.48	24059000000
B2RQC6	Cad	CAD protein	243.24	56.6	2.17701	323.31	122060000000
Q8VE91	Fam134b	Protein FAM134B	52.966	12.5	2.17354	46.113	711550000
G3X9K3	Arfgef1	Brefeldin A-inhibited guanine nucleotide-exchange protein 1	208.5	11.4	2.15725	25.399	1613600000
Q8BIW1	Prune	Protein prune homolog	50.239	35.9	2.15408	63.098	2536300000
A2AG68	Atp7a	Copper-transporting ATPase 1	162.03	26.1	2.11787	323.31	9655300000
Q9D1R1	Tmem126b	Complex I assembly factor TMEM126B, mitochondrial	25.444	23	2.09797	10.845	1042200000
Q8BMS9	Rassf2	Ras association domain-containing protein 2	37.973	16	2.081	13.831	853460000
Q8BYH7	Tbc1d17	TBC1 domain family member 17	72.859	22.8	2.06519	45.962	2600500000
Q543U0	Mllt11	Protein AF1q	10.029	74.4	2.05581	243.02	4679900000
Q9JHS4	Clpx	ATP-dependent Clp protease ATP-binding subunit clpX-like, mitochondrial	69.228	30.6	2.05336	67.781	2864500000
Q5SW15	Mettl16	U6 small nuclear RNA (adenine-(43)-N(6))-methyltransferase	66.806	9.1	2.05311	12.12	830310000
Q3TUF3	Calu	Calumenin	37.063	48.3	2.03988	274.6	13200000000
Q8BK64	Ahsa1	Activator of 90 kDa heat shock protein ATPase homolog 1	38.117	73.1	2.03828	323.31	50221000000
A0A0R4J0I8	Bace2	Beta-secretase 2	55.882	21.8	2.03242	19.897	1020000000
D3YXZ3	Klc2	Kinesin light chain 2	68.176	24.5	2.02975	14.891	1345300000
Q5NCU4	Sparc	SPARC	34.322	17.3	2.02804	10.559	1906900000
Q5RL57	Akap8l	A-kinase anchor protein 8-like	71.3	23.1	2.01593	71.993	2384500000
P84084	Arf5	ADP-ribosylation factor 5	20.529	76.1	2.01537	29.295	1698400000
Q9Z247	Fkbp9	Peptidyl-prolyl cis-trans isomerase FKBP9	62.995	17.7	2.00901	19.115	3050900000
A2A5R2	Arfgef2	Brefeldin A-inhibited guanine nucleotide-exchange protein 2	202.24	22.9	1.98018	177.62	9347700000
Q6DFZ1	Gbf1	Golgi-specific brefeldin A-resistance factor 1	206.78	33	1.97421	205.43	8123600000
Q3U4U6	Cct3	T-complex protein 1 subunit gamma	60.629	75.4	1.97314	323.31	220630000000
Q7TQD5	Cpt1a	Carnitine O-palmitoyltransferase 1, liver isoform	88.25	12.3	1.96958	15.247	5065700000
Q8JZQ2	Afg3l2	AFG3-like protein 2	89.518	36.7	1.96325	89.008	5763900000
Q9CR00	Psmd9	26S proteasome non-ATPase regulatory subunit 9	24.72	39.2	1.93847	37.83	5498600000
P56379	Mp68	6.8 kDa mitochondrial proteolipid	6.6979	13.8	1.93824	5.2657	8142000000
Q9ES97	Rtn3	Reticulon-3	103.88	5.3	1.92494	80.283	6938000000
Q61550	Rad21	Double-strand-break repair protein rad21 homolog	72.082	14.2	1.92059	14.369	1530600000
Q78IK2	Usmg5	Up-regulated during skeletal muscle growth protein 5	6.3814	44.8	1.91986	97.653	5540900000
Q542J9	Pcna	Proliferating cell nuclear antigen	28.785	78.9	1.91677	323.31	44444000000
Q9R1T2	Sae1	SUMO-activating enzyme subunit 1	38.62	69.4	1.90383	137.05	6046300000
Q91VK4	Itm2c	Integral membrane protein 2C	30.482	52.4	1.89577	91.221	10107000000
Q8BJU0	Sgta	Small glutamine-rich tetratricopeptide repeat-containing protein alpha	34.322	31.7	1.89297	63.74	13166000000
A0A0R4J1N8	Rdh13	Retinol dehydrogenase 13	32.367	35.1	1.88931	71.193	4637600000
Q542D9	Tfrc	Transferrin receptor protein 1	85.73	53.7	1.86575	323.31	59285000000
Q9JHU4	Dync1h1	Cytoplasmic dynein 1 heavy chain 1	532.04	65.1	1.86147	323.31	464950000000
E9PVA8	Gcn1	eIF-2-alpha kinase activator GCN1	293.02	53	1.85212	323.31	79128000000
Q3UJ34	Ass1	Argininosuccinate synthase	46.584	68.9	1.84614	323.31	31408000000
Q9ERK4	Cse1l	Exportin-2	110.45	47.6	1.83442	323.31	106270000000
Q61753	Phgdh	D-3-phosphoglycerate dehydrogenase	56.585	42	1.83403	323.31	70244000000
E9QLL2	Dnm3	Dynamin-3	97.272	10.1	1.82999	5.563	553870000
Q99J27	Slc33a1	Acetyl-coenzyme A transporter 1	61.075	22.5	1.8236	24.588	2709000000
Q8VEH6	Cbwd1	COBW domain-containing protein 1	43.771	34.4	1.82158	138.57	3113200000
Q9QYI4	Dnajb12	DnaJ homolog subfamily B member 12	41.987	42.3	1.81142	113.67	7800400000
A2AWF8	Ptprj	Receptor-type tyrosine-protein phosphatase eta	128.71	6.5	1.80124	4.5443	588930000
E9PUW7	Xpo7	Exportin-7	123.9	10.8	1.80051	147.28	1537500000
Q9D2C2	Saal1	Protein SAAL1	52.768	10.8	1.79464	5.9831	179460000
E9PZ00	Psap	Prosaposin	60.672	22.5	1.78163	133.88	9456500000
Q3TWG5	Dync1li1	Cytoplasmic dynein 1 light intermediate chain 1	56.614	74.6	1.78089	242.59	41510000000
O55143	Atp2a2	Sarcoplasmic/endoplasmic reticulum calcium ATPase 2	114.86	48.9	1.76863	323.31	175720000000
Q8BU33	Ilvbl	Acetolactate synthase-like protein	68.155	32.8	1.76842	81.729	4477600000
A0A0G2JFV3	Lphn2	Latrophilin-2	151.05	7.9	1.75952	31.45	1419100000
Q3UC67	Acsl5	Long-chain-fatty-acid--CoA ligase 5	76.205	29.9	1.74931	96.427	7613700000
P19324	Serpinh1	Serpin H1	46.533	68.8	1.74543	323.31	80664000000
D2KHZ9	GAPDH	Glyceraldehyde-3-phosphate dehydrogenase	35.81	76.9	1.7438	323.31	419310000000
Q8C3Y4	Kntc1	Kinetochore-associated protein 1	250.36	24.2	1.7351	199.09	9252100000
Q8VDP6	Cdipt	CDP-diacylglycerol--inositol 3-phosphatidyltransferase	23.599	18.8	1.7305	12.392	4975700000
Q14BR4	Arf4	ADP-ribosylation factor 4	20.396	80.6	1.72589	323.31	67167000000
Q64737	Gart	Trifunctional purine biosynthetic protein adenosine-3	107.5	58	1.72288	323.31	25028000000
P10852	Slc3a2	4F2 cell-surface antigen heavy chain	58.336	61.6	1.7223	323.31	198370000000
P10605	Ctsb	Cathepsin B	37.279	32.2	1.72213	96.711	2548000000
Q8BIQ5	Cstf2	Cleavage stimulation factor subunit 2	61.341	21.2	1.72048	59.735	2074000000
Q6ZQ73	Cand2	Cullin-associated NEDD8-dissociated protein 2	135.63	49.5	1.70768	323.31	30943000000
Q62159	Rhoc	Rho-related GTP-binding protein RhoC	22.006	78.2	1.70358	30.302	4853700000
Q9CQT1	Mri1	Methylthioribose-1-phosphate isomerase	39.41	33.1	1.70316	65.057	1261100000
Q3TXT7	Ruvbl2	RuvB-like 2	51.112	72.1	1.69417	189.96	26837000000
Q61102	Abcb7	ATP-binding cassette sub-family B member 7, mitochondrial	82.58	34	1.69064	299.67	18996000000
O88845	Akap10	A-kinase anchor protein 10, mitochondrial	73.631	32.2	1.68799	36.666	3516100000
O35857	Timm44	Mitochondrial import inner membrane translocase subunit TIM44	51.091	32.5	1.68084	58.642	4468400000
P51175	Ppox	Protoporphyrinogen oxidase	50.87	22.4	1.66452	32.485	1557600000
A2BFF7	Dync1i2	Cytoplasmic dynein 1 intermediate chain 2	68.393	54.6	1.66037	323.31	14459000000
Q14AC7	Arl1	ADP-ribosylation factor-like protein 1	20.411	64.6	1.66018	195.69	17939000000
Q549B6	Gpr143	G-protein coupled receptor 143	44.564	5.9	1.65849	4.5693	1210100000
P84078	Arf1	ADP-ribosylation factor 1	20.697	79	1.65703	221.45	15366000000
Q8VE88	Fam114a2	Protein FAM114A2	54.044	38.6	1.65409	107.01	4211900000
Q8N9S3	Ahsa2	Activator of 90 kDa heat shock protein ATPase homolog 2	37.648	63.4	1.64836	134.8	14735000000
Q4FK49	Ppa1	Inorganic pyrophosphatase	32.667	81.3	1.63972	191.19	13967000000
Q9QYI3	Dnajc7	DnaJ homolog subfamily C member 7	56.475	69.8	1.63926	323.31	30847000000
Q3UHC2	Lrrk1	Leucine-rich repeat serine/threonine-protein kinase 1	225.47	2.8	1.6388	7.8495	165310000
Q3U9D6	Exoc6	Exocyst complex component 6	93.286	11.1	1.63805	8.297	628130000
Q71LX8	Hsp90ab1	Heat shock protein HSP 90-beta	83.28	74.6	1.63477	323.31	634960000000
P61620	Sec61a1	Protein transport protein Sec61 subunit alpha isoform 1	52.264	27.5	1.63362	92.434	40863000000
Q11011	Npepps	Puromycin-sensitive aminopeptidase	103.32	33.9	1.62641	119.65	6060400000
Q61655	Ddx19a	ATP-dependent RNA helicase DDX19A	53.932	20.5	1.62311	27.054	1515700000
P17879	Hspa1b	Heat shock 70 kDa protein 1B	70.175	75.9	1.61194	323.31	218750000000
Q9D6R2	Idh3a	Isocitrate dehydrogenase [NAD] subunit alpha, mitochondrial	39.638	31.4	1.60906	78.592	6290900000
Q9CQF9	Pcyox1	Prenylcysteine oxidase	56.494	31.5	1.60727	170.54	10066000000
O88844	Idh1	Isocitrate dehydrogenase [NADP] cytoplasmic	46.674	42.8	1.60072	50.269	3714100000
Q9CYG7	Tomm34	Mitochondrial import receptor subunit TOM34	34.278	50.5	1.59995	177.83	9034800000
Q9Z127	Slc7a5	Large neutral amino acids transporter small subunit 1	55.872	11.3	1.59987	9.9598	2534600000
Q3T9X3	Dnm2	Dynamin-2	97.194	43.8	1.59315	169.33	11189000000
Q60864	Stip1	Stress-induced-phosphoprotein 1	62.581	59.1	1.58083	323.31	24943000000
Q9JLN9	Mtor	Serine/threonine-protein kinase mTOR	288.79	16	1.58034	84.951	5750500000
Q99MB1	Tlr3	Toll-like receptor 3	103.67	14.4	1.57668	34.807	1645800000
Q3UPH1	Prrc1	Protein PRRC1	46.297	14.7	1.57015	24.032	974220000
M0QWJ2	Rpe	Ribulose-phosphate 3-epimerase	4.2679	46.3	1.56937	14.473	509760000
Q920I9	Wdr7	WD repeat-containing protein 7	163.45	11.3	1.56914	127.81	2518700000
Q8BH73	Qpctl	Glutaminyl-peptide cyclotransferase-like protein	42.691	27.4	1.56674	72.434	2189400000
Q544Q7	Atp1b3	Sodium/potassium-transporting ATPase subunit beta-3	31.775	66.9	1.56308	186.78	30203000000
F8WJK8	St13	Hsc70-interacting protein	40.538	26.2	1.56251	69.887	15010000000
Q3U125	Fam213a	Redox-regulatory protein FAM213A	25.682	34.5	1.55608	22.029	3655500000
Q8C3S2	Tango6	Transport and Golgi organization protein 6 homolog	118.73	9.9	1.55401	40.726	1021900000
Q8VCB2	Med25	Mediator of RNA polymerase II transcription subunit 25	78.112	8.2	1.55059	24.41	343390000
Q6PDI5	Ecm29	Proteasome-associated protein ECM29 homolog	203.7	45.2	1.54813	323.31	29359000000
Q922J9	Far1	Fatty acyl-CoA reductase 1	59.434	41.9	1.54615	272.09	14901000000
Q3U2C5	Rnf149	E3 ubiquitin-protein ligase RNF149	42.552	15.7	1.54588	9.5406	1382700000
O08528	Hk2	Hexokinase-2	102.53	37.2	1.54381	155.27	11481000000
Q9DCZ4	Apoo	Apolipoprotein O	22.604	44.4	1.53696	71.189	5072600000
Q9Z1R2	Bag6	Large proline-rich protein BAG6	121.04	38.7	1.53133	323.31	67483000000
P59017	Bcl2l13	Bcl-2-like protein 13	46.719	27.6	1.52986	138.99	6839900000
J3QNE8	Slc38a10	Putative sodium-coupled neutral amino acid transporter 10	117.14	23.1	1.52956	114.89	7356300000
D3YTV2	Fzr1	Fizzy-related protein homolog	44.81	18.8	1.5245	4.0103	838800000
G3UY52	Usp9x	Probable ubiquitin carboxyl-terminal hydrolase FAF-X	20.406	52.3	1.51995	26.608	479790000
Q9D071	Mms19	MMS19 nucleotide excision repair protein homolog	113.09	41.5	1.51985	323.31	11567000000
Q3US15	Nsdhl	Sterol-4-alpha-carboxylate 3-dehydrogenase, decarboxylating	40.685	63.8	1.51793	246.8	14521000000
Q80WQ2	Vac14	Protein VAC14 homolog	88.047	33.6	1.51776	83.184	6767700000
E9PWY9	Farsa	Phenylalanine--tRNA ligase alpha subunit	57.47	60.2	1.51512	323.31	105190000000
A2AJ15	Man1b1	Endoplasmic reticulum mannosyl-oligosaccharide 1,2-alpha-mannosidase	75.149	16.4	1.5114	78.431	1601300000
G5E829	Atp2b1	Plasma membrane calcium-transporting ATPase 1	134.75	12.7	1.50928	43.515	4118700000
Q9JM96	Cdc42ep4	Cdc42 effector protein 4	37.869	25.8	1.50613	22.949	2050900000
Q9DBE8	Alg2	Alpha-1,3/1,6-mannosyltransferase ALG2	47.404	58.1	1.5036	279.13	25002000000
Q9EPJ9	Arfgap1	ADP-ribosylation factor GTPase-activating protein 1	45.288	45.9	1.49436	243.85	7598500000
Q3UK94	Ubl4	Ubiquitin-like protein 4A	17.8	70.7	1.49395	49.964	22262000000
Q9CZW4	Acsl3	Long-chain-fatty-acid--CoA ligase 3	80.491	45.3	1.48764	323.31	27436000000
P70698	Ctps1	CTP synthase 1	66.682	43	1.48682	156.03	11701000000
Q3UCD9	Ctsd	Cathepsin D	44.953	63.9	1.4815	323.31	41649000000
Q6P5F9	Xpo1	Exportin-1	123.09	38.4	1.47677	316.48	23899000000
P28658	Atxn10	Ataxin-10	53.706	71.2	1.47538	323.31	36017000000
Q8BMS7	Atp2c1	Calcium-transporting ATPase	72.329	22	1.4748	56.269	3163400000
Q6P6J9	Txndc15	Thioredoxin domain-containing protein 15	38.146	13.7	1.47354	4.1304	636830000
Q6A009	Ltn1	E3 ubiquitin-protein ligase listerin	198.92	23.5	1.47061	269.1	12668000000
Q8VDN2	Atp1a1	Sodium/potassium-transporting ATPase subunit alpha-1	112.98	53.5	1.46524	323.31	401150000000
P52875	Tmem165	Transmembrane protein 165	34.79	20.4	1.46504	85.814	7586100000
Q9DBG5	Plin3	Perilipin-3	47.262	76.2	1.45976	323.31	62383000000
A0A0R4J064	Adpgk	ADP-dependent glucokinase	53.916	42.3	1.45696	223.53	15228000000
Q8BTX9	Hsdl1	Inactive hydroxysteroid dehydrogenase-like protein 1	36.867	17.9	1.45573	22.839	1202200000
Q5FW97	EG433182	Alpha-enolase	47.14	77.9	1.45196	323.31	283910000000
Q80ZW9	Arl6ip1	ADP-ribosylation factor-like protein 6-interacting protein 1	23.437	24.1	1.44932	46.051	7259500000
Q8VCB1	Ndc1	Nucleoporin NDC1	75.409	23.3	1.44637	137.09	5699600000
Q499X4	Vat1	Synaptic vesicle membrane protein VAT-1 homolog	43.096	49	1.44393	323.31	186010000000
Q3TPX4	Exoc5	Exocyst complex component 5	81.737	34.9	1.44134	89.768	2266500000
A0A0R4J1I6	Nup210	Nuclear pore membrane glycoprotein 210	199.48	11.6	1.43937	97.514	2755800000
Q6ZQ38	Cand1	Cullin-associated NEDD8-dissociated protein 1	136.33	39.3	1.43441	219.99	14754000000
Q4VAB2	Gpn1	GPN-loop GTPase 1	41.598	38.4	1.43344	131.29	1195300000
Q9JI44	Dmap1	DNA methyltransferase 1-associated protein 1	53.129	11.1	1.42966	8.9072	839560000
Q04888	Sox10	Transcription factor SOX-10	49.949	20.4	1.41361	153.43	7218100000
Q8CGK3	Lonp1	Lon protease homolog, mitochondrial	105.84	36.4	1.41263	323.31	11462000000
Q5SUC3	Canx	Calnexin	67.277	58.4	1.41252	323.31	279600000000
Q542I9	Psmc1	26S protease regulatory subunit 4	49.184	54.5	1.41011	321.74	62745000000
E9PUB7	Msto1	Protein misato homolog 1	61.207	41	1.40947	96.592	6419900000
O55091	Impact	Protein IMPACT	36.276	50.3	1.40899	149.71	4326400000
E9QAT4	Sec16a	Protein transport protein sec16	254.2	21	1.40758	161.56	6146200000
P54071	Idh2	Isocitrate dehydrogenase [NADP], mitochondrial	50.906	38.1	1.40292	75.834	9790400000
Q6ZPJ0	Tex2	Testis-expressed sequence 2 protein	125.22	10.3	1.39914	27.153	1946100000
O88587	Comt	Catechol O-methyltransferase	29.486	65.3	1.39728	249.63	10357000000
Q6ZWY3	Rps27l	40S ribosomal protein S27-like	9.4771	45.2	1.39667	37.58	74887000000
Q99LR1	Abhd12	Monoacylglycerol lipase ABHD12	45.269	43.7	1.39601	75.097	10866000000
F8WJD4	Sympk	Symplekin	142.62	17.1	1.39374	89.627	3784100000
Q99J57	Mat2a	S-adenosylmethionine synthase	43.688	47.3	1.39215	125.81	14346000000
P70699	Gaa	Lysosomal alpha-glucosidase	106.25	33.4	1.3892	142.38	9120900000
Q99JY0	Hadhb	Trifunctional enzyme subunit beta, mitochondrial	51.386	47.2	1.38913	143.09	19835000000
Q91YN9	Bag2	BAG family molecular chaperone regulator 2	23.473	68.6	1.38615	323.31	18201000000
Q3UAD6	Hsp90b1	Endoplasmin	92.475	42.5	1.38608	235.72	21221000000
Q80XN0	Bdh1	D-beta-hydroxybutyrate dehydrogenase, mitochondrial	38.299	49.3	1.38589	203.31	17645000000
P54775	Psmc4	26S protease regulatory subunit 6B	47.408	85.6	1.37811	323.31	79903000000
B2RT97	Psmd13	26S proteasome non-ATPase regulatory subunit 13	42.809	75	1.37693	299.28	57474000000
P47856	Gfpt1	Glutamine--fructose-6-phosphate aminotransferase [isomerizing] 1	78.538	56.8	1.37444	323.31	23352000000
Q03265	Atp5a1	ATP synthase subunit alpha, mitochondrial	59.752	67.8	1.37405	323.31	440340000000
P63017	Hspa8	Heat shock cognate 71 kDa protein	70.87	86.8	1.37387	323.31	3494100000000
P42125	Eci1	Enoyl-CoA delta isomerase 1, mitochondrial	32.25	20.1	1.3712	11.729	2062200000
Q3UGA5	Tspan10	Tetraspanin	35.313	15.4	1.36209	16.735	2103700000
Q4FJZ6	Gclm	Glutamate--cysteine ligase regulatory subunit	30.534	35	1.36051	116.5	10476000000
Q9D379	Ephx1	Epoxide hydrolase 1	52.576	65.9	1.35665	323.31	58563000000
Q99M87	Dnaja3	DnaJ homolog subfamily A member 3, mitochondrial	52.443	45.4	1.35387	186.46	7057900000
Q8VBZ3	Clptm1	Cleft lip and palate transmembrane protein 1 homolog	75.29	38.3	1.34707	277.71	17014000000
Q99LP6	Grpel1	GrpE protein homolog 1, mitochondrial	24.307	22.1	1.34605	8.4328	977780000
P50544	Acadvl	Very long-chain specific acyl-CoA dehydrogenase, mitochondrial	70.875	51.8	1.34507	159.14	8616100000
Q3TKV1	Psmd2	26S proteasome non-ATPase regulatory subunit 2	100.2	68.8	1.33842	323.31	172770000000
Q924C1	Xpo5	Exportin-5	136.97	43.7	1.33737	323.31	29606000000
Q3TZZ7	Esyt2	Extended synaptotagmin-2	94.138	25.7	1.33379	87.18	4876400000
Q8K2V6	Ipo11	Importin-11	112.41	19.5	1.33373	88.046	4315700000
Q8BYI6	Lpcat2	Lysophosphatidylcholine acyltransferase 2	60.253	27.6	1.33136	37.292	3316200000
Q60692	Psmb6	Proteasome subunit beta type-6	25.378	53.8	1.33129	223.99	40782000000
Q91YH5	Atl3	Atlastin-3	60.574	49	1.33021	170.55	7714000000
Q9CQM9	Glrx3	Glutaredoxin-3	37.778	67.1	1.32807	323.31	10299000000
Q3UI57	Mcm3	DNA helicase	91.545	72.5	1.3201	323.31	66237000000
Q91VE0	Slc27a4	Long-chain fatty acid transport protein 4	72.318	28.8	1.31442	75.534	4497900000
P70295	Aup1	Ancient ubiquitous protein 1	46.121	44.9	1.31375	166.57	17613000000
Q3U9K9	Trappc3	Trafficking protein particle complex subunit 3	20.302	48.9	1.31215	110.2	5056800000
Q3U2G2	Hspa4	Heat shock 70 kDa protein 4	94.208	72.1	1.30469	323.31	81103000000
Q8BLN5	Lss	Lanosterol synthase	83.14	40.5	1.30403	119.94	13273000000
Q3U1C2	Ruvbl1	RuvB-like 1	50.213	69.5	1.30323	323.31	31678000000
Q8C156	Ncaph	Condensin complex subunit 2	82.302	23.5	1.30246	194.73	6251200000
O88685	Psmc3	26S protease regulatory subunit 6A	49.548	75.6	1.30117	323.31	114330000000
Q6P5E4	Uggt1	UDP-glucose:glycoprotein glucosyltransferase 1	176.43	44.9	1.29748	323.31	21690000000
Q8C4Y3	Nelfb	Negative elongation factor B	65.636	20.9	1.29733	26.378	1563600000
P97450	Atp5j	ATP synthase-coupling factor 6, mitochondrial	12.496	44.4	1.29357	70.017	18426000000
Q8JZN5	Acad9	Acyl-CoA dehydrogenase family member 9, mitochondrial	68.721	42.1	1.28614	91.758	7611900000
A2AN08	Ubr4	E3 ubiquitin-protein ligase UBR4	572.28	38.4	1.28034	323.31	69609000000
Q9QZE5	Copg1	Coatomer subunit gamma-1	97.512	81.8	1.2701	323.31	106420000000
P46471	Psmc2	26S protease regulatory subunit 7	48.647	74.8	1.26963	323.31	109490000000
Q91VA7	Idh3b	Isocitrate dehydrogenase [NAD] subunit, mitochondrial	42.194	64.3	1.26505	323.31	72743000000
Q9R1C6	Dgke	Diacylglycerol kinase epsilon	63.634	17.9	1.26253	17.768	1327000000
Q9DCN2	Cyb5r3	NADH-cytochrome b5 reductase 3	34.127	71.4	1.23753	323.31	118360000000
P49722	Psma2	Proteasome subunit alpha type-2	25.926	62.8	1.23737	189.07	37355000000
Q6GQT9	Nomo1	Nodal modulator 1	133.42	51.2	1.23176	323.31	27926000000
Q9WUP7	Uchl5	Ubiquitin carboxyl-terminal hydrolase isozyme L5	37.616	65.3	1.22773	196.35	20959000000
Q6P4T0	Atg2a	Autophagy-related protein 2 homolog A	210.94	11.1	1.22416	36.944	1162900000
Q61768	Kif5b	Kinesin-1 heavy chain	109.55	59.7	1.21998	323.31	42625000000
A1L3B8	Psmd7	26S proteasome non-ATPase regulatory subunit 7	36.539	64.2	1.21809	323.01	27064000000
Q9D1M0	Sec13	Protein SEC13 homolog	35.565	39.4	1.21247	157.51	10902000000
Q58E64	Eef1a1	Elongation factor 1-alpha	50.113	75.5	1.21196	323.31	918400000000
Q9CZB2	Pmel	Melanocyte protein PMEL	66.3	36.6	1.20382	323.31	65181000000
Q4FJN9	Fdps	Farnesyl pyrophosphate synthase	40.581	68.6	1.19749	323.31	101250000000
Q9D8W5	Psmd12	26S proteasome non-ATPase regulatory subunit 12	52.895	68.2	1.19693	323.31	55559000000
O08547	Sec22b	Vesicle-trafficking protein SEC22b	24.74	69.3	1.18175	323.31	48106000000
A0A0A6YVU8	Gm9774	Proteasomal ubiquitin receptor ADRM1	42.147	24.6	1.17966	59.075	7526600000
Q99KD5	Unc45a	Protein unc-45 homolog A	103.45	40.5	1.1775	121.28	9398500000
Q5BKQ9	Psmd11	26S proteasome non-ATPase regulatory subunit 11	47.436	69.4	1.17418	296.32	84813000000
Q8CI51	Pdlim5	PDZ and LIM domain protein 5	63.299	41.3	1.16599	170.2	5205100000
P29812	Dct	L-dopachrome tautomerase	58.51	54.2	1.16385	323.31	148780000000
A2AJ72	Fubp3	Far upstream element (FUSE)-binding protein 3	61.447	48.2	1.15041	162.56	15500000000
Q3UD06	Atp5c1	ATP synthase subunit gamma	32.886	61.7	1.14126	323.31	72786000000
P14733	Lmnb1	Lamin-B1	66.785	71.8	1.13702	323.31	123490000000
Q9CQ92	Fis1	Mitochondrial fission 1 protein	17.008	57.9	1.12025	215.5	11625000000
P58281	Opa1	Dynamin-like 120 kDa protein, mitochondrial	111.34	45.9	1.11428	265.04	13278000000
Q3UR91	Pum2	Pumilio homolog 2	114.1	17.2	1.11001	118.56	4839200000
Q3TPZ5	Dctn2	Dynactin subunit 2	44.116	57	1.09104	104.47	22477000000

## Sheet: Deficient
Protein IDs	Gene names	Protein names	Mol. weight [kDa]	Sequence coverage [%]	AVG LFQ PD/BG	Score	Intensity
Q542Y0	Nqo1	NAD(P)H dehydrogenase [quinone] 1	30.959	59.1	327.702	295.42	668320000000
H9H9R4	Glmp	Glycosylated lysosomal membrane protein	36.759	23.4	75.6805	256.96	5327600000
F8VPK5	Rock2	Rho-associated protein kinase	160.61	5.8	17.8117	3.2782	6108800000
Q8HWB0	Mr1	Major histocompatibility complex class I-related gene protein	39.39	22.9	9.77073	40.857	830530000
Q9CQT7	Desi1	Desumoylating isopeptidase 1	18.385	14.9	5.1859	73.572	720250000
Q9Z2I9	Sucla2	Succinyl-CoA ligase [ADP-forming] subunit beta, mitochondrial	50.113	42.8	4.85623	109.79	6160400000
Q6P8I6	Cox11	Cytochrome c oxidase assembly protein COX11, mitochondrial	30.849	29.1	4.58959	25.537	964630000
Q08297	Rad51	DNA repair protein RAD51 homolog 1	36.971	41.3	4.23521	70.986	5214100000
A2AF67	Dock11	Dedicator of cytokinesis protein 11	218.24	4.8	4.1906	22.955	437520000
A0A0J9YUI1	Ube2k	Ubiquitin-conjugating enzyme E2 K	15.81	27.3	4.12546	2.5683	650020000
Q8VI59	Pcnxl3	Pecanex-like protein 3	221.57	3.9	3.97437	3.7079	1151400000
Q8BSL7	Arf2	ADP-ribosylation factor 2	20.746	79	3.96049	23.023	1248900000
Q9DCJ1	Mlst8	Target of rapamycin complex subunit LST8	35.851	36.8	3.92327	33.277	1228000000
Q9CWD8	Nubpl	Iron-sulfur protein NUBPL	34.139	21	3.82125	26.04	1395100000
B1AU25	Aifm1	Apoptosis-inducing factor 1, mitochondrial	66.113	39.8	3.73144	105.31	10919000000
F7AN16	Rnf10	RING finger protein 10	72.888	9.9	3.59628	25.434	246930000
G3UYW1	Wdfy3	WD repeat and FYVE domain-containing protein 3	394.29	1.9	3.39883	4.9979	656820000
Q99JP7	Ggt7	Gamma-glutamyltransferase 7	70.251	33.8	3.39722	242.41	11482000000
Q91Z78	Bnip3l	BCL2/adenovirus E1B 19 kDa protein-interacting protein 3-like	22.313	18.1	3.37934	11.082	1276100000
Q542C8	Slc7a11	Cystine/glutamate transporter	55.455	12.9	3.33407	123.48	10911000000
Q9D0L4	Adck1	Uncharacterized aarF domain-containing protein kinase 1	59.735	21.5	3.30705	47.691	1264000000
A0A0G2JFV3	Lphn2	Latrophilin-2	151.05	7.9	3.26054	31.45	1419100000
Q9QYJ0	Dnaja2	DnaJ homolog subfamily A member 2	45.745	73.1	3.14251	323.31	86713000000
E9Q1Y3	Apob	Apolipoprotein B-100	503.9	0.2	3.06035	2.4855	574950000
Q99J23	Ghdc	GH3 domain-containing protein	58.507	16.7	2.93784	13.178	1078700000
P11983	Tcp1	T-complex protein 1 subunit alpha	60.448	83.5	2.93347	323.31	189960000000
Q9D3B1	Hacd2	Very-long-chain (3R)-3-hydroxyacyl-CoA dehydratase 2	28.402	8.7	2.92591	18.616	5406900000
Q9ERD7	Tubb3	Tubulin beta-3 chain	50.418	56.4	2.85974	168.86	7754300000
Q3UMM1	Tubb6	Tubulin beta-6 chain	50.09	74	2.84224	301.22	15810000000
O35454	Clcn6	Chloride transport protein 6	96.979	9.1	2.81503	21.861	491060000
Q8CFJ9	Wdr24	WD repeat-containing protein 24	88.184	7.8	2.77663	7.4578	124710000
Q8BYH7	Tbc1d17	TBC1 domain family member 17	72.859	22.8	2.73948	45.962	2600500000
Q3UL22	Cct8	T-complex protein 1 subunit theta	59.555	78.5	2.73694	323.31	142050000000
Q9Z2I8	Suclg2	Succinyl-CoA ligase [GDP-forming] subunit beta, mitochondrial	46.839	39.3	2.6411	58.098	4199500000
Q8BMS4	Coq3	Ubiquinone biosynthesis O-methyltransferase, mitochondrial	40.956	18.4	2.63463	90.553	1143800000
P80316	Cct5	T-complex protein 1 subunit epsilon	59.623	84.5	2.61408	323.31	190470000000
Q62425	Ndufa4	Cytochrome c oxidase subunit NDUFA4	9.3267	56.1	2.61129	75.584	52038000000
Q9QUJ7	Acsl4	Long-chain-fatty-acid--CoA ligase 4	79.076	43.7	2.59831	130.34	5000600000
Q8CC88	Vwa8	von Willebrand factor A domain-containing protein 8	213.42	25.9	2.59573	134.95	6199300000
Q8BXZ1	Tmx3	Protein disulfide-isomerase TMX3	51.847	43.9	2.59509	217.11	8651400000
Q5NTY0	Dnaja1	DnaJ homolog subfamily A member 1	44.868	80.4	2.58108	323.31	207960000000
A7M7S2	Nprl3	Nitrogen permease regulator 3-like protein	60.818	17.5	2.57037	23.419	1092600000
D3YVA2	Ncald	Neurocalcin-delta	20.243	24.7	2.55834	5.638	796740000
Q3TV62	Tor1a	Torsin-1A	37.829	8.1	2.55202	6.3104	197350000
E9Q0T0	Ppt2	Lysosomal thioesterase PPT2	23.143	8.9	2.54139	4.7688	392640000
Q7TMM9	Tubb2a	Tubulin beta-2A chain	49.906	60.2	2.51069	8.0003	1116200000
Q7TQD5	Cpt1a	Carnitine O-palmitoyltransferase 1, liver isoform	88.25	12.3	2.50855	15.247	5065700000
Q542X7	Cct2	T-complex protein 1 subunit beta	57.477	82.1	2.48383	323.31	178180000000
Q6PDL0	Dync1li2	Cytoplasmic dynein 1 light intermediate chain 2	54.218	36.6	2.47686	85.194	2507900000
P97313	Prkdc	DNA-dependent protein kinase catalytic subunit	471.47	4.2	2.47662	31.169	911030000
B9EKJ3	Mon2	Protein MON2 homolog	188.35	17.8	2.46899	52.212	2540100000
P32507	Pvrl2	Nectin-2	57.317	8.1	2.46697	4.1873	307480000
Q99KV1	Dnajb11	DnaJ homolog subfamily B member 11	40.555	44.4	2.44192	264.48	24059000000
Q543U0	Mllt11	Protein AF1q	10.029	74.4	2.43907	243.02	4679900000
P05213	Tuba1b	Tubulin alpha-1B chain	50.151	79.8	2.38968	323.31	1058000000000
Q9R0N0	Galk1	Galactokinase	42.295	65.8	2.35693	223.5	27516000000
Q8BRG8	Tmem209	Transmembrane protein 209	62.981	54.2	2.35445	309.3	15721000000
P80317	Cct6a	T-complex protein 1 subunit zeta	58.004	69.7	2.35407	323.31	163180000000
Q3TFD2	Lpcat1	Lysophosphatidylcholine acyltransferase 1	59.743	11.4	2.34513	20.555	1249400000
Q9CQT1	Mri1	Methylthioribose-1-phosphate isomerase	39.41	33.1	2.34368	65.057	1261100000
P68372	Tubb4b	Tubulin beta-4B chain	49.83	75.3	2.32821	323.31	714990000000
Q564F4	Cct4	T-complex protein 1 subunit delta	58.066	76.4	2.32646	323.31	178780000000
P68369	Tuba1a	Tubulin alpha-1A chain	50.135	79.8	2.32593	8.2104	6838600000
E9PX66	Supt7l	STAGA complex 65 subunit gamma	38.551	17.7	2.32119	12.455	346060000
Q8R404	Qil1	Protein QIL1	13.373	71.4	2.29379	87.481	6224400000
Q544K9	Umps	Uridine 5-monophosphate synthase	52.292	74.8	2.29098	323.31	41075000000
Q9CR00	Psmd9	26S proteasome non-ATPase regulatory subunit 9	24.72	39.2	2.28065	37.83	5498600000
E9PWY6	Gcat	2-amino-3-ketobutyrate coenzyme A ligase, mitochondrial	41.333	21.7	2.27382	7.4239	229570000
P63038	Hspd1	60 kDa heat shock protein, mitochondrial	60.955	82.5	2.26387	323.31	547230000000
Q6P1I3	BC048403	UPF0536 protein C12orf66 homolog	50.255	13	2.25445	25.878	174490000
Q5XF89	Atp13a3	Probable cation-transporting ATPase 13A3	137.47	10.4	2.24726	27.873	1079500000
O08749	Dld	Dihydrolipoyl dehydrogenase, mitochondrial	54.272	28.5	2.24682	113.17	6655500000
Q07417	Acads	Short-chain specific acyl-CoA dehydrogenase, mitochondrial	44.889	53.6	2.24004	170.5	7230700000
Q3U4U6	Cct3	T-complex protein 1 subunit gamma	60.629	75.4	2.23262	323.31	220630000000
Q9WTV7	Rlim	E3 ubiquitin-protein ligase RLIM	66.376	39	2.22396	52.978	2580900000
P45952	Acadm	Medium-chain specific acyl-CoA dehydrogenase, mitochondrial	46.481	53.4	2.20572	302.37	15466000000
E9Q1C5	Ifi27	Interferon, alpha-inducible protein 27	24.676	25.6	2.19699	31.275	419010000
P99024	Tubb5	Tubulin beta-5 chain	49.67	70.3	2.19075	321.74	252150000000
P10852	Slc3a2	4F2 cell-surface antigen heavy chain	58.336	61.6	2.18864	323.31	198370000000
Q9ESP1	Sdf2l1	Stromal cell-derived factor 2-like protein 1	23.648	63.3	2.18667	252.08	10340000000
E9PUB7	Msto1	Protein misato homolog 1	61.207	41	2.16475	96.592	6419900000
Q8K3B1	Fbxo45	F-box/SPRY domain-containing protein 1	30.604	4.5	2.15743	3.3624	243460000
A2AG68	Atp7a	Copper-transporting ATPase 1	162.03	26.1	2.15179	323.31	9655300000
Q3U5N4	Adprh	[Protein ADP-ribosylarginine] hydrolase	40.068	27.1	2.13828	60.971	1624600000
A0A0R4J0S1	Cdc42ep1	Cdc42 effector protein 1	43.063	22.5	2.1301	44.802	2626000000
Q5NCU4	Sparc	SPARC	34.322	17.3	2.11908	10.559	1906900000
A0A0R4J034	Pdxdc1	Pyridoxal-dependent decarboxylase domain-containing protein 1	87.479	20.9	2.11325	91.813	4561200000
Q91WD1	Polr3d	DNA-directed RNA polymerase III subunit RPC4	44.356	5.3	2.11116	5.3991	466720000
Q8VCW8	Acsf2	Acyl-CoA synthetase family member 2, mitochondrial	67.95	19	2.10722	29.889	1064700000
E9QLQ7	Rab29	Ras-related protein Rab-7L1	23.061	24	2.10641	3.4814	419170000
F2Z433	Rad51c	DNA repair protein RAD51 homolog 3	37.324	6.8	2.10578	5.6881	31341000
Q8JZQ2	Afg3l2	AFG3-like protein 2	89.518	36.7	2.09763	89.008	5763900000
Q05186	Rcn1	Reticulocalbin-1	38.113	35.4	2.0803	87.272	7237900000
B2RQC6	Cad	CAD protein	243.24	56.6	2.0648	323.31	122060000000
Q920A5	Scpep1	Retinoid-inducible serine carboxypeptidase	50.964	27	2.06245	26.997	2257200000
A0A0R4J254	Xpo4	Exportin-4	129.96	7	2.05369	33.52	2608900000
Q9R1T2	Sae1	SUMO-activating enzyme subunit 1	38.62	69.4	2.05299	137.05	6046300000
A0A0R4IZW9	Sdf2	Stromal cell-derived factor 2	23.991	38.4	2.05062	323.31	5332700000
Q8BFR5	Tufm	Elongation factor Tu, mitochondrial	49.508	68.6	2.04757	323.31	44972000000
Q8VEA4	Chchd4	Mitochondrial intermembrane space import and assembly protein 40	15.525	42.4	2.03407	134.64	6763300000
E9QAE3	Btaf1	B-TFIID TATA-box-binding protein-associated factor 1	207.05	21.4	2.03212	114.8	7276600000
Q6DFZ1	Gbf1	Golgi-specific brefeldin A-resistance factor 1	206.78	33	2.0276	205.43	8123600000
Q812F8	Mgat4b	Alpha-1,3-mannosyl-glycoprotein 4-beta-N-acetylglucosaminyltransferase B	63.301	17.9	2.02585	37.278	1768400000
G3X9Z0	Zwilch	Protein zwilch homolog	67.45	24.7	2.01977	166.08	2774800000
Q9EQH2	Erap1	Endoplasmic reticulum aminopeptidase 1	106.6	7.6	2.00745	9.1179	664030000
A0A0R4J0T8	Arfgap3	ADP-ribosylation factor GTPase-activating protein 3	57.542	13	1.99895	38.52	821690000
Q3TUF3	Calu	Calumenin	37.063	48.3	1.99725	274.6	13200000000
P97300	Nptn	Neuroplastin	44.373	19.6	1.99701	34.649	9088300000
G5E829	Atp2b1	Plasma membrane calcium-transporting ATPase 1	134.75	12.7	1.99506	43.515	4118700000
E9Q4Y4	Cep192	Centrosomal protein 192	276.34	2.9	1.99306	8.6709	620450000
B1AUX2	Hcfc1	Host cell factor 1	215.05	9	1.98496	64.883	3979000000
M0QWJ2	Rpe	Ribulose-phosphate 3-epimerase	4.2679	46.3	1.98273	14.473	509760000
Q9JI90	Rnf14	E3 ubiquitin-protein ligase RNF14	54.926	12	1.97343	22.654	384160000
Q921V5	Mgat2	Alpha-1,6-mannosyl-glycoprotein 2-beta-N-acetylglucosaminyltransferase	51.029	32.8	1.97162	37.425	4755400000
Q99MR8	Mccc1	Methylcrotonoyl-CoA carboxylase subunit alpha, mitochondrial	79.343	46	1.96352	131.34	7729400000
A0A0R4J1N8	Rdh13	Retinol dehydrogenase 13	32.367	35.1	1.95201	71.193	4637600000
P51807	Dynlt1	Dynein light chain Tctex-type 1	12.483	83.2	1.94819	323.31	16301000000
Q3UJ34	Ass1	Argininosuccinate synthase	46.584	68.9	1.94166	323.31	31408000000
Q9D483	Polr3c	DNA-directed RNA polymerase III subunit RPC3	60.705	19.3	1.93764	13.374	256810000
Q9D880	Timm50	Mitochondrial import inner membrane translocase subunit TIM50	39.776	38.5	1.93101	128.89	18910000000
B2RSN3	Tubb2b	Tubulin beta-2B chain	49.953	69	1.93097	96.945	7603700000
Q9Z247	Fkbp9	Peptidyl-prolyl cis-trans isomerase FKBP9	62.995	17.7	1.92425	19.115	3050900000
Q91W98	Slc15a4	Solute carrier family 15 member 4	62.255	5.4	1.92053	13.166	741870000
Q60864	Stip1	Stress-induced-phosphoprotein 1	62.581	59.1	1.91702	323.31	24943000000
Q542D9	Tfrc	Transferrin receptor protein 1	85.73	53.7	1.90997	323.31	59285000000
A2A5R2	Arfgef2	Brefeldin A-inhibited guanine nucleotide-exchange protein 2	202.24	22.9	1.90941	177.62	9347700000
Q78YZ6	Scoc	Short coiled-coil protein	14.155	43.2	1.90705	38.649	920740000
Q8BH73	Qpctl	Glutaminyl-peptide cyclotransferase-like protein	42.691	27.4	1.90078	72.434	2189400000
Q9D1R1	Tmem126b	Complex I assembly factor TMEM126B, mitochondrial	25.444	23	1.89637	10.845	1042200000
Q9DBS2	Tprg1l	Tumor protein p63-regulated gene 1-like protein	29.814	22.6	1.89108	18.818	843130000
Q56A13	Commd7	COMM domain-containing protein 7	22.652	20.5	1.88769	11.612	168010000
O54946	Dnajb6	DnaJ homolog subfamily B member 6	39.807	29.9	1.87874	58.575	2880400000
Q6XPS7	Tha1	L-threonine aldolase	43.496	20.8	1.87588	25.699	1263200000
Q542J9	Pcna	Proliferating cell nuclear antigen	28.785	78.9	1.87054	323.31	44444000000
Q8BK64	Ahsa1	Activator of 90 kDa heat shock protein ATPase homolog 1	38.117	73.1	1.8687	323.31	50221000000
A0A068BIT0	Slc39a7	Zinc transporter SLC39A7	50.656	4	1.86637	14.357	2385400000
Q4FK49	Ppa1	Inorganic pyrophosphatase	32.667	81.3	1.86064	191.19	13967000000
Q91YR5	Mettl13	Methyltransferase-like protein 13	78.756	10.9	1.86026	22.447	689220000
Q9Z1R2	Bag6	Large proline-rich protein BAG6	121.04	38.7	1.85931	323.31	67483000000
Q8VDP6	Cdipt	CDP-diacylglycerol--inositol 3-phosphatidyltransferase	23.599	18.8	1.8544	12.392	4975700000
A2AJK8	Ttc1	Tetratricopeptide repeat protein 1	28.553	46	1.85178	79.715	5787900000
E0CY18	Zfand2b	AN1-type zinc finger protein 2B	23.698	23.4	1.85165	10.004	269950000
P19324	Serpinh1	Serpin H1	46.533	68.8	1.8472	323.31	80664000000
A2A4Z1	Ube2c	Ubiquitin-conjugating enzyme E2 C	18.474	45	1.8441	23.402	1044400000
Q9D4H2	Gcc1	GRIP and coiled-coil domain-containing protein 1	87.676	21.7	1.84073	34.351	1847100000
A0A0A6YXR0	Cept1	Choline/ethanolaminephosphotransferase 1	27.005	13.8	1.82777	32.365	2158700000
Q9D6U8	Fam162a	Protein FAM162A	17.725	21.3	1.8274	9.5721	2626200000
Q9CR56	Nkiras2	NF-kappa-B inhibitor-interacting Ras-like protein 2	21.494	51.3	1.8215	26.43	4440700000
Q3UCV8	Otulin	Ubiquitin thioesterase otulin	40.32	8.5	1.81739	4.9622	1020400000
A0A0A0MQA5	Tuba4a	Tubulin alpha-4A chain	52.793	56.6	1.81015	49.296	15438000000
Q9D1H6	Ndufaf4	NADH dehydrogenase [ubiquinone] 1 alpha subcomplex assembly factor 4	20.082	24.9	1.80674	9.5421	216330000
Q9D1H7	Get4	Golgi to ER traffic protein 4 homolog	36.525	47.1	1.80301	118.38	10921000000
Q9CXI0	Coq5	2-methoxy-6-polyprenyl-1,4-benzoquinol methylase, mitochondrial	37.335	42.8	1.80007	30.615	2795500000
Q9QYI4	Dnajb12	DnaJ homolog subfamily B member 12	41.987	42.3	1.79542	113.67	7800400000
Q9D6R2	Idh3a	Isocitrate dehydrogenase [NAD] subunit alpha, mitochondrial	39.638	31.4	1.79324	78.592	6290900000
G3UX44	H2-Ke6	Estradiol 17-beta-dehydrogenase 8	23.985	17.1	1.7913	5.7294	177300000
Q9EST4	Psmg2	Proteasome assembly chaperone 2	29.524	14.8	1.78583	5.9884	601260000
Q505E1	Pisd	Phosphatidylserine decarboxylase proenzyme	45.926	29.1	1.78425	41.741	4434500000
Q8BJU0	Sgta	Small glutamine-rich tetratricopeptide repeat-containing protein alpha	34.322	31.7	1.78385	63.74	13166000000
Q811U4	Mfn1	Mitofusin-1	83.725	39.8	1.78006	97.429	8520900000
Q8BMS7	Atp2c1	Calcium-transporting ATPase	72.329	22	1.77228	56.269	3163400000
Q8VEH6	Cbwd1	COBW domain-containing protein 1	43.771	34.4	1.76627	138.57	3113200000
A2AWF8	Ptprj	Protein-tyrosine-phosphatase	128.71	6.5	1.7657	4.5443	588930000
Q9JKZ2	Slc5a3	Sodium/myo-inositol cotransporter	79.582	8.5	1.7648	18.504	848650000
Q62086	Pon2	Serum paraoxonase/arylesterase 2	39.617	61	1.75874	260.1	15443000000
Q91YM4	Tbrg4	Protein TBRG4	71.513	10.6	1.75412	19.017	1346700000
Q8BIJ7	Rufy1	RUN and FYVE domain-containing protein 1	80.376	9	1.75274	17.867	855150000
A0A0F6AIX5		UPF0554 protein C2orf43 homolog	37.357	21.2	1.74606	41.641	3364800000
P84078	Arf1	ADP-ribosylation factor 1	20.697	79	1.7439	221.45	15366000000
Q91YN9	Bag2	BAG family molecular chaperone regulator 2	23.473	68.6	1.73606	323.31	18201000000
F8WJK8	St13	Hsc70-interacting protein	40.538	26.2	1.73452	69.887	15010000000
O70572	Smpd2	Sphingomyelin phosphodiesterase 2	47.466	25.8	1.72473	31.561	1896700000
Q9ERK4	Cse1l	Exportin-2	110.45	47.6	1.72399	323.31	106270000000
Q3U3B7	Impa2	Inositol monophosphatase 2	31.716	19.7	1.72383	34.254	1754100000
A0A0R4J0F6	Gak	Cyclin-G-associated kinase	143.67	13.4	1.72358	55.678	1296800000
E9PZ28	Mitf	Microphthalmia-associated transcription factor	55.823	17	1.72135	24.033	2765000000
D2KHZ9	GAPDH	Glyceraldehyde-3-phosphate dehydrogenase	35.81	76.9	1.71775	323.31	419310000000
Q71LX8	Hsp90ab1	Heat shock protein HSP 90-beta	83.28	74.6	1.71705	323.31	634960000000
Q9QYI3	Dnajc7	DnaJ homolog subfamily C member 7	56.475	69.8	1.71397	323.31	30847000000
Q8C3Y4	Kntc1	Kinetochore-associated protein 1	250.36	24.2	1.71381	199.09	9252100000
Q61102	Abcb7	ATP-binding cassette sub-family B member 7, mitochondrial	82.58	34	1.7126	299.67	18996000000
E9PVA8	Gcn1	eIF-2-alpha kinase activator GCN1	293.02	53	1.70813	323.31	79128000000
Q14BR4	Arf4	ADP-ribosylation factor 4	20.396	80.6	1.70732	323.31	67167000000
Q3UC67	Acsl5	Long-chain-fatty-acid--CoA ligase 5	76.205	29.9	1.70685	96.427	7613700000
Q8CI32	Bag5	BAG family molecular chaperone regulator 5	50.942	48.1	1.70385	145.11	5141700000
Q8K595	Mcoln2	Mucolipin-2	65.449	8.3	1.70111	26.814	409830000
Q61753	Phgdh	D-3-phosphoglycerate dehydrogenase	56.585	42	1.6988	323.31	70244000000
F6QKK2	Arl8a	ADP-ribosylation factor-like protein 8A	18.756	60	1.69538	22.633	5412900000
Q8BJ03	Cox15	Cytochrome c oxidase assembly protein COX15 homolog	45.852	15.3	1.69408	11.619	1362600000
Q8BGR6	Arl15	ADP-ribosylation factor-like protein 15	22.905	5.9	1.69164	3.8246	460830000
Q06185	Atp5i	ATP synthase subunit e, mitochondrial	8.2355	38	1.6912	13.957	3853700000
J3QNE8	Slc38a10	Putative sodium-coupled neutral amino acid transporter 10	117.14	23.1	1.68929	114.89	7356300000
Q8BHN3	Ganab	Neutral alpha-glucosidase AB	106.91	29.8	1.68335	75.067	6056600000
Q8N9S3	Ahsa2	Activator of 90 kDa heat shock protein ATPase homolog 2	37.648	63.4	1.68152	134.8	14735000000
P51829	Adcy7	Adenylate cyclase type 7	122.71	10.4	1.68151	18.36	1726500000
Q8VDN2	Atp1a1	Sodium/potassium-transporting ATPase subunit alpha-1	112.98	53.5	1.68082	323.31	401150000000
Q3UPH1	Prrc1	Protein PRRC1	46.297	14.7	1.67445	24.032	974220000
Q91VE0	Slc27a4	Long-chain fatty acid transport protein 4	72.318	28.8	1.67439	75.534	4497900000
Q99MB1	Tlr3	Toll-like receptor 3	103.67	14.4	1.67305	34.807	1645800000
Q8R5A6	Tbc1d22a	TBC1 domain family member 22A	59.362	25.4	1.66604	63.686	1476900000
P70206	Plxna1	Plexin-A1	211.1	8.4	1.66507	83.204	2009700000
P70699	Gaa	Lysosomal alpha-glucosidase	106.25	33.4	1.66076	142.38	9120900000
E9Q3G8	Nup153	Nucleoporin 153	152.01	12	1.65776	56.8	1890900000
Q7TSS2	Ube2q1	Ubiquitin-conjugating enzyme E2 Q1	46.172	19	1.6563	69.53	660870000
Q9JHU4	Dync1h1	Cytoplasmic dynein 1 heavy chain 1	532.04	65.1	1.65502	323.31	464950000000
Q8BIW1	Prune	Protein prune homolog	50.239	35.9	1.65467	63.098	2536300000
P42125	Eci1	Enoyl-CoA delta isomerase 1, mitochondrial	32.25	20.1	1.65463	11.729	2062200000
O35857	Timm44	Mitochondrial import inner membrane translocase subunit TIM44	51.091	32.5	1.64983	58.642	4468400000
Q6ZQ73	Cand2	Cullin-associated NEDD8-dissociated protein 2	135.63	49.5	1.64619	323.31	30943000000
A0A0R4J022	Gpr137b	Integral membrane protein GPR137B	44.115	14	1.64468	16.704	4126300000
Q6PDI5	Ecm29	Proteasome-associated protein ECM29 homolog	203.7	45.2	1.64198	323.31	29359000000
Q3UK94	Ubl4	Ubiquitin-like protein 4A	17.8	70.7	1.63692	49.964	22262000000
E0CZD9	Zfpl1	Zinc finger protein-like 1	26.806	47.5	1.63647	41.1	3879200000
Q04888	Sox10	Transcription factor SOX-10	49.949	20.4	1.63448	153.43	7218100000
Q80ZW9	Arl6ip1	ADP-ribosylation factor-like protein 6-interacting protein 1	23.437	24.1	1.6339	46.051	7259500000
Q3TWG5	Dync1li1	Cytoplasmic dynein 1 light intermediate chain 1	56.614	74.6	1.63376	242.59	41510000000
J3KMM5	Atp2a2	Sarcoplasmic/endoplasmic reticulum calcium ATPase 2	114.86	48.9	1.63268	323.31	175720000000
Q11011	Npepps	Puromycin-sensitive aminopeptidase	103.32	33.9	1.62572	119.65	6060400000
P28658	Atxn10	Ataxin-10	53.706	71.2	1.62443	323.31	36017000000
F6TFF2	Pttg1ip	Pituitary tumor-transforming gene 1 protein-interacting protein	19.683	18	1.61645	17.076	1359500000
A0A0R4J1X6	Adck2	Uncharacterized aarF domain-containing protein kinase 2	68.649	5	1.60813	5.7622	69119000
O88736	Hsd17b7	3-keto-steroid reductase	37.316	26	1.60198	84.682	2900500000
Q8K0V4	Cnot3	CCR4-NOT transcription complex subunit 3	81.945	10.9	1.60092	15.231	1641800000
E9PUI7	Wdr62	WD repeat-containing protein 62	119.31	6.3	1.59879	10.878	419840000
B1AQY2	Arhgap23	Rho GTPase-activating protein 23	162.21	8.8	1.59804	12.659	691710000
Q9DBE8	Alg2	Alpha-1,3/1,6-mannosyltransferase ALG2	47.404	58.1	1.5945	279.13	25002000000
Q544Q7	Atp1b3	Sodium/potassium-transporting ATPase subunit beta-3	31.775	66.9	1.59377	186.78	30203000000
Q5FW76	Rab38	Ras-related protein Rab-38	23.776	84.8	1.59035	323.31	64362000000
Q3TIJ7	Cct7	T-complex protein 1 subunit eta	59.652	82.5	1.5898	323.31	401010000000
P70349	Hint1	Histidine triad nucleotide-binding protein 1	13.777	72.2	1.58722	36.118	5323700000
A2BFF7	Dync1i2	Cytoplasmic dynein 1 intermediate chain 2	68.393	54.6	1.5865	323.31	14459000000
A2RSY1	Kansl3	KAT8 regulatory NSL complex subunit 3	96.134	4.2	1.58485	8.6241	91030000
E9PWY9	Farsa	Phenylalanine--tRNA ligase alpha subunit	57.47	60.2	1.57823	323.31	105190000000
Q3TMN9	Herpud1	Homocysteine-responsive endoplasmic reticulum-resident ubiquitin-like domain member 1 protein	43.907	29.7	1.57739	172.99	6856400000
Q9CQF7	Pfdn1	Prefoldin subunit 1	14.255	25.4	1.57606	5.8561	1050700000
Q3TU79	Dnajb1	DnaJ homolog subfamily B member 1	38.167	30.3	1.57606	22.489	3370600000
Q8C048	Atp2b3	Calcium-transporting ATPase	125.71	4.2	1.57503	3.2042	464860000
Q9D187	Fam96b	Mitotic spindle-associated MMXD complex subunit MIP18	17.667	67.5	1.56797	175.04	6321400000
Q540E6	Rheb	GTP-binding protein Rheb	20.451	37.5	1.56793	64.545	7064700000
Q8K2P7	Slc38a1	Sodium-coupled neutral amino acid transporter 1	53.795	25.6	1.56758	84.249	13802000000
Q9CQN1	Trap1	Heat shock protein 75 kDa, mitochondrial	80.208	47.9	1.56545	271.71	9529300000
P52875	Tmem165	Transmembrane protein 165	34.79	20.4	1.56208	85.814	7586100000
Q8K209	Gpr56	G-protein coupled receptor 56	77.254	14.4	1.55895	34.145	5483500000
B1AV77	Aldh3a2	Aldehyde dehydrogenase	54.33	33.5	1.55788	40.011	4196400000
Q922J9	Far1	Fatty acyl-CoA reductase 1	59.434	41.9	1.55714	272.09	14901000000
Q9CRT8	Xpot	Exportin-T	109.73	25.6	1.55608	115.2	3935700000
Q8BJ71	Nup93	Nuclear pore complex protein Nup93	93.28	57.5	1.55434	323.31	27891000000
Q921L5	Cog2	Conserved oligomeric Golgi complex subunit 2	82.039	42.4	1.55366	203.62	4869500000
Q80XK6	Atg2b	Autophagy-related protein 2 homolog B	231.4	15.1	1.54856	47.581	4553100000
Q99LX0	Park7	Protein deglycase DJ-1	20.021	52.4	1.54538	37.235	3474300000
Q8BWM0	Ptges2	Prostaglandin E synthase 2	43.323	24.7	1.53814	44.094	2575900000
D3Z130	Vgll4	Transcription cofactor vestigial-like protein 4	24.796	18.3	1.5378	60.982	390700000
Q9JLN9	Mtor	Serine/threonine-protein kinase mTOR	288.79	16	1.53653	84.951	5750500000
A0A0G2JFB2	Tdrkh	Tudor and KH domain-containing protein	61.608	42.1	1.52767	219.21	11908000000
Q9JHS4	Clpx	ATP-dependent Clp protease ATP-binding subunit clpX-like, mitochondrial	69.228	30.6	1.52742	67.781	2864500000
Q3TXT7	Ruvbl2	RuvB-like 2	51.112	72.1	1.5118	189.96	26837000000
D3YUV1	Nrbp1	Nuclear receptor-binding protein	60.85	16	1.50363	31.202	2033100000
A0A0R4J064	Adpgk	ADP-dependent glucokinase	53.916	42.3	1.50235	223.53	15228000000
Q5FW97	EG433182	Alpha-enolase	47.14	77.9	1.499	323.31	283910000000
Q80U95	Ube3c	Ubiquitin-protein ligase E3C	123.97	34.6	1.49786	148.03	9456200000
P70295	Aup1	Ancient ubiquitous protein 1	46.121	44.9	1.4971	166.57	17613000000
P59017	Bcl2l13	Bcl-2-like protein 13	46.719	27.6	1.4959	138.99	6839900000
Q99LR1	Abhd12	Monoacylglycerol lipase ABHD12	45.269	43.7	1.49222	75.097	10866000000
O08528	Hk2	Hexokinase-2	102.53	37.2	1.49077	155.27	11481000000
Q6ZQ38	Cand1	Cullin-associated NEDD8-dissociated protein 1	136.33	39.3	1.48987	219.99	14754000000
F8WJD4	Sympk	Symplekin	142.62	17.1	1.4895	89.627	3784100000
Q80XN0	Bdh1	D-beta-hydroxybutyrate dehydrogenase, mitochondrial	38.299	49.3	1.48533	203.31	17645000000
Q8R527	Rhoq	Rho-related GTP-binding protein RhoQ	22.645	24.9	1.48388	19.066	933200000
F6TLV3	Fndc3a	Fibronectin type-III domain-containing protein 3A	127.14	19.8	1.47913	37.49	3333100000
Q9JL70	Fanca	Fanconi anemia group A protein homolog	161.21	3.5	1.47224	4.1631	75851000
Q8VD65	Pik3r4	Phosphoinositide 3-kinase regulatory subunit 4	152.6	16.9	1.47097	34.452	4202300000
P54071	Idh2	Isocitrate dehydrogenase [NADP], mitochondrial	50.906	38.1	1.46665	75.834	9790400000
Q9DBG5	Plin3	Perilipin-3	47.262	76.2	1.46578	323.31	62383000000
Q4FJN2	Fkbp5	Peptidyl-prolyl cis-trans isomerase FKBP5	50.966	18	1.46446	8.4484	1125200000
O55091	Impact	Protein IMPACT	36.276	50.3	1.45982	149.71	4326400000
A0A0R4J0P1	Acad8	Isobutyryl-CoA dehydrogenase, mitochondrial	45.091	38.5	1.44859	45.735	3096000000
Q6A009	Ltn1	E3 ubiquitin-protein ligase listerin	198.92	23.5	1.44088	269.1	12668000000
A0A0R4J078	Ubxn4	UBX domain-containing protein 4	56.459	29.8	1.44013	323.31	20651000000
Q9CQF9	Pcyox1	Prenylcysteine oxidase	56.494	31.5	1.4331	170.54	10066000000
Q64737	Gart	Trifunctional purine biosynthetic protein adenosine-3	107.5	58	1.4317	323.31	25028000000
D3Z5N5	Pikfyve	1-phosphatidylinositol 3-phosphate 5-kinase	232.08	18.5	1.43072	84.562	3845000000
D3YVM8	Bloc1s1	Biogenesis of lysosome-related organelles complex 1 subunit 1	13.9	40.5	1.42172	31.386	2024000000
Q9CQS4	Slc25a46	Solute carrier family 25 member 46	46.224	37.8	1.4191	56.604	5419500000
Q6P1H4	Extl3	Exostosin-like 3	104.54	7.5	1.41292	10.882	540260000
P61620	Sec61a1	Protein transport protein Sec61 subunit alpha isoform 1	52.264	27.5	1.40186	92.434	40863000000
Q8BYI6	Lpcat2	Lysophosphatidylcholine acyltransferase 2	60.253	27.6	1.4	37.292	3316200000
Q8BLN5	Lss	Lanosterol synthase	83.14	40.5	1.39906	119.94	13273000000
Q91VA7	Idh3b	Isocitrate dehydrogenase [NAD] subunit, mitochondrial	42.194	64.3	1.3974	323.31	72743000000
Q6ZQH8	Nup188	Nucleoporin NUP188 homolog	196.69	28	1.39417	323.31	14463000000
O35704	Sptlc1	Serine palmitoyltransferase 1	52.534	47.4	1.39368	111.03	13379000000
Q4FJZ6	Gclm	Glutamate--cysteine ligase regulatory subunit	30.534	35	1.3936	116.5	10476000000
Q3UYY2	Rad17	Cell cycle checkpoint protein RAD17	77.39	1.7	1.3916	1.7365	156740000
J3QP71	Bsg	Basigin	21.602	41.1	1.3785	70.922	34511000000
P47856	Gfpt1	Glutamine--fructose-6-phosphate aminotransferase [isomerizing] 1	78.538	56.8	1.37741	323.31	23352000000
Q9CXF4	Tbc1d15	TBC1 domain family member 15	76.526	40.2	1.37021	218.23	19546000000
Q8VDW0	Ddx39a	ATP-dependent RNA helicase DDX39A	49.067	50.4	1.36994	89.857	12167000000
Q3TCH7	Cul4a	Cullin-4A	87.752	33.3	1.36976	61.761	2533300000
Q6ZPJ3	Ube2o	E2/E3 hybrid ubiquitin-protein ligase UBE2O	140.83	6.1	1.36608	23.646	910690000
O88685	Psmc3	26S protease regulatory subunit 6A	49.548	75.6	1.36269	323.31	114330000000
Q80TM9	Nisch	Nischarin	175.01	40.6	1.35971	323.31	29465000000
A0A0A6YX18	Atp6v1h	V-type proton ATPase subunit H	54.108	62.6	1.35638	323.31	56867000000
Q564P6	Cdkn1a	Cyclin-dependent kinase inhibitor 1	17.785	49.7	1.35267	36.699	14880000000
Q4FJN9	Fdps	Farnesyl pyrophosphate synthase	40.581	68.6	1.3526	323.31	101250000000
Q5DTK1	Chsy3	Chondroitin sulfate synthase 3	100.1	39.3	1.34424	216.2	15450000000
Q9D071	Mms19	MMS19 nucleotide excision repair protein homolog	113.09	41.5	1.34212	323.31	11567000000
P63017	Hspa8	Heat shock cognate 71 kDa protein	70.87	86.8	1.34157	323.31	3494100000000
Q99M87	Dnaja3	DnaJ homolog subfamily A member 3, mitochondrial	52.443	45.4	1.33711	186.46	7057900000
Q8C6B0	Mettl7a1	MCG20149, isoform CRA_a	28.096	28.7	1.33393	31.151	4467600000
G3UWH9	Cog4	Conserved oligomeric Golgi complex subunit 4	86.212	39.7	1.33334	74.31	6773500000
E9Q137	Tex264	Testis-expressed gene 264	33.589	18.1	1.33304	5.7104	635750000
Q6IQX7	Chpf	Chondroitin sulfate synthase 2	85.533	26.4	1.33271	120.57	6673500000
Q80U78	Pum1	Pumilio homolog 1	126.62	25.1	1.32913	187.28	9406800000
Q8C3X4	Guf1	Translation factor Guf1, mitochondrial	72.462	31.3	1.32864	81.61	5930100000
Q544R5	Tardbp	TAR DNA-binding protein 43	44.547	54.3	1.31146	323.31	75858000000
Q9DBT3	Ccdc97	Coiled-coil domain-containing protein 97	38.724	38.5	1.31066	49.042	2783000000
P54775	Psmc4	26S protease regulatory subunit 6B	47.408	85.6	1.30879	323.31	79903000000
Q3UJD6	Usp19	Ubiquitin carboxyl-terminal hydrolase 19	150.55	37.2	1.30868	259.49	13514000000
Q8VBZ3	Clptm1	Cleft lip and palate transmembrane protein 1 homolog	75.29	38.3	1.29826	277.71	17014000000
Q3TGX0	Scamp4	Secretory carrier-associated membrane protein 4	25.342	4.8	1.29725	13.761	3986100000
Q8BMI0	Fbxo38	F-box only protein 38	133.93	10.9	1.28983	45.596	2202800000
P34022	Ranbp1	Ran-specific GTPase-activating protein	23.596	70.9	1.28264	97.239	13430000000
Q497T6	Commd2	COMM domain-containing protein 2	22.848	66.8	1.27817	70.281	2545600000
Q0PD21	Rab33b	Ras-related protein Rab-33B	25.766	45	1.27569	24.249	5942600000
Q91VK1	Bzw2	Basic leucine zipper and W2 domain-containing protein 2	48.063	42.2	1.27364	108.07	13568000000
Q8BU33	Ilvbl	Acetolactate synthase-like protein	68.155	32.8	1.2708	81.729	4477600000
Q5SWJ8	Sec61g	Protein transport protein Sec61 subunit gamma	7.7412	36.8	1.26976	21.106	6078100000
Q07113	Igf2r	Cation-independent mannose-6-phosphate receptor	273.81	41.8	1.26961	323.31	40479000000
Q3TKV1	Psmd2	26S proteasome non-ATPase regulatory subunit 2	100.2	68.8	1.26018	323.31	172770000000
Q8BKE6	Cyp20a1	Cytochrome P450 20A1	52.149	51.9	1.25426	167.49	13705000000
Q8R0J2	Mpdu1	Mannose-P-dolichol utilization defect 1 protein	26.438	11.7	1.24	6.4378	4424400000
Q8BX70	Vps13c	Vacuolar protein sorting-associated protein 13C	420.08	25.1	1.23762	162.36	15900000000
Q60692	Psmb6	Proteasome subunit beta type-6	25.378	53.8	1.23463	223.99	40782000000
Q91V01	Lpcat3	Lysophospholipid acyltransferase 5	56.146	14.6	1.22074	113.83	11930000000
Q8C4G3	Atp9a	Phospholipid-transporting ATPase	116.42	39	1.22052	323.31	23756000000
Q6ZWY3	Rps27l	40S ribosomal protein S27-like	9.4771	45.2	1.21863	37.58	74887000000
Q8VDS8	Stx18	Syntaxin-18	38.381	26.3	1.21674	54.212	10171000000
A0A0R4J0E4	Ints7	Integrator complex subunit 7	106.87	20.5	1.21408	148.16	8925900000
P46471	Psmc2	26S protease regulatory subunit 7	48.647	74.8	1.20501	323.31	109490000000
Q3TXU8	Pgrmc1	Membrane-associated progesterone receptor component 1	21.694	36.9	1.20142	59.325	27133000000
G3X9V0	Psme2	Proteasome activator complex subunit 2	26.159	48.1	1.19746	42.122	4414500000
Q61699	Hsph1	Heat shock protein 105 kDa	96.406	70.7	1.18416	323.31	180950000000
Q9R049	Amfr	E3 ubiquitin-protein ligase AMFR	73.104	30.2	1.17954	281.26	15507000000
Q9DCJ5	Ndufa8	NADH dehydrogenase [ubiquinone] 1 alpha subcomplex subunit 8	19.992	68.6	1.17745	116.75	19491000000
Q9CZW5	Tomm70a	Mitochondrial import receptor subunit TOM70	67.589	62.4	1.17224	323.31	46427000000
Q8K2C7	Os9	Protein OS-9	76.107	36.6	1.1486	312.72	10470000000
Q99KD5	Unc45a	Protein unc-45 homolog A	103.45	40.5	1.11108	121.28	9398500000
