# Supplementary material for: Flavin dependency undermines proteome stability, lipid metabolism and cellular proliferation during vitamin B2 deficiency
Source: Cell Death Dis. 2020 Sep 7;11(9):725. doi: 10.1038/s41419-020-02929-5 (PMC7477094; doi:10.1038/s41419-020-02929-5)
Supplement: Supplementary file 12 — Dataset S4 [file 41419_2020_2929_MOESM12_ESM.xlsx]

## Sheet: Lipidomics Table
Feature	Class	Structural category	Functional category	Total length	Total double bonds	Total hydroxyl groups	Normal 1 (mol%)	Deficient 1 (mol%)	Normal 2 (mol%)	Deficient 2 (mol%)	Normal 3 (mol%)	Deficient 3 (mol%)
CE 14:0;0	CE	STE	STO	14	0	0	0.0632127	0.093416	NA	0.0507643	NA	0.0502672
CE 15:0;0	CE	STE	STO	15	0	0	0.0487603	NA	NA	NA	NA	NA
CE 16:0;0	CE	STE	STO	16	0	0	0.0829076	0.085934	0.0314107	0.0483602	NA	0.0360913
CE 16:1;0	CE	STE	STO	16	1	0	0.0964737	0.079682	NA	0.0470805	NA	0.0387333
CE 18:1;0	CE	STE	STO	18	1	0	0.175148	0.216724	0.0989193	0.117253	0.100756	0.123362
CE 18:2;0	CE	STE	STO	18	2	0	0.037708	0.0409779	NA	NA	NA	0.0153279
CE 19:0;0	CE	STE	STO	19	0	0	0.0507301	NA	NA	NA	NA	NA
CE 21:0;0	CE	STE	STO	21	0	0	0.0733908	NA	NA	NA	NA	NA
CE 22:0;0	CE	STE	STO	22	0	0	0.0362795	NA	NA	NA	NA	NA
DAG 30:0;0	DAG	GL	MEM	30	0	0	0.143266	0.0758774	0.138249	0.0556499	0.19627	0.0576636
DAG 30:1;0	DAG	GL	MEM	30	1	0	0.0971955	0.0337279	0.0712727	0.0252407	0.0770843	0.0317105
DAG 31:0;0	DAG	GL	MEM	31	0	0	0.0568111	NA	NA	NA	NA	NA
DAG 31:1;0	DAG	GL	MEM	31	1	0	0.0449145	NA	NA	NA	NA	NA
DAG 32:0;0	DAG	GL	MEM	32	0	0	0.243366	0.087402	0.223595	0.0575615	0.286556	0.0568038
DAG 32:1;0	DAG	GL	MEM	32	1	0	0.433012	0.157134	0.427964	0.124694	0.488942	0.143014
DAG 32:2;0	DAG	GL	MEM	32	2	0	0.112143	0.0260322	0.0830179	0.0255392	NA	0.0256226
DAG 33:0;0	DAG	GL	MEM	33	0	0	0.045464	NA	NA	NA	NA	NA
DAG 33:1;0	DAG	GL	MEM	33	1	0	0.0714935	NA	0.0269387	NA	NA	NA
DAG 33:2;0	DAG	GL	MEM	33	2	0	0.0281285	NA	NA	NA	NA	NA
DAG 34:1;0	DAG	GL	MEM	34	1	0	0.658711	0.209133	0.629845	0.208153	0.829753	0.204304
DAG 34:2;0	DAG	GL	MEM	34	2	0	0.327084	0.0913207	0.309504	0.0895735	0.333852	0.0880026
DAG 34:3;0	DAG	GL	MEM	34	3	0	0.0291075	NA	0.0209557	NA	NA	NA
DAG 35:1;0	DAG	GL	MEM	35	1	0	0.0540985	NA	NA	NA	NA	NA
DAG 35:2;0	DAG	GL	MEM	35	2	0	0.0281985	NA	NA	NA	NA	NA
DAG 36:1;0	DAG	GL	MEM	36	1	0	0.34539	0.0411429	0.144627	0.0390841	0.379179	0.0534465
DAG 36:2;0	DAG	GL	MEM	36	2	0	0.302988	0.105906	0.300106	0.093349	0.358203	0.121197
DAG 36:3;0	DAG	GL	MEM	36	3	0	0.0746536	0.0306313	0.0679106	0.0327452	NA	0.026499
DAG 36:4;0	DAG	GL	MEM	36	4	0	0.0678087	0.043515	0.0426584	0.0657741	NA	0.0186116
DAG 36:5;0	DAG	GL	MEM	36	5	0	NA	NA	NA	0.0166677	NA	NA
DAG 38:1;0	DAG	GL	MEM	38	1	0	NA	NA	NA	NA	NA	0.0106826
DAG 38:2;0	DAG	GL	MEM	38	2	0	0.0609684	NA	0.0461168	NA	NA	0.0216351
DAG 38:3;0	DAG	GL	MEM	38	3	0	0.0623726	0.0225256	0.057957	0.0216902	NA	0.0231028
DAG 38:4;0	DAG	GL	MEM	38	4	0	0.236563	0.105962	0.174057	0.134227	0.0871661	0.0530305
DAG 38:5;0	DAG	GL	MEM	38	5	0	0.0682444	0.0506272	0.0428071	0.0770009	NA	0.0260991
DAG 38:6;0	DAG	GL	MEM	38	6	0	NA	NA	NA	0.0179212	NA	NA
DAG 40:1;0	DAG	GL	MEM	40	1	0	NA	NA	0.0423059	NA	NA	NA
DAG 40:5;0	DAG	GL	MEM	40	5	0	NA	NA	NA	0.0213142	NA	NA
DAG 40:6;0	DAG	GL	MEM	40	6	0	NA	NA	NA	0.0169045	NA	NA
PA 30:0;0	PA	GPL	MEM	30	0	0	NA	NA	0.0279726	NA	0.0493004	NA
PA 32:0;0	PA	GPL	MEM	32	0	0	NA	NA	0.0275246	NA	0.0400062	NA
PA 32:1;0	PA	GPL	MEM	32	1	0	0.0480489	0.0210066	0.0459412	0.0189466	0.0822179	0.0138247
PA 34:0;0	PA	GPL	MEM	34	0	0	0.0422821	0.0210136	0.042502	0.0186608	0.0637432	0.0265979
PA 34:1;0	PA	GPL	MEM	34	1	0	0.0775845	0.0432025	0.0940765	0.0385716	0.171252	0.040278
PA 34:2;0	PA	GPL	MEM	34	2	0	0.0330762	NA	0.0380059	NA	0.0658178	0.015525
PA 36:1;0	PA	GPL	MEM	36	1	0	NA	0.0217952	0.0393223	NA	0.0775417	NA
PA 36:2;0	PA	GPL	MEM	36	2	0	0.060049	0.0193164	0.0548987	NA	0.0921315	0.0242864
PA 38:4;0	PA	GPL	MEM	38	4	0	0.165745	0.0553989	0.122597	0.0552601	0.0936172	0.0234901
PC 28:0;0	PC	GPL	MEM	28	0	0	0.54325	0.949605	0.57089	0.934528	0.52735	0.998974
PC 28:1;0	PC	GPL	MEM	28	1	0	0.0424141	0.0293742	0.043324	0.023307	NA	0.028135
PC 29:0;0	PC	GPL	MEM	29	0	0	0.0944439	0.0769846	0.0914067	0.0834737	0.0761637	0.0651737
PC 30:0;0	PC	GPL	MEM	30	0	0	3.01302	3.09263	3.13129	3.32661	3.04726	3.48774
PC 30:1;0	PC	GPL	MEM	30	1	0	1.69801	1.81176	1.73451	1.72662	1.45463	1.92257
PC 30:2;0	PC	GPL	MEM	30	2	0	0.079943	0.0500114	0.0880255	0.0421694	0.0556283	0.0425629
PC 31:1;0	PC	GPL	MEM	31	1	0	0.683959	0.744688	0.73784	0.727152	0.750668	0.930443
PC 31:2;0	PC	GPL	MEM	31	2	0	0.298763	0.422189	0.307015	0.365933	0.349106	0.578003
PC 31:4;0	PC	GPL	MEM	31	4	0	0.0225356	0.0329033	0.0249881	0.0329923	NA	0.0417171
PC 32:0;0	PC	GPL	MEM	32	0	0	1.90745	1.02123	1.8717	1.17707	2.03372	1.27823
PC 32:1;0	PC	GPL	MEM	32	1	0	9.96426	10.3556	10.6692	9.48041	9.94398	11.9371
PC 32:2;0	PC	GPL	MEM	32	2	0	1.83998	1.66363	1.80235	1.52925	1.43998	1.71773
PC 32:3;0	PC	GPL	MEM	32	3	0	0.401821	0.28512	0.314399	0.280553	0.280717	0.312356
PC 32:4;0	PC	GPL	MEM	32	4	0	0.213823	0.159386	0.159194	0.139047	0.132954	0.159103
PC 33:0;0	PC	GPL	MEM	33	0	0	0.043664	0.0251048	0.0487212	0.0259628	0.0474349	0.0196526
PC 33:1;0	PC	GPL	MEM	33	1	0	0.866154	0.890382	0.917951	0.922438	0.902571	0.987648
PC 33:2;0	PC	GPL	MEM	33	2	0	0.751934	0.975199	0.827176	0.82798	0.992437	1.2853
PC 33:4;0	PC	GPL	MEM	33	4	0	0.264697	0.315253	0.247388	0.374937	0.173776	0.271411
PC 33:5;0	PC	GPL	MEM	33	5	0	0.108586	0.131902	0.0952726	0.137372	0.0835121	0.125411
PC 34:1;0	PC	GPL	MEM	34	1	0	16.5091	17.3181	18.4148	16.0856	17.8324	21.1578
PC 34:2;0	PC	GPL	MEM	34	2	0	6.67301	6.15018	6.80873	5.6488	6.27472	6.72662
PC 34:3;0	PC	GPL	MEM	34	3	0	0.850953	0.809399	0.759959	0.735881	0.574476	0.726499
PC 34:4;0	PC	GPL	MEM	34	4	0	1.43903	1.26459	1.14466	1.29187	0.918831	1.19351
PC 34:5;0	PC	GPL	MEM	34	5	0	0.231009	0.159949	0.174808	0.130704	0.125747	0.141891
PC 35:1;0	PC	GPL	MEM	35	1	0	0.242713	0.217797	0.252815	0.214106	0.229065	0.231916
PC 35:2;0	PC	GPL	MEM	35	2	0	0.360939	0.312231	0.379965	0.295635	0.35112	0.359114
PC 35:3;0	PC	GPL	MEM	35	3	0	0.211459	0.267707	0.202254	0.233724	0.225253	0.285168
PC 35:4;0	PC	GPL	MEM	35	4	0	0.539539	0.566436	0.494873	0.693804	0.318009	0.45598
PC 36:1;0	PC	GPL	MEM	36	1	0	0.984885	1.23023	1.17572	1.08761	1.48053	1.79513
PC 36:2;0	PC	GPL	MEM	36	2	0	5.22752	4.04987	6.05493	3.42309	6.51022	5.51089
PC 36:3;0	PC	GPL	MEM	36	3	0	1.96919	2.01524	1.93782	1.85123	1.53577	1.96902
PC 36:4;0	PC	GPL	MEM	36	4	0	3.90604	4.39959	3.31306	5.57135	2.18741	3.46734
PC 36:5;0	PC	GPL	MEM	36	5	0	1.20187	1.09103	0.923293	1.20298	0.623116	0.881657
PC 36:6;0	PC	GPL	MEM	36	6	0	0.12311	0.145494	0.087059	0.13395	0.0422642	0.0988795
PC 37:2;0	PC	GPL	MEM	37	2	0	0.072866	0.0841597	0.082196	0.0670435	0.0930555	0.106222
PC 37:3;0	PC	GPL	MEM	37	3	0	0.0680961	0.0627282	0.0688952	0.0716483	0.0610215	0.0679786
PC 37:4;0	PC	GPL	MEM	37	4	0	0.122844	0.125876	0.114264	0.165093	0.0607868	0.0918104
PC 37:5;0	PC	GPL	MEM	37	5	0	0.185477	0.189097	0.165001	0.223243	0.122283	0.145643
PC 38:1;0	PC	GPL	MEM	38	1	0	0.0457134	0.0527715	0.0576034	0.0403315	0.0799262	0.0842238
PC 38:2;0	PC	GPL	MEM	38	2	0	0.289802	0.293397	0.346796	0.203169	0.432121	0.500882
PC 38:3;0	PC	GPL	MEM	38	3	0	0.409032	0.419339	0.434231	0.365088	0.394718	0.465755
PC 38:4;0	PC	GPL	MEM	38	4	0	1.00945	1.10642	0.91832	1.41674	0.561513	0.841922
PC 38:5;0	PC	GPL	MEM	38	5	0	1.63153	1.45753	1.45537	1.84293	0.841276	1.15943
PC 38:6;0	PC	GPL	MEM	38	6	0	0.60448	0.757577	0.478987	0.794538	0.269585	0.558901
PC 39:5;0	PC	GPL	MEM	39	5	0	0.0283966	0.0311254	0.0250743	0.0362498	NA	0.024473
PC 40:2;0	PC	GPL	MEM	40	2	0	0.0537776	0.0809095	0.0626758	0.054043	0.0422961	0.112032
PC 40:4;0	PC	GPL	MEM	40	4	0	0.0897307	0.0878224	0.0877749	0.0986602	0.0503434	0.0758708
PC 40:5;0	PC	GPL	MEM	40	5	0	0.23399	0.218813	0.217627	0.276793	0.113436	0.173155
PC 40:6;0	PC	GPL	MEM	40	6	0	0.239879	0.240173	0.221961	0.279462	0.11729	0.202241
PC 40:7;0	PC	GPL	MEM	40	7	0	0.260713	0.230681	0.209821	0.238767	0.133622	0.183003
PE 30:0;0	PE	GPL	MEM	30	0	0	NA	0.0269036	NA	0.030597	NA	0.0269634
PE 30:1;0	PE	GPL	MEM	30	1	0	NA	0.0576582	0.0286161	0.0601408	NA	0.0434635
PE 32:0;0	PE	GPL	MEM	32	0	0	0.036893	0.0280584	0.0399761	0.0328078	NA	0.0248748
PE 32:1;0	PE	GPL	MEM	32	1	0	0.380115	0.570421	0.385364	0.541504	0.496574	0.47063
PE 32:2;0	PE	GPL	MEM	32	2	0	0.104911	0.203056	0.105054	0.167123	0.112512	0.14595
PE 33:1;0	PE	GPL	MEM	33	1	0	NA	0.0336243	NA	0.0300274	NA	0.0228777
PE 33:2;0	PE	GPL	MEM	33	2	0	NA	0.0456764	NA	0.0378423	NA	0.0173319
PE 34:1;0	PE	GPL	MEM	34	1	0	1.5671	2.22108	1.55857	2.10327	2.16285	1.83401
PE 34:2;0	PE	GPL	MEM	34	2	0	0.833289	1.48786	0.862967	1.28214	1.18472	1.24606
PE 34:3;0	PE	GPL	MEM	34	3	0	NA	0.0751077	NA	0.059931	NA	0.054408
PE 34:4;0	PE	GPL	MEM	34	4	0	NA	0.0333673	NA	0.0590199	NA	NA
PE 35:1;0	PE	GPL	MEM	35	1	0	0.0633238	0.0849457	0.0634789	0.0835127	0.068595	0.05375
PE 35:2;0	PE	GPL	MEM	35	2	0	0.106783	0.116267	0.112988	0.0986193	0.124955	0.0708971
PE 36:1;0	PE	GPL	MEM	36	1	0	0.747688	1.16587	0.793042	1.12359	1.19723	1.00309
PE 36:2;0	PE	GPL	MEM	36	2	0	1.8748	3.00553	1.89385	2.48681	2.94669	2.5292
PE 36:3;0	PE	GPL	MEM	36	3	0	0.392865	0.574437	0.351254	0.478098	0.488483	0.4411
PE 36:4;0	PE	GPL	MEM	36	4	0	0.606834	0.907911	0.535805	1.11306	0.363942	0.385376
PE 36:5;0	PE	GPL	MEM	36	5	0	0.19987	0.328691	0.174829	0.405316	0.115542	0.126513
PE 36:6;0	PE	GPL	MEM	36	6	0	NA	NA	NA	0.0255626	NA	NA
PE 37:2;0	PE	GPL	MEM	37	2	0	NA	0.050446	NA	NA	NA	0.0340767
PE 37:3;0	PE	GPL	MEM	37	3	0	NA	0.0452273	NA	0.0368408	NA	0.0178554
PE 37:4;0	PE	GPL	MEM	37	4	0	NA	0.0428429	NA	0.0481169	NA	NA
PE 38:1;0	PE	GPL	MEM	38	1	0	NA	0.0250137	NA	NA	NA	0.0308717
PE 38:2;0	PE	GPL	MEM	38	2	0	0.111563	0.178062	0.110349	0.122911	0.21078	0.201263
PE 38:3;0	PE	GPL	MEM	38	3	0	0.382374	0.614981	0.365295	0.518152	0.47956	0.432614
PE 38:4;0	PE	GPL	MEM	38	4	0	1.38202	1.67507	1.2658	2.02836	0.83951	0.689956
PE 38:5;0	PE	GPL	MEM	38	5	0	1.05098	1.38103	0.918531	1.62451	0.670775	0.572612
PE 38:6;0	PE	GPL	MEM	38	6	0	0.202762	0.377767	0.168198	0.446654	0.112269	0.169302
PE 38:7;0	PE	GPL	MEM	38	7	0	NA	0.0515101	NA	0.0661635	NA	NA
PE 39:4;0	PE	GPL	MEM	39	4	0	NA	NA	NA	0.024781	NA	NA
PE 40:1;0	PE	GPL	MEM	40	1	0	NA	0.0266501	NA	NA	NA	0.0213741
PE 40:2;0	PE	GPL	MEM	40	2	0	NA	0.0701905	0.0370298	0.0418556	NA	0.0512005
PE 40:3;0	PE	GPL	MEM	40	3	0	NA	0.0476892	NA	NA	NA	0.036703
PE 40:4;0	PE	GPL	MEM	40	4	0	0.135537	0.165002	0.13407	0.211721	0.0823089	0.0855303
PE 40:5;0	PE	GPL	MEM	40	5	0	0.315161	0.408726	0.296077	0.487522	0.18024	0.178865
PE 40:6;0	PE	GPL	MEM	40	6	0	0.34908	0.430208	0.287903	0.451672	0.220748	0.178017
PE 40:7;0	PE	GPL	MEM	40	7	0	NA	0.218397	0.173854	0.226975	NA	0.0957145
PE 42:1;0	PE	GPL	MEM	42	1	0	NA	0.031144	NA	NA	NA	0.0255146
PE 42:2;0	PE	GPL	MEM	42	2	0	NA	0.0512103	NA	0.026418	NA	0.0383163
PG 30:0;0	PG	GPL	MEM	30	0	0	NA	0.00674885	0.00925119	0.00597761	0.0211343	0.00748797
PG 32:0;0	PG	GPL	MEM	32	0	0	0.0249682	0.0166965	0.0252245	0.0141457	0.0518956	0.0137474
PG 32:1;0	PG	GPL	MEM	32	1	0	0.0531952	0.0299136	0.0604034	0.0265542	0.101173	0.0248827
PG 32:2;0	PG	GPL	MEM	32	2	0	0.0137976	0.0117166	0.015418	0.00888823	0.016263	0.00658179
PG 34:0;0	PG	GPL	MEM	34	0	0	NA	NA	0.0218071	0.0102989	NA	0.00923867
PG 34:1;0	PG	GPL	MEM	34	1	0	0.284705	0.138567	0.303366	0.112161	0.48534	0.102381
PG 34:2;0	PG	GPL	MEM	34	2	0	0.118494	0.0711128	0.124317	0.0564966	0.17572	0.0539593
PG 34:3;0	PG	GPL	MEM	34	3	0	NA	0.00865366	0.0108022	0.00778016	0.0123383	0.00549501
PG 35:2;0	PG	GPL	MEM	35	2	0	NA	NA	NA	NA	0.0128029	NA
PG 36:0;0	PG	GPL	MEM	36	0	0	NA	NA	NA	0.0211487	NA	NA
PG 36:1;0	PG	GPL	MEM	36	1	0	0.0791278	0.0411404	0.0803256	0.0334844	0.15836	0.0267354
PG 36:2;0	PG	GPL	MEM	36	2	0	0.225318	0.136509	0.257017	0.0956723	0.450899	0.116843
PG 36:3;0	PG	GPL	MEM	36	3	0	0.051924	0.0351896	0.0527051	0.0302072	0.0573785	0.0241695
PG 36:4;0	PG	GPL	MEM	36	4	0	0.0347801	0.0277832	0.0298349	0.0367287	0.025117	0.0141586
PG 38:2;0	PG	GPL	MEM	38	2	0	NA	0.00879127	0.0164607	NA	0.0337916	0.0131425
PG 38:3;0	PG	GPL	MEM	38	3	0	0.0305089	0.0237053	0.033631	0.0163141	0.0494164	0.015713
PG 38:4;0	PG	GPL	MEM	38	4	0	0.072206	0.0413667	0.065572	0.0450215	0.0642262	0.0174859
PG 38:5;0	PG	GPL	MEM	38	5	0	0.0244569	0.0168961	0.0244141	0.0218411	0.0161788	0.00721176
PG 38:6;0	PG	GPL	MEM	38	6	0	NA	0.00605568	NA	0.0115114	NA	NA
PG 40:5;0	PG	GPL	MEM	40	5	0	NA	0.0067358	NA	0.00923748	NA	NA
PG 40:6;0	PG	GPL	MEM	40	6	0	NA	0.0171816	NA	0.0266236	NA	0.00644146
PG 40:7;0	PG	GPL	MEM	40	7	0	0.0132768	0.0227066	0.0137615	0.0240306	NA	0.0124132
PG 42:7;0	PG	GPL	MEM	42	7	0	NA	0.0095067	0.0144731	NA	NA	NA
PG 42:8;0	PG	GPL	MEM	42	8	0	NA	0.00689001	NA	0.00963329	NA	NA
PI 30:1;0	PI	GPL	MEM	30	1	0	NA	NA	NA	NA	NA	0.00813435
PI 32:0;0	PI	GPL	MEM	32	0	0	0.012624	0.00798022	0.0132588	0.0063325	0.0269272	0.00806151
PI 32:1;0	PI	GPL	MEM	32	1	0	0.064597	0.0969295	0.0752179	0.0778994	0.151566	0.0891728
PI 32:2;0	PI	GPL	MEM	32	2	0	NA	0.0299418	0.0471841	0.0134312	0.0602229	0.0238757
PI 34:0;0	PI	GPL	MEM	34	0	0	NA	0.0133421	0.0168363	NA	NA	0.0119873
PI 34:1;0	PI	GPL	MEM	34	1	0	0.194845	0.282884	0.29291	0.207067	0.553096	0.277079
PI 34:2;0	PI	GPL	MEM	34	2	0	0.369541	0.24174	0.43429	0.172984	0.718741	0.249154
PI 34:3;0	PI	GPL	MEM	34	3	0	0.035267	0.0252447	0.0318206	0.0162223	0.0442651	0.0205427
PI 34:4;0	PI	GPL	MEM	34	4	0	NA	NA	NA	0.012416	NA	NA
PI 35:2;0	PI	GPL	MEM	35	2	0	0.0270101	0.012784	0.0247444	NA	0.0524105	0.0142905
PI 35:3;0	PI	GPL	MEM	35	3	0	NA	NA	0.0164698	NA	NA	0.00910212
PI 36:1;0	PI	GPL	MEM	36	1	0	0.149216	0.126477	0.209412	0.10224	0.520512	0.140826
PI 36:2;0	PI	GPL	MEM	36	2	0	0.965215	0.482029	1.1104	0.327344	2.10669	0.572777
PI 36:3;0	PI	GPL	MEM	36	3	0	0.257196	0.166625	0.260833	0.112744	0.396106	0.172935
PI 36:4;0	PI	GPL	MEM	36	4	0	0.418671	0.727289	0.376774	0.900441	0.339806	0.391741
PI 36:5;0	PI	GPL	MEM	36	5	0	0.0663435	0.0949021	0.0542446	0.120114	0.0607731	0.0537847
PI 37:2;0	PI	GPL	MEM	37	2	0	NA	NA	NA	NA	0.0281942	0.0134681
PI 37:3;0	PI	GPL	MEM	37	3	0	0.0270321	0.0259509	0.0322501	0.0144507	0.059952	0.0215789
PI 37:4;0	PI	GPL	MEM	37	4	0	0.0470195	0.0308805	0.0415332	0.0420954	NA	0.0187224
PI 38:2;0	PI	GPL	MEM	38	2	0	0.0724309	0.0458819	0.0971389	0.0247478	0.205494	0.0814412
PI 38:3;0	PI	GPL	MEM	38	3	0	0.321753	0.244081	0.338152	0.1056	0.661759	0.25991
PI 38:4;0	PI	GPL	MEM	38	4	0	3.15707	2.99892	2.94139	3.60493	2.42398	1.55499
PI 38:5;0	PI	GPL	MEM	38	5	0	1.24971	0.792772	1.13181	0.932006	0.820015	0.507386
PI 38:6;0	PI	GPL	MEM	38	6	0	0.083171	0.0597864	0.0583518	0.05762	NA	0.040909
PI 39:4;0	PI	GPL	MEM	39	4	0	NA	0.0135944	NA	0.0159413	NA	NA
PI 40:3;0	PI	GPL	MEM	40	3	0	NA	NA	NA	NA	NA	0.239527
PI 40:4;0	PI	GPL	MEM	40	4	0	0.28778	0.12877	0.267824	0.136046	0.366441	0.0856217
PI 40:5;0	PI	GPL	MEM	40	5	0	0.122838	0.0896425	0.107764	0.0892154	0.122018	0.0616439
PI 40:6;0	PI	GPL	MEM	40	6	0	0.065744	0.0446951	0.056128	0.0463598	NA	0.0330226
PI 40:7;0	PI	GPL	MEM	40	7	0	NA	NA	NA	0.0263943	NA	NA
PS 32:0;0	PS	GPL	MEM	32	0	0	0.0323013	NA	0.0295511	0.0180153	NA	NA
PS 32:1;0	PS	GPL	MEM	32	1	0	0.119269	0.0506734	0.120741	0.0648192	0.120903	0.031703
PS 34:0;0	PS	GPL	MEM	34	0	0	0.0981233	NA	0.0870692	0.100765	0.0951501	NA
PS 34:1;0	PS	GPL	MEM	34	1	0	0.829813	0.499625	0.912123	0.691492	0.995662	0.405689
PS 34:2;0	PS	GPL	MEM	34	2	0	0.0813286	0.0657208	0.0922972	0.0745646	0.102961	0.0446619
PS 35:0;0	PS	GPL	MEM	35	0	0	0.0331432	0.0349311	0.0355955	0.0320354	0.0525619	0.0300152
PS 35:1;0	PS	GPL	MEM	35	1	0	0.0364023	0.0388576	0.0371543	0.0576279	0.0437851	0.0403762
PS 36:0;0	PS	GPL	MEM	36	0	0	0.0336571	0.0199641	0.036181	0.0267641	NA	0.0190715
PS 36:1;0	PS	GPL	MEM	36	1	0	1.45207	1.53751	1.65425	1.89728	1.95588	1.49469
PS 36:2;0	PS	GPL	MEM	36	2	0	0.469217	0.496273	0.520101	0.553409	0.656954	0.440167
PS 36:3;0	PS	GPL	MEM	36	3	0	0.0783381	0.0501833	0.0530631	0.0625346	0.0707414	0.0352423
PS 36:4;0	PS	GPL	MEM	36	4	0	0.0608987	0.0229727	0.031825	0.0426413	0.0484883	0.0132192
PS 37:1;0	PS	GPL	MEM	37	1	0	NA	0.0611557	0.0579285	0.0702706	0.100494	0.0663568
PS 37:2;0	PS	GPL	MEM	37	2	0	NA	0.0272382	NA	0.0242506	NA	0.0207142
PS 37:3;0	PS	GPL	MEM	37	3	0	NA	NA	NA	NA	0.0375733	NA
PS 38:1;0	PS	GPL	MEM	38	1	0	0.0789246	0.0676369	0.088277	0.0699192	0.102141	0.0660949
PS 38:2;0	PS	GPL	MEM	38	2	0	0.1148	0.12086	0.126473	0.108615	0.195858	0.133028
PS 38:3;0	PS	GPL	MEM	38	3	0	0.506436	0.328833	0.327828	0.483989	0.547185	0.278439
PS 38:4;0	PS	GPL	MEM	38	4	0	0.102148	0.15853	0.0719268	0.337713	NA	0.0831641
PS 38:5;0	PS	GPL	MEM	38	5	0	0.035519	0.019155	NA	0.0513664	NA	NA
PS 38:6;0	PS	GPL	MEM	38	6	0	NA	NA	NA	0.0214675	NA	NA
PS 39:3;0	PS	GPL	MEM	39	3	0	NA	0.0319151	0.0236737	0.0448883	NA	0.0247864
PS 39:4;0	PS	GPL	MEM	39	4	0	NA	NA	NA	0.0224493	NA	0.0126553
PS 40:1;0	PS	GPL	MEM	40	1	0	0.0865441	0.0573952	0.100568	0.0540705	0.12745	0.0561975
PS 40:2;0	PS	GPL	MEM	40	2	0	0.10033	0.0794545	0.101093	0.0781328	0.106732	0.0707173
PS 40:3;0	PS	GPL	MEM	40	3	0	0.0509545	0.0499889	0.0506061	0.0601301	NA	0.0231089
PS 40:4;0	PS	GPL	MEM	40	4	0	0.210539	0.139493	0.22474	0.229089	0.117885	0.078853
PS 40:5;0	PS	GPL	MEM	40	5	0	0.275348	0.191393	0.237366	0.333678	0.0973131	0.0933671
PS 40:6;0	PS	GPL	MEM	40	6	0	0.125452	0.170324	NA	0.233988	NA	0.0849805
PS 42:1;0	PS	GPL	MEM	42	1	0	0.0546557	0.03601	0.0583975	0.0363588	0.0783444	0.0335774
PS 42:2;0	PS	GPL	MEM	42	2	0	0.0676232	0.0521568	0.0691585	0.0499199	0.0801911	0.0489711
PS 42:3;0	PS	GPL	MEM	42	3	0	NA	0.021513	0.0275924	0.0300266	NA	0.0127497
PS 42:4;0	PS	GPL	MEM	42	4	0	NA	NA	NA	0.0256107	NA	NA
SM 34:0;2	SM	SL	MEM	34	0	2	NA	NA	NA	0.0304107	NA	NA
SM 34:1;2	SM	SL	MEM	34	1	2	0.346249	0.284537	0.290872	0.269981	0.416928	0.196754
SM 42:2;2	SM	SL	MEM	42	2	2	0.0697464	0.0654566	0.0623011	0.0582169	0.0730764	0.03159
TAG 42:0;0	TAG	GL	STO	42	0	0	NA	0.00608191	NA	0.00628087	NA	0.0140426
TAG 44:0;0	TAG	GL	STO	44	0	0	0.0213554	0.0262654	NA	0.0256556	NA	0.0532591
TAG 44:1;0	TAG	GL	STO	44	1	0	0.0220589	0.0127623	NA	0.0125754	NA	NA
TAG 45:0;0	TAG	GL	STO	45	0	0	0.0197576	NA	NA	NA	NA	NA
TAG 46:0;0	TAG	GL	STO	46	0	0	0.0410187	0.0468052	NA	0.0419252	0.0547732	0.0841323
TAG 46:1;0	TAG	GL	STO	46	1	0	0.0558477	0.052452	0.0260196	0.0563736	0.073435	0.13205
TAG 46:2;0	TAG	GL	STO	46	2	0	0.0312176	0.00964111	0.011363	0.0127755	NA	0.0254526
TAG 47:0;0	TAG	GL	STO	47	0	0	0.0281343	NA	NA	NA	NA	NA
TAG 47:1;0	TAG	GL	STO	47	1	0	0.0376223	NA	NA	NA	NA	0.00867558
TAG 47:2;0	TAG	GL	STO	47	2	0	0.0282386	NA	NA	NA	NA	NA
TAG 48:0;0	TAG	GL	STO	48	0	0	0.0476005	0.0337327	NA	0.0294153	0.0618518	0.0510487
TAG 48:1;0	TAG	GL	STO	48	1	0	0.087553	0.0942757	0.054748	0.0983263	0.157815	0.230432
TAG 48:2;0	TAG	GL	STO	48	2	0	0.0723218	0.0347206	0.0355726	0.0453775	0.101298	0.0979595
TAG 48:3;0	TAG	GL	STO	48	3	0	0.0245386	NA	NA	0.00646288	NA	0.0150401
TAG 49:0;0	TAG	GL	STO	49	0	0	0.0170104	NA	NA	NA	NA	NA
TAG 49:1;0	TAG	GL	STO	49	1	0	0.0344577	NA	NA	0.00539362	NA	0.0101485
TAG 49:2;0	TAG	GL	STO	49	2	0	NA	NA	NA	NA	NA	0.00717782
TAG 50:0;0	TAG	GL	STO	50	0	0	0.0412518	NA	NA	NA	0.0436235	NA
TAG 50:1;0	TAG	GL	STO	50	1	0	0.0677816	0.076376	0.0452	0.0739371	0.155727	0.1714
TAG 50:2;0	TAG	GL	STO	50	2	0	0.0869998	0.0660962	0.0572096	0.0747632	0.185534	0.187578
TAG 50:3;0	TAG	GL	STO	50	3	0	0.0488003	0.0157228	0.0258334	0.0223764	0.0569987	0.0512926
TAG 50:4;0	TAG	GL	STO	50	4	0	0.00878496	NA	NA	0.00526907	NA	0.00841219
TAG 51:1;0	TAG	GL	STO	51	1	0	0.0160543	NA	NA	NA	NA	0.0057442
TAG 51:2;0	TAG	GL	STO	51	2	0	NA	NA	NA	NA	NA	0.00932402
TAG 51:3;0	TAG	GL	STO	51	3	0	0.0131965	NA	NA	NA	NA	NA
TAG 52:0;0	TAG	GL	STO	52	0	0	0.0486272	NA	NA	NA	NA	NA
TAG 52:1;0	TAG	GL	STO	52	1	0	0.0324446	0.0212974	0.0178988	0.0216423	0.0565625	0.0461671
TAG 52:2;0	TAG	GL	STO	52	2	0	0.0709715	0.0553071	0.0518345	0.0595896	0.200422	0.171278
TAG 52:3;0	TAG	GL	STO	52	3	0	0.055601	0.0282131	0.0352149	0.0379168	0.108639	0.0884585
TAG 52:4;0	TAG	GL	STO	52	4	0	NA	NA	NA	0.0173446	NA	0.018238
TAG 52:5;0	TAG	GL	STO	52	5	0	NA	NA	NA	0.0118323	NA	0.00989971
TAG 52:6;0	TAG	GL	STO	52	6	0	NA	NA	NA	NA	NA	0.0041478
TAG 53:3;0	TAG	GL	STO	53	3	0	NA	NA	NA	NA	NA	0.0042123
TAG 54:0;0	TAG	GL	STO	54	0	0	0.0310378	NA	NA	NA	NA	NA
TAG 54:1;0	TAG	GL	STO	54	1	0	NA	0.00665846	NA	0.00712116	NA	0.0167008
TAG 54:2;0	TAG	GL	STO	54	2	0	0.0348703	0.0221708	0.0248757	0.0191349	0.0628072	0.0558344
TAG 54:3;0	TAG	GL	STO	54	3	0	0.045439	NA	NA	0.0276523	0.095469	0.0882217
TAG 54:4;0	TAG	GL	STO	54	4	0	0.0298774	0.0113348	NA	0.0196429	0.0335443	0.0386421
TAG 54:5;0	TAG	GL	STO	54	5	0	0.0210636	0.00624087	NA	0.0208127	NA	0.0248455
TAG 54:6;0	TAG	GL	STO	54	6	0	NA	NA	NA	0.00875714	NA	NA
TAG 54:7;0	TAG	GL	STO	54	7	0	NA	NA	NA	NA	NA	0.00457264
TAG 56:1;0	TAG	GL	STO	56	1	0	NA	0.00568181	NA	0.0203005	0.0504319	0.0111608
TAG 56:2;0	TAG	GL	STO	56	2	0	0.0139187	0.00886197	NA	0.00879511	NA	0.0210693
TAG 56:3;0	TAG	GL	STO	56	3	0	0.0106666	0.00629545	NA	0.00542242	NA	0.0251348
TAG 56:4;0	TAG	GL	STO	56	4	0	NA	NA	NA	0.00588792	NA	0.0179644
TAG 56:5;0	TAG	GL	STO	56	5	0	NA	NA	NA	0.013766	NA	0.0126009
TAG 56:6;0	TAG	GL	STO	56	6	0	NA	NA	NA	0.0110336	NA	0.00972337
TAG 56:7;0	TAG	GL	STO	56	7	0	NA	NA	NA	NA	NA	0.00627229
TAG 58:2;0	TAG	GL	STO	58	2	0	NA	NA	NA	NA	NA	0.015185
TAG 58:3;0	TAG	GL	STO	58	3	0	NA	NA	NA	NA	NA	0.0128195
TAG 60:2;0	TAG	GL	STO	60	2	0	NA	NA	NA	NA	NA	0.00540722
TAG 60:3;0	TAG	GL	STO	60	3	0	NA	NA	NA	NA	NA	0.00793261

## Sheet: Abbreviations
Class
CE	Cholesterol esters
DAG	Diacylglycerol
PA	Phosphatidate
PC	Phosphatidylcholine
PE	Phosphatidylethanolamine
PG	Phosphatidylglycerol
PI	Phosphatidylinositol
PS	Phosphatidylserine
SM	Sphingomyelin
ST	Sterol
TAG	Triacylglycerol
Structural category
GL	Glycerolipid
GPL	Glycerophospholipid
SL	Sphingolipid
STE	Sterol ester
Functional category
STO	Storage lipid
MEM	Membrane lipid
